# Supplementary material for: Age-associated microglial transcriptome leads to diminished immunogenicity and dysregulation of MCT4 and P2RY12/P2RY13 related functions
Source: Cell Death Discov. 2025 Jan 19;11:16. doi: 10.1038/s41420-025-02295-1 (PMC11743796; doi:10.1038/s41420-025-02295-1)
Supplement: Supplementary file 3 — Supplementary Table_1 [file 41420_2025_2295_MOESM3_ESM.xlsx]

## Sheet: DEGs Aged vs Control
baseMean	log2FoldChange	pvalue	padj	Gene name	Gene description	NCBI gene ID	Ensembl ID	MGI ID	Type
294.327	-2.60399	2.75014e-69	4.05261e-65	Rhox5	reproductive homeobox 5 [Source:MGI Symbol;Acc:MGI:97538]	18617	ENSMUSG00000095180	MGI:97538	protein_coding
1840.15	1.28647	7.65205e-56	5.63803e-52	Mcoln3	mucolipin 3 [Source:MGI Symbol;Acc:MGI:1890500]	171166	ENSMUSG00000036853	MGI:1890500	protein_coding
83.8742	2.9548	1.69393e-55	8.3206e-52	Tal2	T cell acute lymphocytic leukemia 2 [Source:MGI Symbol;Acc:MGI:99540]	21350	ENSMUSG00000028417	MGI:99540	protein_coding
65.7061	3.0146	1.78399e-48	6.57223e-45	Trpm6	transient receptor potential cation channel, subfamily M, member 6 [Source:MGI Symbol;Acc:MGI:2675603]	225997	ENSMUSG00000024727	MGI:2675603	protein_coding
187.861	-2.53932	9.15383e-44	2.69782e-40	Ppic	peptidylprolyl isomerase C [Source:MGI Symbol;Acc:MGI:97751]	19038	ENSMUSG00000024538	MGI:97751	protein_coding
534.174	1.42988	9.7305e-43	2.38981e-39	Ush1c	USH1 protein network component harmonin [Source:MGI Symbol;Acc:MGI:1919338]	72088	ENSMUSG00000030838	MGI:1919338	protein_coding
967.037	0.899167	2.31543e-37	4.87431e-34	Dab2ip	disabled 2 interacting protein [Source:MGI Symbol;Acc:MGI:1916851]	69601	ENSMUSG00000026883	MGI:1916851	protein_coding
446.896	0.777767	2.96297e-37	5.45778e-34	Cisd3	CDGSH iron sulfur domain 3 [Source:MGI Symbol;Acc:MGI:101788]	217149	ENSMUSG00000078695	MGI:101788	protein_coding
136.31	1.60214	8.51838e-37	1.39474e-33	Ephb2	Eph receptor B2 [Source:MGI Symbol;Acc:MGI:99611]	13844	ENSMUSG00000028664	MGI:99611	protein_coding
385.513	-1.63038	1.67801e-36	2.47271e-33	Hck	hemopoietic cell kinase [Source:MGI Symbol;Acc:MGI:96052]	15162	ENSMUSG00000003283	MGI:96052	protein_coding
661.412	0.670218	3.90292e-30	5.22849e-27	Map4k1	mitogen-activated protein kinase kinase kinase kinase 1 [Source:MGI Symbol;Acc:MGI:1346882]	26411	ENSMUSG00000037337	MGI:1346882	protein_coding
92.1969	1.67867	1.38143e-26	1.6964e-23	Slc9a4	solute carrier family 9 (sodium/hydrogen exchanger), member 4 [Source:MGI Symbol;Acc:MGI:105074]	110895	ENSMUSG00000026065	MGI:105074	protein_coding
736.099	0.800964	5.77767e-26	6.54922e-23	Lpcat4	lysophosphatidylcholine acyltransferase 4 [Source:MGI Symbol;Acc:MGI:2138993]	99010	ENSMUSG00000027134	MGI:2138993	protein_coding
221.19	-1.33454	1.10089e-25	1.15877e-22	Tfec	transcription factor EC [Source:MGI Symbol;Acc:MGI:1333760]	21426	ENSMUSG00000029553	MGI:1333760	protein_coding
3525.14	-1.10774	3.89248e-25	3.82397e-22	H2-K1	histocompatibility 2, K1, K region [Source:MGI Symbol;Acc:MGI:95904]	14972	ENSMUSG00000061232	MGI:95904	protein_coding
778.162	-0.834729	7.92087e-25	7.29512e-22	Gatm	glycine amidinotransferase (L-arginine:glycine amidinotransferase) [Source:MGI Symbol;Acc:MGI:1914342]	67092	ENSMUSG00000027199	MGI:1914342	protein_coding
98.8864	-1.89867	1.34889e-23	1.16925e-20	Tex101	testis expressed gene 101 [Source:MGI Symbol;Acc:MGI:1930791]	56746	ENSMUSG00000062773	MGI:1930791	protein_coding
515.58	-1.69772	2.76663e-23	2.26495e-20	Lgals3bp	lectin, galactoside-binding, soluble, 3 binding protein [Source:MGI Symbol;Acc:MGI:99554]	19039	ENSMUSG00000033880	MGI:99554	protein_coding
1014.01	0.685644	3.93371e-23	3.05091e-20	Ezr	ezrin [Source:MGI Symbol;Acc:MGI:98931]	22350	ENSMUSG00000052397	MGI:98931	protein_coding
24.5662	-3.50197	7.10251e-22	5.23313e-19	Rcn1	reticulocalbin 1 [Source:MGI Symbol;Acc:MGI:104559]	19672	ENSMUSG00000005973	MGI:104559	protein_coding
99.1867	1.16597	3.83744e-21	2.69279e-18	Nxn	nucleoredoxin [Source:MGI Symbol;Acc:MGI:109331]	18230	ENSMUSG00000020844	MGI:109331	protein_coding
256.729	-1.06072	4.31921e-21	2.89308e-18	Sqor	sulfide quinone oxidoreductase [Source:MGI Symbol;Acc:MGI:1929899]	59010	ENSMUSG00000005803	MGI:1929899	protein_coding
2724.08	-0.643476	1.24099e-20	7.95094e-18	Fyb	FYN binding protein [Source:MGI Symbol;Acc:MGI:1346327]	23880	ENSMUSG00000022148	MGI:1346327	protein_coding
16456.8	-0.846128	1.37588e-20	8.44793e-18	Cybb	cytochrome b-245, beta polypeptide [Source:MGI Symbol;Acc:MGI:88574]	13058	ENSMUSG00000015340	MGI:88574	protein_coding
22.1506	-2.46941	1.64798e-19	9.71388e-17	Pdlim4	PDZ and LIM domain 4 [Source:MGI Symbol;Acc:MGI:1353470]	30794	ENSMUSG00000020388	MGI:1353470	protein_coding
111.667	-2.32508	2.07135e-19	1.17398e-16	Met	met proto-oncogene [Source:MGI Symbol;Acc:MGI:96969]	17295	ENSMUSG00000009376	MGI:96969	protein_coding
213.133	-1.59825	1.35213e-18	7.3796e-16	Ebi3	Epstein-Barr virus induced gene 3 [Source:MGI Symbol;Acc:MGI:1354171]	50498	ENSMUSG00000003206	MGI:1354171	protein_coding
68.8669	-1.81755	1.74458e-17	9.18145e-15	Rnf150	ring finger protein 150 [Source:MGI Symbol;Acc:MGI:2443860]	330812	ENSMUSG00000047747	MGI:2443860	protein_coding
2805.26	0.613873	2.73179e-17	1.38813e-14	Ccnd2	cyclin D2 [Source:MGI Symbol;Acc:MGI:88314]	12444	ENSMUSG00000000184	MGI:88314	protein_coding
50.2268	-1.34847	6.08191e-17	2.71585e-14	Ralgps2	Ral GEF with PH domain and SH3 binding motif 2 [Source:MGI Symbol;Acc:MGI:1925505]	78255	ENSMUSG00000026594	MGI:1925505	protein_coding
1210.01	-1.08407	5.64509e-17	2.71585e-14	Gpr84	G protein-coupled receptor 84 [Source:MGI Symbol;Acc:MGI:1934129]	80910	ENSMUSG00000063234	MGI:1934129	protein_coding
384.833	-0.853975	5.81495e-17	2.71585e-14	Ifi27	interferon, alpha-inducible protein 27 [Source:MGI Symbol;Acc:MGI:1277180]	52668	ENSMUSG00000064215	MGI:1277180	protein_coding
3112.86	-0.379487	5.96975e-17	2.71585e-14	Scarb1	scavenger receptor class B, member 1 [Source:MGI Symbol;Acc:MGI:893578]	20778	ENSMUSG00000037936	MGI:893578	protein_coding
200.302	-1.03006	1.72103e-16	7.45916e-14	Csf3r	colony stimulating factor 3 receptor (granulocyte) [Source:MGI Symbol;Acc:MGI:1339755]	12986	ENSMUSG00000028859	MGI:1339755	protein_coding
55.7518	-1.37778	2.02024e-16	8.50577e-14	2700081O15Rik	RIKEN cDNA 2700081O15 gene [Source:MGI Symbol;Acc:MGI:1919667]	108899	ENSMUSG00000053080	MGI:1919667	protein_coding
417.181	-0.771917	3.24765e-16	1.32937e-13	Tlr1	toll-like receptor 1 [Source:MGI Symbol;Acc:MGI:1341295]	21897	ENSMUSG00000044827	MGI:1341295	protein_coding
385.412	-0.970642	4.76734e-16	1.89869e-13	Fxyd2	FXYD domain-containing ion transport regulator 2 [Source:MGI Symbol;Acc:MGI:1195260]	11936	ENSMUSG00000059412	MGI:1195260	protein_coding
29.4141	1.67381	5.04883e-16	1.95788e-13	Tox2	TOX high mobility group box family member 2 [Source:MGI Symbol;Acc:MGI:3611233]	269389	ENSMUSG00000074607	MGI:3611233	protein_coding
597.768	-0.611365	6.85082e-16	2.58855e-13	Bckdha	branched chain ketoacid dehydrogenase E1, alpha polypeptide [Source:MGI Symbol;Acc:MGI:107701]	12039	ENSMUSG00000060376	MGI:107701	protein_coding
11.3863	-2.41479	2.35387e-15	8.67167e-13	Tlr8	toll-like receptor 8 [Source:MGI Symbol;Acc:MGI:2176887]	170744	ENSMUSG00000040522	MGI:2176887	protein_coding
1363.46	-0.612329	4.36568e-15	1.56909e-12	Itga6	integrin alpha 6 [Source:MGI Symbol;Acc:MGI:96605]	16403	ENSMUSG00000027111	MGI:96605	protein_coding
447.23	-0.582267	7.88481e-15	2.76644e-12	Ly9	lymphocyte antigen 9 [Source:MGI Symbol;Acc:MGI:96885]	17085	ENSMUSG00000004707	MGI:96885	protein_coding
101.339	-1.07694	8.15915e-15	2.79612e-12	Hacd4	3-hydroxyacyl-CoA dehydratase 4 [Source:MGI Symbol;Acc:MGI:1914025]	66775	ENSMUSG00000028497	MGI:1914025	protein_coding
533.996	-0.461903	1.89438e-14	6.34446e-12	Cdk19	cyclin-dependent kinase 19 [Source:MGI Symbol;Acc:MGI:1925584]	78334	ENSMUSG00000038481	MGI:1925584	protein_coding
15.9153	-2.18294	5.00795e-14	1.63994e-11	Wtip	WT1-interacting protein [Source:MGI Symbol;Acc:MGI:2141920]	101543	ENSMUSG00000036459	MGI:2141920	protein_coding
9504.66	-0.500132	9.89964e-14	3.17133e-11	Serinc3	serine incorporator 3 [Source:MGI Symbol;Acc:MGI:1349457]	26943	ENSMUSG00000017707	MGI:1349457	protein_coding
1890.62	-0.911922	1.44306e-13	4.52447e-11	Itgal	integrin alpha L [Source:MGI Symbol;Acc:MGI:96606]	16408	ENSMUSG00000030830	MGI:96606	protein_coding
1607.89	-0.732589	1.62154e-13	4.97811e-11	Ctsh	cathepsin H [Source:MGI Symbol;Acc:MGI:107285]	13036	ENSMUSG00000032359	MGI:107285	protein_coding
13.9267	-2.56796	1.91132e-13	5.748e-11	Ids	iduronate 2-sulfatase [Source:MGI Symbol;Acc:MGI:96417]	15931	ENSMUSG00000035847	MGI:96417	protein_coding
974.767	-1.23952	2.64583e-13	7.7978e-11	Gm8995	predicted gene 8995 [Source:MGI Symbol;Acc:MGI:3644223]	---	ENSMUSG00000063286	MGI:3644223	transcribed_unprocessed_pseudogene
30.347	-1.49896	3.02907e-13	8.75222e-11	Raet1e	retinoic acid early transcript 1E [Source:MGI Symbol;Acc:MGI:2675273]	379043	ENSMUSG00000053219	MGI:2675273	protein_coding
296.687	-1.23159	4.21914e-13	1.19564e-10	S100a11	S100 calcium binding protein A11 [Source:MGI Symbol;Acc:MGI:1338798]	20195	ENSMUSG00000027907	MGI:1338798	protein_coding
341.348	-1.12337	5.27142e-13	1.46565e-10	Neurl3	neuralized E3 ubiquitin protein ligase 3 [Source:MGI Symbol;Acc:MGI:2429944]	214854	ENSMUSG00000047180	MGI:2429944	protein_coding
1851.6	-0.975737	5.57269e-13	1.509e-10	Slfn2	schlafen 2 [Source:MGI Symbol;Acc:MGI:1313258]	20556	ENSMUSG00000072620	MGI:1313258	protein_coding
249.612	-0.886192	5.63211e-13	1.509e-10	Il10ra	interleukin 10 receptor, alpha [Source:MGI Symbol;Acc:MGI:96538]	16154	ENSMUSG00000032089	MGI:96538	protein_coding
5.8592	-3.08305	6.76148e-13	1.77923e-10	Nsmaf	neutral sphingomyelinase (N-SMase) activation associated factor [Source:MGI Symbol;Acc:MGI:1341864]	18201	ENSMUSG00000028245	MGI:1341864	protein_coding
38.6749	-1.22713	6.97549e-13	1.80335e-10	R74862	expressed sequence R74862 [Source:MGI Symbol;Acc:MGI:2142382]	---	ENSMUSG00000059277	MGI:2142382	processed_transcript
1050.88	0.334164	1.67137e-12	4.24644e-10	Ddx20	DEAD (Asp-Glu-Ala-Asp) box polypeptide 20 [Source:MGI Symbol;Acc:MGI:1858415]	53975	ENSMUSG00000027905	MGI:1858415	protein_coding
194.39	0.753104	1.71369e-12	4.28015e-10	Ttc39b	tetratricopeptide repeat domain 39B [Source:MGI Symbol;Acc:MGI:1917113]	69863	ENSMUSG00000038172	MGI:1917113	protein_coding
136.136	-0.843826	2.44429e-12	6.00318e-10	Adcy9	adenylate cyclase 9 [Source:MGI Symbol;Acc:MGI:108450]	11515	ENSMUSG00000005580	MGI:108450	protein_coding
189.496	-0.953818	3.80548e-12	9.19305e-10	BC021767	cDNA sequence BC021767 [Source:MGI Symbol;Acc:MGI:3615512]	---	ENSMUSG00000085006	MGI:3615512	transcribed_unprocessed_pseudogene
46.6013	-1.62576	4.71777e-12	1.12131e-09	Mturn	maturin, neural progenitor differentiation regulator homolog (Xenopus) [Source:MGI Symbol;Acc:MGI:1915485]	68235	ENSMUSG00000038065	MGI:1915485	protein_coding
1382.5	-0.436317	5.5347e-12	1.29459e-09	Ncf4	neutrophil cytosolic factor 4 [Source:MGI Symbol;Acc:MGI:109186]	17972	ENSMUSG00000071715	MGI:109186	protein_coding
1429.4	-0.576501	7.24031e-12	1.66708e-09	Sash1	SAM and SH3 domain containing 1 [Source:MGI Symbol;Acc:MGI:1917347]	70097	ENSMUSG00000015305	MGI:1917347	protein_coding
50.2025	-1.66879	9.94298e-12	2.25415e-09	Ctso	cathepsin O [Source:MGI Symbol;Acc:MGI:2139628]	229445	ENSMUSG00000028015	MGI:2139628	protein_coding
195.892	-0.949969	1.10785e-11	2.47353e-09	Prdm1	PR domain containing 1, with ZNF domain [Source:MGI Symbol;Acc:MGI:99655]	12142	ENSMUSG00000038151	MGI:99655	protein_coding
471.304	-0.36482	1.23451e-11	2.7152e-09	Rubcn	RUN domain and cysteine-rich domain containing, Beclin 1-interacting protein [Source:MGI Symbol;Acc:MGI:1915160]	100502698	ENSMUSG00000035629	MGI:1915160	protein_coding
743.862	-1.02504	1.34575e-11	2.91633e-09	Mrc1	mannose receptor, C type 1 [Source:MGI Symbol;Acc:MGI:97142]	17533	ENSMUSG00000026712	MGI:97142	protein_coding
69.9829	-1.35927	2.1107e-11	4.50772e-09	Fam189a2	family with sequence similarity 189, member A2 [Source:MGI Symbol;Acc:MGI:2685813]	381217	ENSMUSG00000071604	MGI:2685813	protein_coding
113.086	0.801713	2.29243e-11	4.8259e-09	Arhgdig	Rho GDP dissociation inhibitor (GDI) gamma [Source:MGI Symbol;Acc:MGI:108430]	14570	ENSMUSG00000073433	MGI:108430	protein_coding
2976.93	0.260355	2.39924e-11	4.9796e-09	Prmt5	protein arginine N-methyltransferase 5 [Source:MGI Symbol;Acc:MGI:1351645]	27374	ENSMUSG00000023110	MGI:1351645	protein_coding
3135.48	-0.439937	2.70199e-11	5.53008e-09	Ptprj	protein tyrosine phosphatase, receptor type, J [Source:MGI Symbol;Acc:MGI:104574]	19271	ENSMUSG00000025314	MGI:104574	protein_coding
43.4908	-1.61432	3.04255e-11	6.05878e-09	Dapk1	death associated protein kinase 1 [Source:MGI Symbol;Acc:MGI:1916885]	69635	ENSMUSG00000021559	MGI:1916885	protein_coding
967.157	-0.724575	3.03594e-11	6.05878e-09	Lrrc25	leucine rich repeat containing 25 [Source:MGI Symbol;Acc:MGI:2445284]	211228	ENSMUSG00000049988	MGI:2445284	protein_coding
966.802	-0.466188	4.65666e-11	9.1494e-09	Kdm7a	lysine (K)-specific demethylase 7A [Source:MGI Symbol;Acc:MGI:2443388]	338523	ENSMUSG00000042599	MGI:2443388	protein_coding
903.156	-0.406307	5.35198e-11	1.03772e-08	Coro7	coronin 7 [Source:MGI Symbol;Acc:MGI:1926135]	78885	ENSMUSG00000039637	MGI:1926135	protein_coding
4.43886	-2.93106	5.63419e-11	1.07825e-08	Pde1c	phosphodiesterase 1C [Source:MGI Symbol;Acc:MGI:108413]	18575	ENSMUSG00000004347	MGI:108413	protein_coding
131.162	-0.917341	7.09021e-11	1.33607e-08	Notch1	notch 1 [Source:MGI Symbol;Acc:MGI:97363]	18128	ENSMUSG00000026923	MGI:97363	protein_coding
1304.58	-0.442297	7.16272e-11	1.33607e-08	Kdr	kinase insert domain protein receptor [Source:MGI Symbol;Acc:MGI:96683]	16542	ENSMUSG00000062960	MGI:96683	protein_coding
87.9059	-1.1285	8.73284e-11	1.60859e-08	Mxd4	Max dimerization protein 4 [Source:MGI Symbol;Acc:MGI:104991]	17122	ENSMUSG00000037235	MGI:104991	protein_coding
492.011	-2.27976	1.00542e-10	1.82912e-08	Csf3	colony stimulating factor 3 (granulocyte) [Source:MGI Symbol;Acc:MGI:1339751]	12985	ENSMUSG00000038067	MGI:1339751	protein_coding
1680.18	-0.590307	1.18624e-10	2.13176e-08	Tent5c	terminal nucleotidyltransferase 5C [Source:MGI Symbol;Acc:MGI:1921895]	74645	ENSMUSG00000044468	MGI:1921895	protein_coding
430.105	-0.722623	1.28419e-10	2.27997e-08	Mgst1	microsomal glutathione S-transferase 1 [Source:MGI Symbol;Acc:MGI:1913850]	56615	ENSMUSG00000008540	MGI:1913850	protein_coding
1527.86	-1.23443	1.38707e-10	2.43332e-08	Selenop	selenoprotein P [Source:MGI Symbol;Acc:MGI:894288]	20363	ENSMUSG00000064373	MGI:894288	protein_coding
290.655	-0.557515	1.4987e-10	2.59822e-08	Tpra1	transmembrane protein, adipocyte asscociated 1 [Source:MGI Symbol;Acc:MGI:1345190]	24100	ENSMUSG00000002871	MGI:1345190	protein_coding
2085.76	-0.529203	1.61666e-10	2.77013e-08	Iqgap2	IQ motif containing GTPase activating protein 2 [Source:MGI Symbol;Acc:MGI:2449975]	544963	ENSMUSG00000021676	MGI:2449975	protein_coding
23.5719	-1.6377	1.87012e-10	3.12394e-08	Dock6	dedicator of cytokinesis 6 [Source:MGI Symbol;Acc:MGI:1914789]	319899	ENSMUSG00000032198	MGI:1914789	protein_coding
140.701	-1.41663	1.90794e-10	3.12394e-08	Mfap3l	microfibrillar-associated protein 3-like [Source:MGI Symbol;Acc:MGI:1918556]	71306	ENSMUSG00000031647	MGI:1918556	protein_coding
110.044	0.997962	1.90727e-10	3.12394e-08	Fabp3	fatty acid binding protein 3, muscle and heart [Source:MGI Symbol;Acc:MGI:95476]	14077	ENSMUSG00000028773	MGI:95476	protein_coding
32.3589	1.47397	1.8747e-10	3.12394e-08	Thbs3	thrombospondin 3 [Source:MGI Symbol;Acc:MGI:98739]	21827	ENSMUSG00000028047	MGI:98739	protein_coding
165.533	-0.621932	2.31998e-10	3.75684e-08	Ulk2	unc-51 like kinase 2 [Source:MGI Symbol;Acc:MGI:1352758]	29869	ENSMUSG00000004798	MGI:1352758	protein_coding
562.286	-1.07425	3.03013e-10	4.85347e-08	Ctsf	cathepsin F [Source:MGI Symbol;Acc:MGI:1861434]	56464	ENSMUSG00000083282	MGI:1861434	protein_coding
208.415	-0.693073	3.62485e-10	5.74363e-08	Fbxl20	F-box and leucine-rich repeat protein 20 [Source:MGI Symbol;Acc:MGI:1919444]	72194	ENSMUSG00000020883	MGI:1919444	protein_coding
133.503	-1.10165	4.15121e-10	6.50769e-08	Aif1	allograft inflammatory factor 1 [Source:MGI Symbol;Acc:MGI:1343098]	11629	ENSMUSG00000024397	MGI:1343098	protein_coding
1648.47	-0.376455	4.35326e-10	6.75259e-08	Itsn1	intersectin 1 (SH3 domain protein 1A) [Source:MGI Symbol;Acc:MGI:1338069]	16443	ENSMUSG00000022957	MGI:1338069	protein_coding
263.736	-0.557291	5.05794e-10	7.76394e-08	Mpc1	mitochondrial pyruvate carrier 1 [Source:MGI Symbol;Acc:MGI:1915240]	55951	ENSMUSG00000023861	MGI:1915240	protein_coding
35.9222	-1.26914	6.10364e-10	9.27249e-08	Ltc4s	leukotriene C4 synthase [Source:MGI Symbol;Acc:MGI:107498]	17001	ENSMUSG00000020377	MGI:107498	protein_coding
44.8088	-1.27605	6.6311e-10	9.97101e-08	Slc13a3	solute carrier family 13 (sodium-dependent dicarboxylate transporter), member 3 [Source:MGI Symbol;Acc:MGI:2149635]	114644	ENSMUSG00000018459	MGI:2149635	protein_coding
56.1995	-0.838495	7.56322e-10	1.12577e-07	Slc8a2	solute carrier family 8 (sodium/calcium exchanger), member 2 [Source:MGI Symbol;Acc:MGI:107996]	110891	ENSMUSG00000030376	MGI:107996	protein_coding
457.445	-0.60957	7.69915e-10	1.13455e-07	Gngt2	guanine nucleotide binding protein (G protein), gamma transducing activity polypeptide 2 [Source:MGI Symbol;Acc:MGI:893584]	14710	ENSMUSG00000038811	MGI:893584	protein_coding
703.126	0.462329	8.4301e-10	1.22996e-07	Nckap1	NCK-associated protein 1 [Source:MGI Symbol;Acc:MGI:1355333]	50884	ENSMUSG00000027002	MGI:1355333	protein_coding
13023.2	-0.284453	8.96313e-10	1.29491e-07	Sirpa	signal-regulatory protein alpha [Source:MGI Symbol;Acc:MGI:108563]	19261	ENSMUSG00000037902	MGI:108563	protein_coding
16.4752	-1.77782	9.6142e-10	1.37548e-07	Mmp8	matrix metallopeptidase 8 [Source:MGI Symbol;Acc:MGI:1202395]	17394	ENSMUSG00000005800	MGI:1202395	protein_coding
12.1686	-2.19779	1.08992e-09	1.54433e-07	Kdm5b	lysine (K)-specific demethylase 5B [Source:MGI Symbol;Acc:MGI:1922855]	75605	ENSMUSG00000042207	MGI:1922855	protein_coding
63.9733	-1.06693	1.20093e-09	1.68542e-07	Casp7	caspase 7 [Source:MGI Symbol;Acc:MGI:109383]	12369	ENSMUSG00000025076	MGI:109383	protein_coding
1867.94	-1.10472	1.21647e-09	1.69112e-07	C1qb	complement component 1, q subcomponent, beta polypeptide [Source:MGI Symbol;Acc:MGI:88224]	12260	ENSMUSG00000036905	MGI:88224	protein_coding
2083.15	-0.256282	1.27399e-09	1.75453e-07	Rnf44	ring finger protein 44 [Source:MGI Symbol;Acc:MGI:2145310]	105239	ENSMUSG00000034928	MGI:2145310	protein_coding
926.642	-0.782039	1.36997e-09	1.86925e-07	Clec7a	C-type lectin domain family 7, member a [Source:MGI Symbol;Acc:MGI:1861431]	56644	ENSMUSG00000079293	MGI:1861431	polymorphic_pseudogene
11.2122	-1.9884	1.42389e-09	1.92383e-07	Hgf	hepatocyte growth factor [Source:MGI Symbol;Acc:MGI:96079]	15234	ENSMUSG00000028864	MGI:96079	protein_coding
317.028	-0.693186	1.44496e-09	1.92383e-07	Lpcat2	lysophosphatidylcholine acyltransferase 2 [Source:MGI Symbol;Acc:MGI:3606214]	270084	ENSMUSG00000033192	MGI:3606214	protein_coding
666.782	0.327121	1.44914e-09	1.92383e-07	Dnph1	2'-deoxynucleoside 5'-phosphate N-hydrolase 1 [Source:MGI Symbol;Acc:MGI:3039376]	381101	ENSMUSG00000040658	MGI:3039376	protein_coding
87.7784	-1.17147	1.63864e-09	2.15598e-07	Pianp	PILR alpha associated neural protein [Source:MGI Symbol;Acc:MGI:2441908]	319352	ENSMUSG00000030329	MGI:2441908	protein_coding
78.5515	-0.824389	1.81988e-09	2.37325e-07	Akr1c13	aldo-keto reductase family 1, member C13 [Source:MGI Symbol;Acc:MGI:1351662]	27384	ENSMUSG00000021213	MGI:1351662	protein_coding
1302.84	0.362623	2.23767e-09	2.89248e-07	Ero1l	ERO1-like (S. cerevisiae) [Source:MGI Symbol;Acc:MGI:1354385]	50527	ENSMUSG00000021831	MGI:1354385	protein_coding
289.863	-0.75878	2.28826e-09	2.93216e-07	Atf7ip2	activating transcription factor 7 interacting protein 2 [Source:MGI Symbol;Acc:MGI:1922579]	75329	ENSMUSG00000039200	MGI:1922579	protein_coding
710.905	0.421174	2.35606e-09	2.99301e-07	Cxcl14	chemokine (C-X-C motif) ligand 14 [Source:MGI Symbol;Acc:MGI:1888514]	57266	ENSMUSG00000021508	MGI:1888514	protein_coding
714.216	-0.475497	2.78103e-09	3.50267e-07	Mapk3	mitogen-activated protein kinase 3 [Source:MGI Symbol;Acc:MGI:1346859]	26417	ENSMUSG00000063065	MGI:1346859	protein_coding
1289.05	-0.235807	2.91964e-09	3.64609e-07	Cog2	component of oligomeric golgi complex 2 [Source:MGI Symbol;Acc:MGI:1923582]	76332	ENSMUSG00000031979	MGI:1923582	protein_coding
6811.41	-0.256956	2.9466e-09	3.64883e-07	Akr1a1	aldo-keto reductase family 1, member A1 (aldehyde reductase) [Source:MGI Symbol;Acc:MGI:1929955]	58810	ENSMUSG00000028692	MGI:1929955	protein_coding
148.537	-0.786097	3.61624e-09	4.44074e-07	Reps2	RALBP1 associated Eps domain containing protein 2 [Source:MGI Symbol;Acc:MGI:2663511]	194590	ENSMUSG00000040855	MGI:2663511	protein_coding
893.989	-2.27923	4.08585e-09	4.97595e-07	Traf1	TNF receptor-associated factor 1 [Source:MGI Symbol;Acc:MGI:101836]	22029	ENSMUSG00000026875	MGI:101836	protein_coding
1111.24	-1.91033	4.14549e-09	5.00721e-07	Isg15	ISG15 ubiquitin-like modifier [Source:MGI Symbol;Acc:MGI:1855694]	100038882	ENSMUSG00000035692	MGI:1855694	protein_coding
217.604	-0.587412	4.20302e-09	5.03543e-07	Cd81	CD81 antigen [Source:MGI Symbol;Acc:MGI:1096398]	12520	ENSMUSG00000037706	MGI:1096398	protein_coding
1795.9	-0.842947	4.7436e-09	5.63724e-07	C1qc	complement component 1, q subcomponent, C chain [Source:MGI Symbol;Acc:MGI:88225]	12262	ENSMUSG00000036896	MGI:88225	protein_coding
717.992	-0.578876	5.05225e-09	5.956e-07	Rcbtb2	regulator of chromosome condensation (RCC1) and BTB (POZ) domain containing protein 2 [Source:MGI Symbol;Acc:MGI:1917200]	105670	ENSMUSG00000022106	MGI:1917200	protein_coding
838.495	-0.33608	5.81004e-09	6.79498e-07	Atp8a1	ATPase, aminophospholipid transporter (APLT), class I, type 8A, member 1 [Source:MGI Symbol;Acc:MGI:1330848]	11980	ENSMUSG00000037685	MGI:1330848	protein_coding
179.256	-0.520292	6.64733e-09	7.71299e-07	H2az2	H2A.Z histone variant 2 [Source:MGI Symbol;Acc:MGI:1924855]	77605	ENSMUSG00000041126	MGI:1924855	protein_coding
1167.81	-0.446773	6.76463e-09	7.78778e-07	Ddah1	dimethylarginine dimethylaminohydrolase 1 [Source:MGI Symbol;Acc:MGI:1916469]	69219	ENSMUSG00000028194	MGI:1916469	protein_coding
127.802	-0.682841	7.06297e-09	8.06821e-07	Rtkn	rhotekin [Source:MGI Symbol;Acc:MGI:107371]	20166	ENSMUSG00000034930	MGI:107371	protein_coding
8.92449	-2.28357	7.53705e-09	8.51067e-07	Olfm4	olfactomedin 4 [Source:MGI Symbol;Acc:MGI:2685142]	380924	ENSMUSG00000022026	MGI:2685142	protein_coding
3195	-0.598111	7.56581e-09	8.51067e-07	Kctd12	potassium channel tetramerisation domain containing 12 [Source:MGI Symbol;Acc:MGI:2145823]	239217	ENSMUSG00000098557	MGI:2145823	protein_coding
13.8427	-1.58064	8.03195e-09	8.96658e-07	Serpina12	serine (or cysteine) peptidase inhibitor, clade A (alpha-1 antiproteinase, antitrypsin), member 12 [Source:MGI Symbol;Acc:MGI:1915304]	68054	ENSMUSG00000041567	MGI:1915304	protein_coding
412.554	0.476583	8.31207e-09	9.20952e-07	Plod2	procollagen lysine, 2-oxoglutarate 5-dioxygenase 2 [Source:MGI Symbol;Acc:MGI:1347007]	26432	ENSMUSG00000032374	MGI:1347007	protein_coding
498.941	-0.735235	8.76939e-09	9.64371e-07	H2-Q4	histocompatibility 2, Q region locus 4 [Source:MGI Symbol;Acc:MGI:95933]	15015	ENSMUSG00000035929	MGI:95933	protein_coding
1761.88	0.302031	9.21498e-09	1.00587e-06	Scyl1	SCY1-like 1 (S. cerevisiae) [Source:MGI Symbol;Acc:MGI:1931787]	78891	ENSMUSG00000024941	MGI:1931787	protein_coding
30.0947	-1.74346	9.72289e-09	1.0535e-06	Evl	Ena-vasodilator stimulated phosphoprotein [Source:MGI Symbol;Acc:MGI:1194884]	14026	ENSMUSG00000021262	MGI:1194884	protein_coding
7945.74	-0.615208	1.04977e-08	1.12097e-06	Helz2	helicase with zinc finger 2, transcriptional coactivator [Source:MGI Symbol;Acc:MGI:2385169]	229003	ENSMUSG00000027580	MGI:2385169	protein_coding
342.968	0.579496	1.04612e-08	1.12097e-06	Rcor2	REST corepressor 2 [Source:MGI Symbol;Acc:MGI:1859854]	104383	ENSMUSG00000024968	MGI:1859854	protein_coding
217.544	-0.85022	1.17322e-08	1.24378e-06	Abcd2	ATP-binding cassette, sub-family D (ALD), member 2 [Source:MGI Symbol;Acc:MGI:1349467]	26874	ENSMUSG00000055782	MGI:1349467	protein_coding
5084.1	-0.449918	1.19863e-08	1.26164e-06	Rassf4	Ras association (RalGDS/AF-6) domain family member 4 [Source:MGI Symbol;Acc:MGI:2386853]	213391	ENSMUSG00000042129	MGI:2386853	protein_coding
502.981	-0.407374	1.26522e-08	1.32229e-06	Rnf144b	ring finger protein 144B [Source:MGI Symbol;Acc:MGI:2384986]	218215	ENSMUSG00000038068	MGI:2384986	protein_coding
4311.2	-1.33765	1.32121e-08	1.37108e-06	Parp14	poly (ADP-ribose) polymerase family, member 14 [Source:MGI Symbol;Acc:MGI:1919489]	547253	ENSMUSG00000034422	MGI:1919489	protein_coding
404.035	-0.505013	1.40073e-08	1.44344e-06	Cyth1	cytohesin 1 [Source:MGI Symbol;Acc:MGI:1334257]	19157	ENSMUSG00000017132	MGI:1334257	protein_coding
1152.34	-0.68512	1.52137e-08	1.54614e-06	Marcks	myristoylated alanine rich protein kinase C substrate [Source:MGI Symbol;Acc:MGI:96907]	17118	ENSMUSG00000069662	MGI:96907	protein_coding
985.529	-0.653961	1.51892e-08	1.54614e-06	Ugt1a7c	UDP glucuronosyltransferase 1 family, polypeptide A7C [Source:MGI Symbol;Acc:MGI:3032636]	394432	ENSMUSG00000090124	MGI:3032636	protein_coding
8.10859	-2.4562	1.5646e-08	1.57918e-06	Ms4a4a	membrane-spanning 4-domains, subfamily A, member 4A [Source:MGI Symbol;Acc:MGI:3643932]	666907	ENSMUSG00000101389	MGI:3643932	protein_coding
587.06	0.53133	1.59948e-08	1.60339e-06	Kcnn4	potassium intermediate/small conductance calcium-activated channel, subfamily N, member 4 [Source:MGI Symbol;Acc:MGI:1277957]	16534	ENSMUSG00000054342	MGI:1277957	protein_coding
283.155	-0.494708	1.62309e-08	1.61608e-06	Akt3	thymoma viral proto-oncogene 3 [Source:MGI Symbol;Acc:MGI:1345147]	23797	ENSMUSG00000019699	MGI:1345147	protein_coding
2206.93	0.323915	1.72134e-08	1.7024e-06	Ppa1	pyrophosphatase (inorganic) 1 [Source:MGI Symbol;Acc:MGI:97831]	67895	ENSMUSG00000020089	MGI:97831	protein_coding
77.5532	-0.908221	1.85196e-08	1.81936e-06	Nrcam	neuronal cell adhesion molecule [Source:MGI Symbol;Acc:MGI:104750]	319504	ENSMUSG00000020598	MGI:104750	protein_coding
1031.52	-0.395664	1.9089e-08	1.86288e-06	Dnajb14	DnaJ heat shock protein family (Hsp40) member B14 [Source:MGI Symbol;Acc:MGI:1917854]	70604	ENSMUSG00000074212	MGI:1917854	protein_coding
37.8988	-1.01149	1.95456e-08	1.89489e-06	Fam214a	family with sequence similarity 214, member A [Source:MGI Symbol;Acc:MGI:2387648]	235493	ENSMUSG00000034858	MGI:2387648	protein_coding
5582.44	-0.235345	2.06496e-08	1.97593e-06	Gnai2	guanine nucleotide binding protein (G protein), alpha inhibiting 2 [Source:MGI Symbol;Acc:MGI:95772]	14678	ENSMUSG00000032562	MGI:95772	protein_coding
355.35	0.359403	2.0559e-08	1.97593e-06	P3h1	prolyl 3-hydroxylase 1 [Source:MGI Symbol;Acc:MGI:1888921]	56401	ENSMUSG00000028641	MGI:1888921	protein_coding
2146.15	-0.462819	2.11818e-08	2.01378e-06	Myo1f	myosin IF [Source:MGI Symbol;Acc:MGI:107711]	17916	ENSMUSG00000024300	MGI:107711	protein_coding
403.204	-0.33174	2.20253e-08	2.08055e-06	Rp2	retinitis pigmentosa 2 homolog [Source:MGI Symbol;Acc:MGI:1277953]	19889	ENSMUSG00000060090	MGI:1277953	protein_coding
3373.16	0.233966	2.22606e-08	2.08938e-06	Gtf2h1	general transcription factor II H, polypeptide 1 [Source:MGI Symbol;Acc:MGI:1277216]	14884	ENSMUSG00000006599	MGI:1277216	protein_coding
1530.88	-0.529594	2.35674e-08	2.19803e-06	Esyt1	extended synaptotagmin-like protein 1 [Source:MGI Symbol;Acc:MGI:1344426]	23943	ENSMUSG00000025366	MGI:1344426	protein_coding
413.18	-0.433207	2.43999e-08	2.26137e-06	Pgbd5	piggyBac transposable element derived 5 [Source:MGI Symbol;Acc:MGI:2429955]	209966	ENSMUSG00000050751	MGI:2429955	protein_coding
1064.27	0.319485	2.49901e-08	2.30159e-06	Prpsap1	phosphoribosyl pyrophosphate synthetase-associated protein 1 [Source:MGI Symbol;Acc:MGI:1915013]	67763	ENSMUSG00000015869	MGI:1915013	protein_coding
245.593	0.587735	2.65755e-08	2.4324e-06	Septin3	septin 3 [Source:MGI Symbol;Acc:MGI:1345148]	24050	ENSMUSG00000022456	MGI:1345148	protein_coding
1369.39	0.499702	2.74943e-08	2.50096e-06	Car12	carbonic anhydrase 12 [Source:MGI Symbol;Acc:MGI:1923709]	76459	ENSMUSG00000032373	MGI:1923709	protein_coding
120.22	-0.723311	2.84596e-08	2.57289e-06	Cacna1d	calcium channel, voltage-dependent, L type, alpha 1D subunit [Source:MGI Symbol;Acc:MGI:88293]	12289	ENSMUSG00000015968	MGI:88293	protein_coding
3158.95	-0.400506	2.8671e-08	2.57619e-06	Akap13	A kinase (PRKA) anchor protein 13 [Source:MGI Symbol;Acc:MGI:2676556]	75547	ENSMUSG00000066406	MGI:2676556	protein_coding
674.249	-0.2976	2.96112e-08	2.64455e-06	Tec	tec protein tyrosine kinase [Source:MGI Symbol;Acc:MGI:98662]	21682	ENSMUSG00000029217	MGI:98662	protein_coding
13916.6	-0.222281	3.07807e-08	2.72475e-06	Laptm5	lysosomal-associated protein transmembrane 5 [Source:MGI Symbol;Acc:MGI:108046]	16792	ENSMUSG00000028581	MGI:108046	protein_coding
2673.82	0.187971	3.0879e-08	2.72475e-06	Ppp2r2a	protein phosphatase 2, regulatory subunit B, alpha [Source:MGI Symbol;Acc:MGI:1919228]	71978	ENSMUSG00000022052	MGI:1919228	protein_coding
18.3257	-1.59238	3.45719e-08	3.03245e-06	Tspan13	tetraspanin 13 [Source:MGI Symbol;Acc:MGI:1913359]	66109	ENSMUSG00000020577	MGI:1913359	protein_coding
1586.78	0.355245	3.8125e-08	3.32432e-06	Nefh	neurofilament, heavy polypeptide [Source:MGI Symbol;Acc:MGI:97309]	380684	ENSMUSG00000020396	MGI:97309	protein_coding
2394.69	-0.329625	4.09849e-08	3.55267e-06	St3gal1	ST3 beta-galactoside alpha-2,3-sialyltransferase 1 [Source:MGI Symbol;Acc:MGI:98304]	20442	ENSMUSG00000013846	MGI:98304	protein_coding
153.286	-0.664236	4.23639e-08	3.65073e-06	Pcdhgc3	protocadherin gamma subfamily C, 3 [Source:MGI Symbol;Acc:MGI:1935201]	93706	ENSMUSG00000102918	MGI:1935201	protein_coding
82.074	-0.906589	4.45469e-08	3.81653e-06	Iqcg	IQ motif containing G [Source:MGI Symbol;Acc:MGI:1916957]	69707	ENSMUSG00000035578	MGI:1916957	protein_coding
194.416	-1.36584	4.50739e-08	3.83936e-06	Bcl2a1b	B cell leukemia/lymphoma 2 related protein A1b [Source:MGI Symbol;Acc:MGI:1278326]	12045	ENSMUSG00000089929	MGI:1278326	protein_coding
545.676	-2.02584	4.66113e-08	3.94749e-06	Rtp4	receptor transporter protein 4 [Source:MGI Symbol;Acc:MGI:1915025]	67775	ENSMUSG00000033355	MGI:1915025	protein_coding
2082.66	0.278315	4.72616e-08	3.97969e-06	Wdr75	WD repeat domain 75 [Source:MGI Symbol;Acc:MGI:1920924]	73674	ENSMUSG00000025995	MGI:1920924	protein_coding
95.5842	-0.909674	4.93098e-08	4.12858e-06	Pgrmc1	progesterone receptor membrane component 1 [Source:MGI Symbol;Acc:MGI:1858305]	53328	ENSMUSG00000006373	MGI:1858305	protein_coding
443.651	-0.350209	4.9743e-08	4.13585e-06	Slc25a45	solute carrier family 25, member 45 [Source:MGI Symbol;Acc:MGI:2147731]	107375	ENSMUSG00000024818	MGI:2147731	protein_coding
2939.55	0.258295	4.9958e-08	4.13585e-06	Usp10	ubiquitin specific peptidase 10 [Source:MGI Symbol;Acc:MGI:894652]	22224	ENSMUSG00000031826	MGI:894652	protein_coding
3637.37	-1.77774	5.09464e-08	4.17403e-06	Saa3	serum amyloid A 3 [Source:MGI Symbol;Acc:MGI:98223]	20210	ENSMUSG00000040026	MGI:98223	protein_coding
1225.16	-0.589742	5.09857e-08	4.17403e-06	Csf2ra	colony stimulating factor 2 receptor, alpha, low-affinity (granulocyte-macrophage) [Source:MGI Symbol;Acc:MGI:1339754]	12982	ENSMUSG00000059326	MGI:1339754	protein_coding
3196.69	-0.187275	5.1712e-08	4.2101e-06	B4galnt1	beta-1,4-N-acetyl-galactosaminyl transferase 1 [Source:MGI Symbol;Acc:MGI:1342057]	14421	ENSMUSG00000006731	MGI:1342057	protein_coding
879.021	-0.682199	5.37549e-08	4.35237e-06	Blvrb	biliverdin reductase B (flavin reductase (NADPH)) [Source:MGI Symbol;Acc:MGI:2385271]	233016	ENSMUSG00000040466	MGI:2385271	protein_coding
272.546	0.516232	5.54065e-08	4.46158e-06	Larp1b	La ribonucleoprotein domain family, member 1B [Source:MGI Symbol;Acc:MGI:1914604]	214048	ENSMUSG00000025762	MGI:1914604	protein_coding
6304.28	-0.17921	5.79646e-08	4.6422e-06	Abr	active BCR-related gene [Source:MGI Symbol;Acc:MGI:107771]	109934	ENSMUSG00000017631	MGI:107771	protein_coding
1100.54	-0.661031	6.0804e-08	4.84328e-06	Msrb1	methionine sulfoxide reductase B1 [Source:MGI Symbol;Acc:MGI:1351642]	27361	ENSMUSG00000075705	MGI:1351642	protein_coding
203.583	-0.535032	6.14815e-08	4.87092e-06	Ago4	argonaute RISC catalytic subunit 4 [Source:MGI Symbol;Acc:MGI:1924100]	76850	ENSMUSG00000042500	MGI:1924100	protein_coding
51.3702	-1.11065	6.93065e-08	5.4615e-06	Tbxas1	thromboxane A synthase 1, platelet [Source:MGI Symbol;Acc:MGI:98497]	21391	ENSMUSG00000029925	MGI:98497	protein_coding
1813.26	-0.40204	9.11292e-08	7.14297e-06	Ifitm2	interferon induced transmembrane protein 2 [Source:MGI Symbol;Acc:MGI:1933382]	80876	ENSMUSG00000060591	MGI:1933382	protein_coding
401.944	-0.612553	9.17967e-08	7.15723e-06	Abi3	ABI gene family, member 3 [Source:MGI Symbol;Acc:MGI:1913860]	66610	ENSMUSG00000018381	MGI:1913860	protein_coding
2656.47	-0.200065	9.42851e-08	7.31255e-06	Ptpra	protein tyrosine phosphatase, receptor type, A [Source:MGI Symbol;Acc:MGI:97808]	19262	ENSMUSG00000027303	MGI:97808	protein_coding
4065.72	0.176403	9.52264e-08	7.34689e-06	Ywhaz	tyrosine 3-monooxygenase/tryptophan 5-monooxygenase activation protein, zeta polypeptide [Source:MGI Symbol;Acc:MGI:109484]	22631	ENSMUSG00000022285	MGI:109484	protein_coding
758.751	-0.290009	1.02719e-07	7.88367e-06	Pgap1	post-GPI attachment to proteins 1 [Source:MGI Symbol;Acc:MGI:2443342]	241062	ENSMUSG00000073678	MGI:2443342	protein_coding
452.132	-0.297627	1.05833e-07	8.08063e-06	Osbpl2	oxysterol binding protein-like 2 [Source:MGI Symbol;Acc:MGI:2442832]	228983	ENSMUSG00000039050	MGI:2442832	protein_coding
3.79006	-2.41301	1.13093e-07	8.59042e-06	Slc22a23	solute carrier family 22, member 23 [Source:MGI Symbol;Acc:MGI:1920352]	73102	ENSMUSG00000038267	MGI:1920352	protein_coding
253.42	0.437028	1.22763e-07	9.27711e-06	Klhl12	kelch-like 12 [Source:MGI Symbol;Acc:MGI:2385619]	240756	ENSMUSG00000026455	MGI:2385619	protein_coding
1306.21	0.22958	1.23918e-07	9.31663e-06	Ttll12	tubulin tyrosine ligase-like family, member 12 [Source:MGI Symbol;Acc:MGI:3039573]	223723	ENSMUSG00000016757	MGI:3039573	protein_coding
199.954	0.92752	1.25952e-07	9.42147e-06	Myom3	myomesin family, member 3 [Source:MGI Symbol;Acc:MGI:2685280]	242702	ENSMUSG00000037139	MGI:2685280	protein_coding
2576.54	-0.771066	1.29246e-07	9.52287e-06	C3	complement component 3 [Source:MGI Symbol;Acc:MGI:88227]	12266	ENSMUSG00000024164	MGI:88227	protein_coding
1279.72	-0.404008	1.28786e-07	9.52287e-06	Slc8a1	solute carrier family 8 (sodium/calcium exchanger), member 1 [Source:MGI Symbol;Acc:MGI:107956]	20541	ENSMUSG00000054640	MGI:107956	protein_coding
912.624	-0.335918	1.28967e-07	9.52287e-06	Runx1	runt related transcription factor 1 [Source:MGI Symbol;Acc:MGI:99852]	12394	ENSMUSG00000022952	MGI:99852	protein_coding
75.9448	-0.630387	1.31164e-07	9.61611e-06	Gpr160	G protein-coupled receptor 160 [Source:MGI Symbol;Acc:MGI:1919112]	71862	ENSMUSG00000037661	MGI:1919112	protein_coding
612.036	-0.626852	1.39415e-07	1.01704e-05	Ugt1a1	UDP glucuronosyltransferase 1 family, polypeptide A1 [Source:MGI Symbol;Acc:MGI:98898]	394436	ENSMUSG00000089960	MGI:98898	protein_coding
1806.48	0.21501	1.52592e-07	1.10768e-05	Elac2	elaC ribonuclease Z 2 [Source:MGI Symbol;Acc:MGI:1890496]	68626	ENSMUSG00000020549	MGI:1890496	protein_coding
207.601	0.46303	1.55264e-07	1.12156e-05	F2r	coagulation factor II (thrombin) receptor [Source:MGI Symbol;Acc:MGI:101802]	14062	ENSMUSG00000048376	MGI:101802	protein_coding
610.773	-0.625439	1.64541e-07	1.1817e-05	Ugt1a8	UDP glucuronosyltransferase 1 family, polypeptide A8 [Source:MGI Symbol;Acc:MGI:3576090]	---	ENSMUSG00000089675	MGI:3576090	protein_coding
431.097	-0.424574	1.65996e-07	1.1817e-05	Sowahc	sosondowah ankyrin repeat domain family member C [Source:MGI Symbol;Acc:MGI:3606051]	268301	ENSMUSG00000098188	MGI:3606051	protein_coding
715.516	-0.393235	1.65733e-07	1.1817e-05	Cebpg	CCAAT/enhancer binding protein (C/EBP), gamma [Source:MGI Symbol;Acc:MGI:104982]	12611	ENSMUSG00000056216	MGI:104982	protein_coding
611.006	-0.626412	1.67997e-07	1.18705e-05	Ugt1a2	UDP glucuronosyltransferase 1 family, polypeptide A2 [Source:MGI Symbol;Acc:MGI:3576049]	22236	ENSMUSG00000090171	MGI:3576049	protein_coding
610.732	-0.625087	1.68359e-07	1.18705e-05	Ugt1a9	UDP glucuronosyltransferase 1 family, polypeptide A9 [Source:MGI Symbol;Acc:MGI:3576092]	394434	ENSMUSG00000090175	MGI:3576092	protein_coding
622.929	-0.626738	1.69215e-07	1.1874e-05	Ugt1a6b	UDP glucuronosyltransferase 1 family, polypeptide A6B [Source:MGI Symbol;Acc:MGI:3580629]	394435	ENSMUSG00000090145	MGI:3580629	protein_coding
982.012	-0.577549	1.70523e-07	1.19091e-05	Fam49a	family with sequence similarity 49, member A [Source:MGI Symbol;Acc:MGI:1261783]	76820	ENSMUSG00000020589	MGI:1261783	protein_coding
610.924	-0.625397	1.72483e-07	1.19329e-05	Ugt1a5	UDP glucuronosyltransferase 1 family, polypeptide A5 [Source:MGI Symbol;Acc:MGI:3032634]	394433	ENSMUSG00000089943	MGI:3032634	protein_coding
1278.54	-0.561924	1.72454e-07	1.19329e-05	Cebpa	CCAAT/enhancer binding protein (C/EBP), alpha [Source:MGI Symbol;Acc:MGI:99480]	12606	ENSMUSG00000034957	MGI:99480	protein_coding
610.767	-0.624861	1.74989e-07	1.20497e-05	Ugt1a10	UDP glycosyltransferase 1 family, polypeptide A10 [Source:MGI Symbol;Acc:MGI:3580642]	394430	ENSMUSG00000090165	MGI:3580642	protein_coding
10.6454	1.64866	1.79121e-07	1.22769e-05	Gdf11	growth differentiation factor 11 [Source:MGI Symbol;Acc:MGI:1338027]	14561	ENSMUSG00000025352	MGI:1338027	protein_coding
1914.48	-0.373202	1.85671e-07	1.26669e-05	Man2b2	mannosidase 2, alpha B2 [Source:MGI Symbol;Acc:MGI:1195262]	17160	ENSMUSG00000029119	MGI:1195262	protein_coding
300.244	-0.582735	1.9171e-07	1.30186e-05	Crim1	cysteine rich transmembrane BMP regulator 1 (chordin like) [Source:MGI Symbol;Acc:MGI:1354756]	50766	ENSMUSG00000024074	MGI:1354756	protein_coding
1099.14	-1.93182	1.97837e-07	1.33731e-05	Gbp2	guanylate binding protein 2 [Source:MGI Symbol;Acc:MGI:102772]	14469	ENSMUSG00000028270	MGI:102772	protein_coding
1012.9	0.251674	2.00736e-07	1.3507e-05	Bccip	BRCA2 and CDKN1A interacting protein [Source:MGI Symbol;Acc:MGI:1913415]	66165	ENSMUSG00000030983	MGI:1913415	protein_coding
836.403	-0.353605	2.11543e-07	1.41695e-05	Gm45717	predicted gene 45717 [Source:MGI Symbol;Acc:MGI:5804832]	---	ENSMUSG00000110104	MGI:5804832	protein_coding
59.2979	-0.804303	2.19844e-07	1.46589e-05	Ttc9	tetratricopeptide repeat domain 9 [Source:MGI Symbol;Acc:MGI:1916730]	69480	ENSMUSG00000042734	MGI:1916730	protein_coding
118.552	-0.569047	2.41235e-07	1.60128e-05	Nlrp1a	NLR family, pyrin domain containing 1A [Source:MGI Symbol;Acc:MGI:2684861]	195046	ENSMUSG00000069830	MGI:2684861	protein_coding
1064.24	-1.37074	2.6943e-07	1.77247e-05	Ifi203	interferon activated gene 203 [Source:MGI Symbol;Acc:MGI:96428]	102641031	ENSMUSG00000039997	MGI:96428	protein_coding
233.403	-0.982592	2.68706e-07	1.77247e-05	Slc36a2	solute carrier family 36 (proton/amino acid symporter), member 2 [Source:MGI Symbol;Acc:MGI:1891430]	246049	ENSMUSG00000020264	MGI:1891430	protein_coding
235.955	-0.556067	3.07284e-07	2.01135e-05	Atf5	activating transcription factor 5 [Source:MGI Symbol;Acc:MGI:2141857]	107503	ENSMUSG00000038539	MGI:2141857	protein_coding
612.722	0.531549	3.08472e-07	2.01135e-05	Strbp	spermatid perinuclear RNA binding protein [Source:MGI Symbol;Acc:MGI:104626]	20744	ENSMUSG00000026915	MGI:104626	protein_coding
2578.57	0.2579	3.32933e-07	2.16128e-05	Nat10	N-acetyltransferase 10 [Source:MGI Symbol;Acc:MGI:2138939]	98956	ENSMUSG00000027185	MGI:2138939	protein_coding
151.038	-0.648144	3.35289e-07	2.16702e-05	Olfml3	olfactomedin-like 3 [Source:MGI Symbol;Acc:MGI:1914877]	99543	ENSMUSG00000027848	MGI:1914877	protein_coding
3914.78	-0.700549	3.40704e-07	2.19241e-05	Man2b1	mannosidase 2, alpha B1 [Source:MGI Symbol;Acc:MGI:107286]	17159	ENSMUSG00000005142	MGI:107286	protein_coding
49.5315	-1.01049	3.4516e-07	2.20185e-05	S1pr1	sphingosine-1-phosphate receptor 1 [Source:MGI Symbol;Acc:MGI:1096355]	13609	ENSMUSG00000045092	MGI:1096355	protein_coding
1970.02	-0.32666	3.43678e-07	2.20185e-05	Ralgapa2	Ral GTPase activating protein, alpha subunit 2 (catalytic) [Source:MGI Symbol;Acc:MGI:3036245]	241694	ENSMUSG00000037110	MGI:3036245	protein_coding
3983.27	-0.465061	3.51641e-07	2.23352e-05	Unc93b1	unc-93 homolog B1, TLR signaling regulator [Source:MGI Symbol;Acc:MGI:1859307]	54445	ENSMUSG00000036908	MGI:1859307	protein_coding
713.982	-0.278221	3.59455e-07	2.27336e-05	Mta3	metastasis associated 3 [Source:MGI Symbol;Acc:MGI:2151172]	116871	ENSMUSG00000055817	MGI:2151172	protein_coding
67.2041	-0.691437	3.62055e-07	2.28002e-05	Phyhd1	phytanoyl-CoA dioxygenase domain containing 1 [Source:MGI Symbol;Acc:MGI:3612860]	227696	ENSMUSG00000079484	MGI:3612860	protein_coding
6.079	-1.93118	3.67521e-07	2.30459e-05	Mybpc1	myosin binding protein C, slow-type [Source:MGI Symbol;Acc:MGI:1336213]	109272	ENSMUSG00000020061	MGI:1336213	protein_coding
6725.76	-0.254632	3.76998e-07	2.35297e-05	Efhd2	EF hand domain containing 2 [Source:MGI Symbol;Acc:MGI:106504]	27984	ENSMUSG00000040659	MGI:106504	protein_coding
717.621	0.335599	3.78429e-07	2.35297e-05	Nkain1	Na+/K+ transporting ATPase interacting 1 [Source:MGI Symbol;Acc:MGI:1914399]	67149	ENSMUSG00000078532	MGI:1914399	protein_coding
129.784	-0.680531	3.84027e-07	2.37774e-05	Bmf	BCL2 modifying factor [Source:MGI Symbol;Acc:MGI:2176433]	171543	ENSMUSG00000040093	MGI:2176433	protein_coding
2845.59	-0.422624	3.91309e-07	2.41269e-05	Ifi207	interferon activated gene 207 [Source:MGI Symbol;Acc:MGI:2138302]	226691	ENSMUSG00000073490	MGI:2138302	protein_coding
588.858	-1.39755	3.93717e-07	2.41742e-05	Rasa4	RAS p21 protein activator 4 [Source:MGI Symbol;Acc:MGI:1858600]	54153	ENSMUSG00000004952	MGI:1858600	protein_coding
8623.68	-0.211191	4.11073e-07	2.51352e-05	2610507B11Rik	RIKEN cDNA 2610507B11 gene [Source:MGI Symbol;Acc:MGI:1919753]	72503	ENSMUSG00000010277	MGI:1919753	protein_coding
318.318	-0.643373	4.17999e-07	2.5453e-05	Crlf2	cytokine receptor-like factor 2 [Source:MGI Symbol;Acc:MGI:1889506]	57914	ENSMUSG00000033467	MGI:1889506	protein_coding
987.291	0.523848	4.26928e-07	2.58898e-05	Angptl2	angiopoietin-like 2 [Source:MGI Symbol;Acc:MGI:1347002]	26360	ENSMUSG00000004105	MGI:1347002	protein_coding
1320.23	-0.226886	4.65256e-07	2.80984e-05	Secisbp2l	SECIS binding protein 2-like [Source:MGI Symbol;Acc:MGI:1917604]	70354	ENSMUSG00000035093	MGI:1917604	protein_coding
423.228	-1.57914	4.75632e-07	2.86078e-05	Ptpn14	protein tyrosine phosphatase, non-receptor type 14 [Source:MGI Symbol;Acc:MGI:102467]	19250	ENSMUSG00000026604	MGI:102467	protein_coding
1480.58	-0.494198	4.84921e-07	2.9048e-05	Nfkbiz	nuclear factor of kappa light polypeptide gene enhancer in B cells inhibitor, zeta [Source:MGI Symbol;Acc:MGI:1931595]	80859	ENSMUSG00000035356	MGI:1931595	protein_coding
4738.24	-0.28338	4.97077e-07	2.96556e-05	Map4k4	mitogen-activated protein kinase kinase kinase kinase 4 [Source:MGI Symbol;Acc:MGI:1349394]	26921	ENSMUSG00000026074	MGI:1349394	protein_coding
2574.04	-0.477659	4.99606e-07	2.96863e-05	Ly86	lymphocyte antigen 86 [Source:MGI Symbol;Acc:MGI:1321404]	17084	ENSMUSG00000021423	MGI:1321404	protein_coding
326.478	-0.455734	5.1275e-07	3.03449e-05	Leprot	leptin receptor overlapping transcript [Source:MGI Symbol;Acc:MGI:2687005]	230514	ENSMUSG00000035212	MGI:2687005	protein_coding
631.852	-0.493467	5.26844e-07	3.09712e-05	Cfh	complement component factor h [Source:MGI Symbol;Acc:MGI:88385]	12628	ENSMUSG00000026365	MGI:88385	protein_coding
2581.14	0.196437	5.27536e-07	3.09712e-05	Pabpc4	poly(A) binding protein, cytoplasmic 4 [Source:MGI Symbol;Acc:MGI:2385206]	230721	ENSMUSG00000011257	MGI:2385206	protein_coding
2728.36	-0.247827	5.49866e-07	3.2027e-05	Ywhah	tyrosine 3-monooxygenase/tryptophan 5-monooxygenase activation protein, eta polypeptide [Source:MGI Symbol;Acc:MGI:109194]	22629	ENSMUSG00000018965	MGI:109194	protein_coding
496.106	0.510398	5.47945e-07	3.2027e-05	Klrg2	killer cell lectin-like receptor subfamily G, member 2 [Source:MGI Symbol;Acc:MGI:1921503]	74253	ENSMUSG00000071537	MGI:1921503	protein_coding
919.554	0.385374	5.73151e-07	3.32518e-05	Slc30a4	solute carrier family 30 (zinc transporter), member 4 [Source:MGI Symbol;Acc:MGI:1345282]	22785	ENSMUSG00000005802	MGI:1345282	protein_coding
29.0026	1.41377	5.76547e-07	3.33176e-05	Etv4	ets variant 4 [Source:MGI Symbol;Acc:MGI:99423]	18612	ENSMUSG00000017724	MGI:99423	protein_coding
669.319	-0.614477	5.80748e-07	3.34293e-05	Ugt1a6a	UDP glucuronosyltransferase 1 family, polypeptide A6A [Source:MGI Symbol;Acc:MGI:2137698]	94284	ENSMUSG00000054545	MGI:2137698	protein_coding
44744.6	0.544729	6.0439e-07	3.46548e-05	Spp1	secreted phosphoprotein 1 [Source:MGI Symbol;Acc:MGI:98389]	20750	ENSMUSG00000029304	MGI:98389	protein_coding
221.639	-0.434172	6.11021e-07	3.48992e-05	Inpp5k	inositol polyphosphate 5-phosphatase K [Source:MGI Symbol;Acc:MGI:1194899]	19062	ENSMUSG00000006127	MGI:1194899	protein_coding
690.954	-0.487241	6.23326e-07	3.54646e-05	Aoah	acyloxyacyl hydrolase [Source:MGI Symbol;Acc:MGI:1350928]	27052	ENSMUSG00000021322	MGI:1350928	protein_coding
772.513	-0.501472	6.48434e-07	3.67512e-05	Cd302	CD302 antigen [Source:MGI Symbol;Acc:MGI:1913455]	66205	ENSMUSG00000060703	MGI:1913455	protein_coding
5.77755	-2.05878	6.68971e-07	3.777e-05	Fat3	FAT atypical cadherin 3 [Source:MGI Symbol;Acc:MGI:2444314]	270120	ENSMUSG00000074505	MGI:2444314	protein_coding
4.73395	-2.10629	6.77656e-07	3.81143e-05	Adam19	a disintegrin and metallopeptidase domain 19 (meltrin beta) [Source:MGI Symbol;Acc:MGI:105377]	11492	ENSMUSG00000011256	MGI:105377	protein_coding
79.3038	-1.12839	6.98106e-07	3.91152e-05	Sel1l3	sel-1 suppressor of lin-12-like 3 (C. elegans) [Source:MGI Symbol;Acc:MGI:1916941]	231238	ENSMUSG00000029189	MGI:1916941	protein_coding
2483.75	-1.92947	7.03784e-07	3.92839e-05	Cmpk2	cytidine monophosphate (UMP-CMP) kinase 2, mitochondrial [Source:MGI Symbol;Acc:MGI:99830]	22169	ENSMUSG00000020638	MGI:99830	protein_coding
2104.04	-0.281475	7.06789e-07	3.93028e-05	Dock10	dedicator of cytokinesis 10 [Source:MGI Symbol;Acc:MGI:2146320]	210293	ENSMUSG00000038608	MGI:2146320	protein_coding
54.712	0.985681	7.63299e-07	4.22856e-05	Hip1r	huntingtin interacting protein 1 related [Source:MGI Symbol;Acc:MGI:1352504]	29816	ENSMUSG00000000915	MGI:1352504	protein_coding
50.2283	-1.42963	7.83119e-07	4.32211e-05	Myh10	myosin, heavy polypeptide 10, non-muscle [Source:MGI Symbol;Acc:MGI:1930780]	77579	ENSMUSG00000020900	MGI:1930780	protein_coding
1651.64	-0.405487	7.98186e-07	4.38883e-05	Abca1	ATP-binding cassette, sub-family A (ABC1), member 1 [Source:MGI Symbol;Acc:MGI:99607]	11303	ENSMUSG00000015243	MGI:99607	protein_coding
1489.71	-1.04349	8.16951e-07	4.47531e-05	Ifi204	interferon activated gene 204 [Source:MGI Symbol;Acc:MGI:96429]	15951	ENSMUSG00000073489	MGI:96429	protein_coding
581.057	-0.434582	8.34458e-07	4.55429e-05	Mertk	MER proto-oncogene tyrosine kinase [Source:MGI Symbol;Acc:MGI:96965]	17289	ENSMUSG00000014361	MGI:96965	protein_coding
15.2897	-1.423	8.41414e-07	4.57531e-05	Fam151b	family with sequence similarity 151, member B [Source:MGI Symbol;Acc:MGI:1921192]	73942	ENSMUSG00000034334	MGI:1921192	protein_coding
315.561	-0.531168	8.60069e-07	4.64471e-05	Asb11	ankyrin repeat and SOCS box-containing 11 [Source:MGI Symbol;Acc:MGI:1916104]	68854	ENSMUSG00000031382	MGI:1916104	protein_coding
2351.72	-0.245053	8.60482e-07	4.64471e-05	Tecr	trans-2,3-enoyl-CoA reductase [Source:MGI Symbol;Acc:MGI:1915408]	106529	ENSMUSG00000031708	MGI:1915408	protein_coding
2390.92	-0.243036	8.85762e-07	4.76372e-05	Ifngr2	interferon gamma receptor 2 [Source:MGI Symbol;Acc:MGI:107654]	15980	ENSMUSG00000022965	MGI:107654	protein_coding
1460.84	-1.08502	9.56857e-07	5.12736e-05	Mpeg1	macrophage expressed gene 1 [Source:MGI Symbol;Acc:MGI:1333743]	17476	ENSMUSG00000046805	MGI:1333743	protein_coding
2995.56	-0.238592	1.02061e-06	5.44915e-05	Idh3g	isocitrate dehydrogenase 3 (NAD+), gamma [Source:MGI Symbol;Acc:MGI:1099463]	15929	ENSMUSG00000002010	MGI:1099463	protein_coding
3425.15	-0.489106	1.02439e-06	5.44959e-05	Mafb	v-maf musculoaponeurotic fibrosarcoma oncogene family, protein B (avian) [Source:MGI Symbol;Acc:MGI:104555]	16658	ENSMUSG00000074622	MGI:104555	protein_coding
426.428	-0.372677	1.05516e-06	5.59311e-05	Tmem154	transmembrane protein 154 [Source:MGI Symbol;Acc:MGI:2444725]	320782	ENSMUSG00000056498	MGI:2444725	protein_coding
2308.45	0.284862	1.06955e-06	5.64906e-05	Rrp12	ribosomal RNA processing 12 homolog (S. cerevisiae) [Source:MGI Symbol;Acc:MGI:2147437]	107094	ENSMUSG00000035049	MGI:2147437	protein_coding
48.5725	-1.67677	1.07539e-06	5.65964e-05	Gm5431	predicted gene 5431 [Source:MGI Symbol;Acc:MGI:3645205]	432555	ENSMUSG00000058163	MGI:3645205	protein_coding
306.702	-0.334398	1.11359e-06	5.81912e-05	Slc39a3	solute carrier family 39 (zinc transporter), member 3 [Source:MGI Symbol;Acc:MGI:2147269]	106947	ENSMUSG00000046822	MGI:2147269	protein_coding
2774.38	0.238612	1.11309e-06	5.81912e-05	Ppid	peptidylprolyl isomerase D (cyclophilin D) [Source:MGI Symbol;Acc:MGI:1914988]	67738	ENSMUSG00000027804	MGI:1914988	protein_coding
1018.52	-0.362188	1.11892e-06	5.8263e-05	Pdcl3	phosducin-like 3 [Source:MGI Symbol;Acc:MGI:1916083]	68833	ENSMUSG00000026078	MGI:1916083	protein_coding
98.7055	-1.18782	1.18447e-06	6.14591e-05	Entpd1	ectonucleoside triphosphate diphosphohydrolase 1 [Source:MGI Symbol;Acc:MGI:102805]	12495	ENSMUSG00000048120	MGI:102805	protein_coding
182.869	-0.584736	1.22913e-06	6.35525e-05	Fry	FRY microtubule binding protein [Source:MGI Symbol;Acc:MGI:2443895]	320365	ENSMUSG00000056602	MGI:2443895	protein_coding
1316.23	-0.371735	1.23501e-06	6.36332e-05	Csrp1	cysteine and glycine-rich protein 1 [Source:MGI Symbol;Acc:MGI:88549]	13007	ENSMUSG00000026421	MGI:88549	protein_coding
1218.67	-1.75111	1.24721e-06	6.40377e-05	Oasl2	2'-5' oligoadenylate synthetase-like 2 [Source:MGI Symbol;Acc:MGI:1344390]	23962	ENSMUSG00000029561	MGI:1344390	protein_coding
314.577	-0.358834	1.25833e-06	6.43848e-05	Ifngr1	interferon gamma receptor 1 [Source:MGI Symbol;Acc:MGI:107655]	15979	ENSMUSG00000020009	MGI:107655	protein_coding
1011.35	-0.602679	1.26393e-06	6.44471e-05	Tnfaip3	tumor necrosis factor, alpha-induced protein 3 [Source:MGI Symbol;Acc:MGI:1196377]	21929	ENSMUSG00000019850	MGI:1196377	protein_coding
1177.22	-0.440503	1.41444e-06	7.18731e-05	Acaa1a	acetyl-Coenzyme A acyltransferase 1A [Source:MGI Symbol;Acc:MGI:2148491]	113868	ENSMUSG00000036138	MGI:2148491	protein_coding
1068.09	-0.469405	1.45494e-06	7.3677e-05	Hbp1	high mobility group box transcription factor 1 [Source:MGI Symbol;Acc:MGI:894659]	73389	ENSMUSG00000002996	MGI:894659	protein_coding
1258.79	-0.283853	1.47202e-06	7.42868e-05	Rmnd5a	required for meiotic nuclear division 5 homolog A [Source:MGI Symbol;Acc:MGI:1915727]	68477	ENSMUSG00000002222	MGI:1915727	protein_coding
2279.51	0.322627	1.485e-06	7.46861e-05	Orc2	origin recognition complex, subunit 2 [Source:MGI Symbol;Acc:MGI:1328306]	18393	ENSMUSG00000026037	MGI:1328306	protein_coding
635.049	-1.064	1.52281e-06	7.63272e-05	Src	Rous sarcoma oncogene [Source:MGI Symbol;Acc:MGI:98397]	20779	ENSMUSG00000027646	MGI:98397	protein_coding
772.974	-0.251432	1.55517e-06	7.76847e-05	Snx13	sorting nexin 13 [Source:MGI Symbol;Acc:MGI:2661416]	217463	ENSMUSG00000020590	MGI:2661416	protein_coding
1732.14	-0.246801	1.59868e-06	7.95584e-05	Rassf2	Ras association (RalGDS/AF-6) domain family member 2 [Source:MGI Symbol;Acc:MGI:2442060]	215653	ENSMUSG00000027339	MGI:2442060	protein_coding
1015.98	0.253602	1.60636e-06	7.95584e-05	Gpatch4	G patch domain containing 4 [Source:MGI Symbol;Acc:MGI:1913864]	66614	ENSMUSG00000028069	MGI:1913864	protein_coding
1304.43	0.26715	1.60888e-06	7.95584e-05	Ppif	peptidylprolyl isomerase F (cyclophilin F) [Source:MGI Symbol;Acc:MGI:2145814]	105675	ENSMUSG00000021868	MGI:2145814	protein_coding
1452.78	0.313824	1.65931e-06	8.17778e-05	Nt5dc2	5'-nucleotidase domain containing 2 [Source:MGI Symbol;Acc:MGI:1917271]	70021	ENSMUSG00000071547	MGI:1917271	protein_coding
1618.5	-0.298116	1.6916e-06	8.30913e-05	H6pd	hexose-6-phosphate dehydrogenase (glucose 1-dehydrogenase) [Source:MGI Symbol;Acc:MGI:2140356]	100198	ENSMUSG00000028980	MGI:2140356	protein_coding
176.58	-0.400941	1.69728e-06	8.30933e-05	Tmem8	transmembrane protein 8 [Source:MGI Symbol;Acc:MGI:1926283]	60455	ENSMUSG00000024180	MGI:1926283	protein_coding
357.053	-0.33706	1.73664e-06	8.47389e-05	Gm44597	predicted gene 44597 [Source:MGI Symbol;Acc:MGI:5753173]	---	ENSMUSG00000108037	MGI:5753173	processed_transcript
15.3939	-1.33382	1.78089e-06	8.6611e-05	Inpp4b	inositol polyphosphate-4-phosphatase, type II [Source:MGI Symbol;Acc:MGI:2158925]	234515	ENSMUSG00000037940	MGI:2158925	protein_coding
7288.19	-0.471023	1.79041e-06	8.6788e-05	Tmsb4x	thymosin, beta 4, X chromosome [Source:MGI Symbol;Acc:MGI:99510]	19241	ENSMUSG00000049775	MGI:99510	protein_coding
1407.95	-0.234855	1.84467e-06	8.91248e-05	Arhgap17	Rho GTPase activating protein 17 [Source:MGI Symbol;Acc:MGI:1917747]	70497	ENSMUSG00000030766	MGI:1917747	protein_coding
314.833	-0.464523	1.88977e-06	9.10056e-05	Rogdi	rogdi homolog [Source:MGI Symbol;Acc:MGI:1913299]	66049	ENSMUSG00000022540	MGI:1913299	protein_coding
377.183	-0.758345	1.90442e-06	9.1412e-05	Casp4	caspase 4, apoptosis-related cysteine peptidase [Source:MGI Symbol;Acc:MGI:107700]	12363	ENSMUSG00000033538	MGI:107700	protein_coding
234.259	-0.901244	1.93912e-06	9.27755e-05	Dpep2	dipeptidase 2 [Source:MGI Symbol;Acc:MGI:2442042]	319446	ENSMUSG00000053687	MGI:2442042	protein_coding
880.127	-0.608847	1.96607e-06	9.37604e-05	Fabp4	fatty acid binding protein 4, adipocyte [Source:MGI Symbol;Acc:MGI:88038]	11770	ENSMUSG00000062515	MGI:88038	protein_coding
3009.55	-0.290677	1.99519e-06	9.48423e-05	Idh2	isocitrate dehydrogenase 2 (NADP+), mitochondrial [Source:MGI Symbol;Acc:MGI:96414]	269951	ENSMUSG00000030541	MGI:96414	protein_coding
991.767	-1.58595	2.13531e-06	0.00010053	Gbp3	guanylate binding protein 3 [Source:MGI Symbol;Acc:MGI:1926263]	55932	ENSMUSG00000028268	MGI:1926263	protein_coding
11.7902	-1.30626	2.12795e-06	0.00010053	Ahr	aryl-hydrocarbon receptor [Source:MGI Symbol;Acc:MGI:105043]	11622	ENSMUSG00000019256	MGI:105043	protein_coding
241.529	-0.810365	2.13336e-06	0.00010053	B430306N03Rik	RIKEN cDNA B430306N03 gene [Source:MGI Symbol;Acc:MGI:2443478]	320148	ENSMUSG00000043740	MGI:2443478	protein_coding
501.588	-0.309375	2.14595e-06	0.00010071	St6gal1	beta galactoside alpha 2,6 sialyltransferase 1 [Source:MGI Symbol;Acc:MGI:108470]	20440	ENSMUSG00000022885	MGI:108470	protein_coding
2770.54	-0.368472	2.19239e-06	0.000102562	Anxa3	annexin A3 [Source:MGI Symbol;Acc:MGI:1201378]	11745	ENSMUSG00000029484	MGI:1201378	protein_coding
380.445	-0.375051	2.223e-06	0.000103462	Tmem50b	transmembrane protein 50B [Source:MGI Symbol;Acc:MGI:1925225]	77975	ENSMUSG00000022964	MGI:1925225	protein_coding
2056.89	0.203994	2.22567e-06	0.000103462	Psmd12	proteasome (prosome, macropain) 26S subunit, non-ATPase, 12 [Source:MGI Symbol;Acc:MGI:1914247]	66997	ENSMUSG00000020720	MGI:1914247	protein_coding
69.5224	-0.578169	2.25362e-06	0.000104172	Slc9a7	solute carrier family 9 (sodium/hydrogen exchanger), member 7 [Source:MGI Symbol;Acc:MGI:2444530]	236727	ENSMUSG00000037341	MGI:2444530	protein_coding
1312.03	-0.289544	2.25509e-06	0.000104172	Sgk3	serum/glucocorticoid regulated kinase 3 [Source:MGI Symbol;Acc:MGI:2182368]	170755	ENSMUSG00000025915	MGI:2182368	protein_coding
2557.31	-0.191492	2.27416e-06	0.000104725	Ube2l3	ubiquitin-conjugating enzyme E2L 3 [Source:MGI Symbol;Acc:MGI:109240]	22195	ENSMUSG00000038965	MGI:109240	protein_coding
92.4151	-0.877528	2.30677e-06	0.000105896	Lst1	leukocyte specific transcript 1 [Source:MGI Symbol;Acc:MGI:1096324]	16988	ENSMUSG00000073412	MGI:1096324	protein_coding
4.81732	-1.95439	2.38658e-06	0.000108881	Anks6	ankyrin repeat and sterile alpha motif domain containing 6 [Source:MGI Symbol;Acc:MGI:1922941]	75691	ENSMUSG00000066191	MGI:1922941	protein_coding
57.7353	-0.739968	2.37946e-06	0.000108881	Abcc2	ATP-binding cassette, sub-family C (CFTR/MRP), member 2 [Source:MGI Symbol;Acc:MGI:1352447]	12780	ENSMUSG00000025194	MGI:1352447	protein_coding
1481.88	-1.62168	2.41589e-06	0.000109878	Ccl5	chemokine (C-C motif) ligand 5 [Source:MGI Symbol;Acc:MGI:98262]	20304	ENSMUSG00000035042	MGI:98262	protein_coding
424.682	-1.12738	2.43865e-06	0.000110572	Mndal	myeloid nuclear differentiation antigen like [Source:MGI Symbol;Acc:MGI:3780953]	100040462	ENSMUSG00000090272	MGI:3780953	protein_coding
1025.96	-0.428846	2.49533e-06	0.000112795	Apbb2	amyloid beta (A4) precursor protein-binding, family B, member 2 [Source:MGI Symbol;Acc:MGI:108405]	11787	ENSMUSG00000029207	MGI:108405	protein_coding
621.912	-0.543949	2.52383e-06	0.000113734	Dhrs3	dehydrogenase/reductase (SDR family) member 3 [Source:MGI Symbol;Acc:MGI:1315215]	20148	ENSMUSG00000066026	MGI:1315215	protein_coding
40.4117	-1.37586	2.56694e-06	0.000115325	Ms4a7	membrane-spanning 4-domains, subfamily A, member 7 [Source:MGI Symbol;Acc:MGI:1918846]	109225	ENSMUSG00000024672	MGI:1918846	protein_coding
42.7796	0.88749	2.58901e-06	0.000115963	Acap1	ArfGAP with coiled-coil, ankyrin repeat and PH domains 1 [Source:MGI Symbol;Acc:MGI:2388270]	216859	ENSMUSG00000001588	MGI:2388270	protein_coding
1973.58	-0.308104	2.6596e-06	0.000118763	Abcc5	ATP-binding cassette, sub-family C (CFTR/MRP), member 5 [Source:MGI Symbol;Acc:MGI:1351644]	27416	ENSMUSG00000022822	MGI:1351644	protein_coding
665.566	-0.330196	2.81925e-06	0.000125134	Tgfbr2	transforming growth factor, beta receptor II [Source:MGI Symbol;Acc:MGI:98729]	21813	ENSMUSG00000032440	MGI:98729	protein_coding
3474.36	-0.296126	2.81456e-06	0.000125134	Fermt3	fermitin family member 3 [Source:MGI Symbol;Acc:MGI:2147790]	108101	ENSMUSG00000024965	MGI:2147790	protein_coding
864.276	-0.545669	2.83244e-06	0.000125342	Zc3h12a	zinc finger CCCH type containing 12A [Source:MGI Symbol;Acc:MGI:2385891]	230738	ENSMUSG00000042677	MGI:2385891	protein_coding
4.41152	-2.12782	2.9366e-06	0.000129562	Gm43449	predicted gene 43449 [Source:MGI Symbol;Acc:MGI:5663586]	---	ENSMUSG00000106788	MGI:5663586	antisense
4086.54	-0.541787	2.94548e-06	0.000129566	Sdc3	syndecan 3 [Source:MGI Symbol;Acc:MGI:1349163]	20970	ENSMUSG00000025743	MGI:1349163	protein_coding
6.134	1.75348	2.96496e-06	0.000130035	Adgrg3	adhesion G protein-coupled receptor G3 [Source:MGI Symbol;Acc:MGI:1859670]	54672	ENSMUSG00000060470	MGI:1859670	protein_coding
1396.12	-0.319615	2.99755e-06	0.000131074	Bbx	bobby sox HMG box containing [Source:MGI Symbol;Acc:MGI:1917758]	70508	ENSMUSG00000022641	MGI:1917758	protein_coding
25246.9	0.165583	3.02341e-06	0.000131813	Hsp90aa1	heat shock protein 90, alpha (cytosolic), class A member 1 [Source:MGI Symbol;Acc:MGI:96250]	15519	ENSMUSG00000021270	MGI:96250	protein_coding
2419.87	-0.482516	3.16806e-06	0.000137544	Acp2	acid phosphatase 2, lysosomal [Source:MGI Symbol;Acc:MGI:87882]	11432	ENSMUSG00000002103	MGI:87882	protein_coding
355.444	-0.327083	3.17352e-06	0.000137544	Ing4	inhibitor of growth family, member 4 [Source:MGI Symbol;Acc:MGI:107307]	28019	ENSMUSG00000030330	MGI:107307	protein_coding
31913.3	0.183408	3.21147e-06	0.000138781	Eif4g2	eukaryotic translation initiation factor 4, gamma 2 [Source:MGI Symbol;Acc:MGI:109207]	13690	ENSMUSG00000005610	MGI:109207	protein_coding
121.128	-0.444252	3.32367e-06	0.00014321	Susd3	sushi domain containing 3 [Source:MGI Symbol;Acc:MGI:1913579]	66329	ENSMUSG00000021384	MGI:1913579	protein_coding
1265.99	-0.549994	3.44995e-06	0.000148217	Sema4a	sema domain, immunoglobulin domain (Ig), transmembrane domain (TM) and short cytoplasmic domain, (semaphorin) 4A [Source:MGI Symbol;Acc:MGI:107560]	20351	ENSMUSG00000028064	MGI:107560	protein_coding
779.688	0.319194	3.52283e-06	0.000150908	Cst7	cystatin F (leukocystatin) [Source:MGI Symbol;Acc:MGI:1298217]	13011	ENSMUSG00000068129	MGI:1298217	protein_coding
7.62421	-1.86958	3.67681e-06	0.000157048	Zdhhc2	zinc finger, DHHC domain containing 2 [Source:MGI Symbol;Acc:MGI:1923452]	70546	ENSMUSG00000039470	MGI:1923452	protein_coding
277.468	0.563666	3.72591e-06	0.000158685	Tchp	trichoplein, keratin filament binding [Source:MGI Symbol;Acc:MGI:1925082]	77832	ENSMUSG00000002486	MGI:1925082	protein_coding
2762.78	-0.305488	3.78902e-06	0.000160445	Ninj1	ninjurin 1 [Source:MGI Symbol;Acc:MGI:1196617]	18081	ENSMUSG00000037966	MGI:1196617	protein_coding
4449.11	0.240227	3.7841e-06	0.000160445	Cdv3	carnitine deficiency-associated gene expressed in ventricle 3 [Source:MGI Symbol;Acc:MGI:2448759]	321022	ENSMUSG00000032803	MGI:2448759	protein_coding
2245.02	0.258884	3.84056e-06	0.000162162	Lyar	Ly1 antibody reactive clone [Source:MGI Symbol;Acc:MGI:107470]	17089	ENSMUSG00000067367	MGI:107470	protein_coding
57.6673	-0.818172	3.90153e-06	0.000164266	Ksr2	kinase suppressor of ras 2 [Source:MGI Symbol;Acc:MGI:3610315]	333050	ENSMUSG00000061578	MGI:3610315	protein_coding
2015.97	0.186618	4.15168e-06	0.0001743	Hars	histidyl-tRNA synthetase [Source:MGI Symbol;Acc:MGI:108087]	15115	ENSMUSG00000001380	MGI:108087	protein_coding
4.71329	-2.06706	4.20787e-06	0.000176157	Adad2	adenosine deaminase domain containing 2 [Source:MGI Symbol;Acc:MGI:1923023]	75773	ENSMUSG00000024266	MGI:1923023	protein_coding
349.693	-0.350873	4.28164e-06	0.000178003	Slc35a5	solute carrier family 35, member A5 [Source:MGI Symbol;Acc:MGI:1921352]	74102	ENSMUSG00000022664	MGI:1921352	protein_coding
614.599	-0.330378	4.27213e-06	0.000178003	Frmd4b	FERM domain containing 4B [Source:MGI Symbol;Acc:MGI:2141794]	232288	ENSMUSG00000030064	MGI:2141794	protein_coding
1381	0.241452	4.28822e-06	0.000178003	Msto1	misato 1, mitochondrial distribution and morphology regulator [Source:MGI Symbol;Acc:MGI:2385175]	229524	ENSMUSG00000068922	MGI:2385175	protein_coding
2877.73	0.191746	4.31129e-06	0.000178458	Heatr3	HEAT repeat containing 3 [Source:MGI Symbol;Acc:MGI:2444491]	234549	ENSMUSG00000031657	MGI:2444491	protein_coding
2054.57	-0.220737	4.47906e-06	0.000184883	Atl3	atlastin GTPase 3 [Source:MGI Symbol;Acc:MGI:1924270]	109168	ENSMUSG00000024759	MGI:1924270	protein_coding
105.197	-0.862804	4.60312e-06	0.000189474	Nod1	nucleotide-binding oligomerization domain containing 1 [Source:MGI Symbol;Acc:MGI:1341839]	107607	ENSMUSG00000038058	MGI:1341839	protein_coding
1542.9	0.344644	4.63397e-06	0.000190212	Slc39a14	solute carrier family 39 (zinc transporter), member 14 [Source:MGI Symbol;Acc:MGI:2384851]	213053	ENSMUSG00000022094	MGI:2384851	protein_coding
234.49	-0.489686	4.64852e-06	0.00019028	Stard8	START domain containing 8 [Source:MGI Symbol;Acc:MGI:2448556]	236920	ENSMUSG00000031216	MGI:2448556	protein_coding
568.077	0.692064	4.76766e-06	0.000194616	Fosl1	fos-like antigen 1 [Source:MGI Symbol;Acc:MGI:107179]	14283	ENSMUSG00000024912	MGI:107179	protein_coding
1960.65	0.170553	4.81555e-06	0.000196028	Usp15	ubiquitin specific peptidase 15 [Source:MGI Symbol;Acc:MGI:101857]	14479	ENSMUSG00000020124	MGI:101857	protein_coding
137.451	-0.569548	4.8734e-06	0.000197836	Zeb2os	zinc finger E-box binding homeobox 2, opposite strand [Source:MGI Symbol;Acc:MGI:3652108]	---	ENSMUSG00000052248	MGI:3652108	antisense
475.967	-0.597055	5.00122e-06	0.000202467	Cd93	CD93 antigen [Source:MGI Symbol;Acc:MGI:106664]	17064	ENSMUSG00000027435	MGI:106664	protein_coding
1819.96	0.223947	5.02989e-06	0.00020307	Uchl5	ubiquitin carboxyl-terminal esterase L5 [Source:MGI Symbol;Acc:MGI:1914848]	56207	ENSMUSG00000018189	MGI:1914848	protein_coding
1203.24	0.214956	5.04954e-06	0.000203306	Nle1	notchless homolog 1 [Source:MGI Symbol;Acc:MGI:2429770]	217011	ENSMUSG00000020692	MGI:2429770	protein_coding
1078.91	-0.704923	5.18068e-06	0.000207452	Fcgr3	Fc receptor, IgG, low affinity III [Source:MGI Symbol;Acc:MGI:95500]	14131	ENSMUSG00000059498	MGI:95500	protein_coding
459.399	-0.292926	5.17586e-06	0.000207452	Srd5a3	steroid 5 alpha-reductase 3 [Source:MGI Symbol;Acc:MGI:1930252]	57357	ENSMUSG00000029233	MGI:1930252	protein_coding
402.876	-0.43138	5.27478e-06	0.000210648	Acvrl1	activin A receptor, type II-like 1 [Source:MGI Symbol;Acc:MGI:1338946]	11482	ENSMUSG00000000530	MGI:1338946	protein_coding
439.395	-0.428296	5.29225e-06	0.000210775	Meis3	Meis homeobox 3 [Source:MGI Symbol;Acc:MGI:108519]	17537	ENSMUSG00000041420	MGI:108519	protein_coding
7979.15	0.253393	5.31326e-06	0.000211041	Ddx21	DEAD (Asp-Glu-Ala-Asp) box polypeptide 21 [Source:MGI Symbol;Acc:MGI:1860494]	56200	ENSMUSG00000020075	MGI:1860494	protein_coding
683.117	-0.316004	5.3699e-06	0.000212717	Trps1	transcriptional repressor GATA binding 1 [Source:MGI Symbol;Acc:MGI:1927616]	83925	ENSMUSG00000038679	MGI:1927616	protein_coding
1077.35	0.266698	5.47789e-06	0.000216413	Nln	neurolysin (metallopeptidase M3 family) [Source:MGI Symbol;Acc:MGI:1923055]	75805	ENSMUSG00000021710	MGI:1923055	protein_coding
2549	-0.349912	5.6923e-06	0.000224283	Tmem176b	transmembrane protein 176B [Source:MGI Symbol;Acc:MGI:1916348]	65963	ENSMUSG00000029810	MGI:1916348	protein_coding
60.7727	1.0622	5.71214e-06	0.000224464	Ccnb1ip1	cyclin B1 interacting protein 1 [Source:MGI Symbol;Acc:MGI:2685134]	239083	ENSMUSG00000071470	MGI:2685134	protein_coding
130.243	-0.806733	6.06977e-06	0.000237883	Tgm2	transglutaminase 2, C polypeptide [Source:MGI Symbol;Acc:MGI:98731]	21817	ENSMUSG00000037820	MGI:98731	protein_coding
209.727	-0.915731	6.08979e-06	0.000238035	Dpep2	dipeptidase 2 [Source:MGI Symbol;Acc:MGI:2442042]	319446	ENSMUSG00000115067	MGI:2442042	protein_coding
2538.6	0.221747	6.17902e-06	0.000240884	Eif2s3x	eukaryotic translation initiation factor 2, subunit 3, structural gene X-linked [Source:MGI Symbol;Acc:MGI:1349431]	26905	ENSMUSG00000035150	MGI:1349431	protein_coding
7255.61	0.181575	6.2629e-06	0.000243382	Cct6a	chaperonin containing Tcp1, subunit 6a (zeta) [Source:MGI Symbol;Acc:MGI:107943]	12466	ENSMUSG00000029447	MGI:107943	protein_coding
1806.34	0.294871	6.27613e-06	0.000243382	Fam136a	family with sequence similarity 136, member A [Source:MGI Symbol;Acc:MGI:1913738]	66488	ENSMUSG00000057497	MGI:1913738	protein_coding
1265.87	0.231297	6.55505e-06	0.000253531	Ppp2r1b	protein phosphatase 2, regulatory subunit A, beta [Source:MGI Symbol;Acc:MGI:1920949]	73699	ENSMUSG00000032058	MGI:1920949	protein_coding
383.349	-0.353662	6.5884e-06	0.000254154	Dram2	DNA-damage regulated autophagy modulator 2 [Source:MGI Symbol;Acc:MGI:1914421]	67171	ENSMUSG00000027900	MGI:1914421	protein_coding
901.012	-0.350817	6.68611e-06	0.00025725	Megf8	multiple EGF-like-domains 8 [Source:MGI Symbol;Acc:MGI:2446294]	269878	ENSMUSG00000045039	MGI:2446294	protein_coding
100.318	-0.500024	7.09371e-06	0.000272221	Wdr45	WD repeat domain 45 [Source:MGI Symbol;Acc:MGI:1859606]	54636	ENSMUSG00000039382	MGI:1859606	protein_coding
1486.42	-0.271798	7.19861e-06	0.000275529	Ifnar1	interferon (alpha and beta) receptor 1 [Source:MGI Symbol;Acc:MGI:107658]	15975	ENSMUSG00000022967	MGI:107658	protein_coding
2094.37	-0.393643	7.25076e-06	0.000276806	Adcy7	adenylate cyclase 7 [Source:MGI Symbol;Acc:MGI:102891]	11513	ENSMUSG00000031659	MGI:102891	protein_coding
844.641	0.279671	7.37323e-06	0.000280754	Hccs	holocytochrome c synthetase [Source:MGI Symbol;Acc:MGI:106911]	15159	ENSMUSG00000031352	MGI:106911	protein_coding
1746.58	-0.260369	7.47201e-06	0.000283782	Irak1	interleukin-1 receptor-associated kinase 1 [Source:MGI Symbol;Acc:MGI:107420]	16179	ENSMUSG00000031392	MGI:107420	protein_coding
107.609	-0.486861	7.53697e-06	0.000285514	Tbc1d8	TBC1 domain family, member 8 [Source:MGI Symbol;Acc:MGI:1927225]	54610	ENSMUSG00000003134	MGI:1927225	protein_coding
21.531	-0.993143	8.16757e-06	0.000308608	Zmat1	zinc finger, matrin type 1 [Source:MGI Symbol;Acc:MGI:2442284]	215693	ENSMUSG00000052676	MGI:2442284	protein_coding
202.946	-0.547452	8.39227e-06	0.000316288	Pink1	PTEN induced putative kinase 1 [Source:MGI Symbol;Acc:MGI:1916193]	68943	ENSMUSG00000028756	MGI:1916193	protein_coding
5.86894	-1.81298	8.46109e-06	0.000317259	Mmp15	matrix metallopeptidase 15 [Source:MGI Symbol;Acc:MGI:109320]	17388	ENSMUSG00000031790	MGI:109320	protein_coding
10977.8	0.174585	8.45328e-06	0.000317259	Serbp1	serpine1 mRNA binding protein 1 [Source:MGI Symbol;Acc:MGI:1914120]	66870	ENSMUSG00000036371	MGI:1914120	protein_coding
440.211	-0.293571	8.55276e-06	0.000319882	Fgf11	fibroblast growth factor 11 [Source:MGI Symbol;Acc:MGI:109167]	14166	ENSMUSG00000042826	MGI:109167	protein_coding
1079.65	-1.42779	8.59786e-06	0.000320754	Irf7	interferon regulatory factor 7 [Source:MGI Symbol;Acc:MGI:1859212]	54123	ENSMUSG00000025498	MGI:1859212	protein_coding
89.718	-0.500005	8.6282e-06	0.000321074	Nhlrc1	NHL repeat containing 1 [Source:MGI Symbol;Acc:MGI:2145264]	105193	ENSMUSG00000044231	MGI:2145264	protein_coding
305.632	-0.423201	8.74057e-06	0.000324436	Wdr66	WD repeat domain 66 [Source:MGI Symbol;Acc:MGI:1918495]	269701	ENSMUSG00000029442	MGI:1918495	protein_coding
1764.43	0.220367	8.77056e-06	0.000324731	Brix1	BRX1, biogenesis of ribosomes [Source:MGI Symbol;Acc:MGI:1915082]	67832	ENSMUSG00000022247	MGI:1915082	protein_coding
551.081	-0.307615	8.87339e-06	0.000327715	Cmtm6	CKLF-like MARVEL transmembrane domain containing 6 [Source:MGI Symbol;Acc:MGI:2447165]	67213	ENSMUSG00000032434	MGI:2447165	protein_coding
2585.84	-0.178409	9.00427e-06	0.000331717	Pi4ka	phosphatidylinositol 4-kinase alpha [Source:MGI Symbol;Acc:MGI:2448506]	224020	ENSMUSG00000041720	MGI:2448506	protein_coding
1235.03	-0.653695	9.04895e-06	0.000332081	Syne1	spectrin repeat containing, nuclear envelope 1 [Source:MGI Symbol;Acc:MGI:1927152]	64009	ENSMUSG00000096054	MGI:1927152	protein_coding
64.9039	1.05164	9.05923e-06	0.000332081	Rpph1	ribonuclease P RNA component H1 [Source:MGI Symbol;Acc:MGI:1934664]	---	ENSMUSG00000092837	MGI:1934664	ribozyme
10.9217	-1.51422	9.39627e-06	0.000343582	Ccdc125	coiled-coil domain containing 125 [Source:MGI Symbol;Acc:MGI:1923291]	76041	ENSMUSG00000048924	MGI:1923291	protein_coding
834.279	-0.495129	9.51843e-06	0.000345233	Nfam1	Nfat activating molecule with ITAM motif 1 [Source:MGI Symbol;Acc:MGI:1921289]	74039	ENSMUSG00000058099	MGI:1921289	protein_coding
723.69	-0.4448	9.53513e-06	0.000345233	Irak2	interleukin-1 receptor-associated kinase 2 [Source:MGI Symbol;Acc:MGI:2429603]	108960	ENSMUSG00000060477	MGI:2429603	protein_coding
196.462	-0.371327	9.52977e-06	0.000345233	Smo	smoothened, frizzled class receptor [Source:MGI Symbol;Acc:MGI:108075]	319757	ENSMUSG00000001761	MGI:108075	protein_coding
845.724	-0.245644	9.50883e-06	0.000345233	Ipo8	importin 8 [Source:MGI Symbol;Acc:MGI:2444611]	320727	ENSMUSG00000040029	MGI:2444611	protein_coding
181.184	-0.366527	1.00189e-05	0.000361858	Tfdp2	transcription factor Dp 2 [Source:MGI Symbol;Acc:MGI:107167]	211586	ENSMUSG00000032411	MGI:107167	protein_coding
750.74	-0.303377	1.01665e-05	0.000366293	Osbpl11	oxysterol binding protein-like 11 [Source:MGI Symbol;Acc:MGI:2146553]	106326	ENSMUSG00000022807	MGI:2146553	protein_coding
2801.63	-1.04867	1.0422e-05	0.000374581	Cd40	CD40 antigen [Source:MGI Symbol;Acc:MGI:88336]	21939	ENSMUSG00000017652	MGI:88336	protein_coding
488.961	-0.76608	1.06625e-05	0.000382292	Acox3	acyl-Coenzyme A oxidase 3, pristanoyl [Source:MGI Symbol;Acc:MGI:1933156]	80911	ENSMUSG00000029098	MGI:1933156	protein_coding
17.8584	-1.29843	1.07317e-05	0.000383403	Gsta3	glutathione S-transferase, alpha 3 [Source:MGI Symbol;Acc:MGI:95856]	14859	ENSMUSG00000025934	MGI:95856	protein_coding
19.283	-1.04103	1.07455e-05	0.000383403	Selenbp2	selenium binding protein 2 [Source:MGI Symbol;Acc:MGI:104859]	20342	ENSMUSG00000068877	MGI:104859	protein_coding
846.826	-0.94725	1.09724e-05	0.000390554	Siglec1	sialic acid binding Ig-like lectin 1, sialoadhesin [Source:MGI Symbol;Acc:MGI:99668]	20612	ENSMUSG00000027322	MGI:99668	protein_coding
125.007	-0.555286	1.10954e-05	0.000393981	Il1rl1	interleukin 1 receptor-like 1 [Source:MGI Symbol;Acc:MGI:98427]	17082	ENSMUSG00000026069	MGI:98427	protein_coding
2414.84	-0.331668	1.11735e-05	0.000395784	Pnpla7	patatin-like phospholipase domain containing 7 [Source:MGI Symbol;Acc:MGI:2385325]	241274	ENSMUSG00000036833	MGI:2385325	protein_coding
467.513	0.329054	1.11999e-05	0.000395784	Slc25a33	solute carrier family 25, member 33 [Source:MGI Symbol;Acc:MGI:1917806]	70556	ENSMUSG00000028982	MGI:1917806	protein_coding
1024.93	0.201568	1.12279e-05	0.000395823	Dnaja1	DnaJ heat shock protein family (Hsp40) member A1 [Source:MGI Symbol;Acc:MGI:1270129]	15502	ENSMUSG00000028410	MGI:1270129	protein_coding
48.2751	-0.947478	1.13099e-05	0.000396965	Ypel3	yippee like 3 [Source:MGI Symbol;Acc:MGI:1913340]	66090	ENSMUSG00000042675	MGI:1913340	protein_coding
2343.14	-0.626259	1.13142e-05	0.000396965	Tnfrsf8	tumor necrosis factor receptor superfamily, member 8 [Source:MGI Symbol;Acc:MGI:99908]	21941	ENSMUSG00000028602	MGI:99908	protein_coding
5553.44	0.175378	1.15894e-05	0.000405655	Kars	lysyl-tRNA synthetase [Source:MGI Symbol;Acc:MGI:1934754]	85305	ENSMUSG00000031948	MGI:1934754	protein_coding
5344.91	-0.179085	1.16561e-05	0.000407026	Sh3pxd2b	SH3 and PX domains 2B [Source:MGI Symbol;Acc:MGI:2442062]	268396	ENSMUSG00000040711	MGI:2442062	protein_coding
4591.74	-0.579129	1.18909e-05	0.000414241	Adgre1	adhesion G protein-coupled receptor E1 [Source:MGI Symbol;Acc:MGI:106912]	13733	ENSMUSG00000004730	MGI:106912	protein_coding
19.1888	-1.03104	1.19947e-05	0.000416874	Myadml2	myeloid-associated differentiation marker-like 2 [Source:MGI Symbol;Acc:MGI:1915765]	68515	ENSMUSG00000025141	MGI:1915765	protein_coding
1169.65	-0.25819	1.21164e-05	0.00042011	Tmem165	transmembrane protein 165 [Source:MGI Symbol;Acc:MGI:894407]	21982	ENSMUSG00000029234	MGI:894407	protein_coding
2383.99	-0.36027	1.28868e-05	0.000445774	Slc43a2	solute carrier family 43, member 2 [Source:MGI Symbol;Acc:MGI:2442746]	215113	ENSMUSG00000038178	MGI:2442746	protein_coding
62.7434	-0.622201	1.34034e-05	0.000461765	Sox4	SRY (sex determining region Y)-box 4 [Source:MGI Symbol;Acc:MGI:98366]	20677	ENSMUSG00000076431	MGI:98366	protein_coding
530.791	-0.460988	1.34118e-05	0.000461765	Klhl24	kelch-like 24 [Source:MGI Symbol;Acc:MGI:1923035]	75785	ENSMUSG00000062901	MGI:1923035	protein_coding
3.53549	1.94789	1.35257e-05	0.000464603	Tnfsf8	tumor necrosis factor (ligand) superfamily, member 8 [Source:MGI Symbol;Acc:MGI:88328]	21949	ENSMUSG00000028362	MGI:88328	protein_coding
6604.97	0.160857	1.36551e-05	0.000467958	Abce1	ATP-binding cassette, sub-family E (OABP), member 1 [Source:MGI Symbol;Acc:MGI:1195458]	24015	ENSMUSG00000058355	MGI:1195458	protein_coding
6.52359	1.7727	1.40449e-05	0.0004802	Gng8	guanine nucleotide binding protein (G protein), gamma 8 [Source:MGI Symbol;Acc:MGI:109163]	14709	ENSMUSG00000063594	MGI:109163	protein_coding
15.9357	-1.53568	1.47414e-05	0.000502845	Ccdc194	coiled-coil domain containing 194 [Source:MGI Symbol;Acc:MGI:3588239]	619297	ENSMUSG00000108900	MGI:3588239	protein_coding
565.24	-0.70142	1.48196e-05	0.000504347	Cd38	CD38 antigen [Source:MGI Symbol;Acc:MGI:107474]	12494	ENSMUSG00000029084	MGI:107474	protein_coding
12.5087	-1.32461	1.49335e-05	0.00050705	Agt	angiotensinogen (serpin peptidase inhibitor, clade A, member 8) [Source:MGI Symbol;Acc:MGI:87963]	11606	ENSMUSG00000031980	MGI:87963	protein_coding
127.844	-0.969432	1.50872e-05	0.000510469	Gm44805	predicted gene 44805 [Source:MGI Symbol;Acc:MGI:5753381]	105886299	ENSMUSG00000109350	MGI:5753381	protein_coding
2358.53	0.33577	1.51034e-05	0.000510469	Bcat1	branched chain aminotransferase 1, cytosolic [Source:MGI Symbol;Acc:MGI:104861]	12035	ENSMUSG00000030268	MGI:104861	protein_coding
572.664	-0.268153	1.51815e-05	0.000511931	Usf3	upstream transcription factor family member 3 [Source:MGI Symbol;Acc:MGI:2685454]	207806	ENSMUSG00000068284	MGI:2685454	protein_coding
578.016	-0.632049	1.5494e-05	0.000521279	Vsir	V-set immunoregulatory receptor [Source:MGI Symbol;Acc:MGI:1921298]	74048	ENSMUSG00000020101	MGI:1921298	protein_coding
528.786	-0.386149	1.56266e-05	0.000524543	Dmxl2	Dmx-like 2 [Source:MGI Symbol;Acc:MGI:2444630]	235380	ENSMUSG00000041268	MGI:2444630	protein_coding
10780.1	0.218853	1.58693e-05	0.000531477	Ybx3	Y box protein 3 [Source:MGI Symbol;Acc:MGI:2137670]	56449	ENSMUSG00000030189	MGI:2137670	protein_coding
248.92	-0.532638	1.60166e-05	0.000535194	Rnasel	ribonuclease L (2', 5'-oligoisoadenylate synthetase-dependent) [Source:MGI Symbol;Acc:MGI:1098272]	24014	ENSMUSG00000066800	MGI:1098272	protein_coding
15.2009	-1.27477	1.61994e-05	0.000540077	Tspan10	tetraspanin 10 [Source:MGI Symbol;Acc:MGI:2384781]	208634	ENSMUSG00000039691	MGI:2384781	protein_coding
877.27	-1.03704	1.62816e-05	0.000541591	Oas2	2'-5' oligoadenylate synthetase 2 [Source:MGI Symbol;Acc:MGI:2180852]	246728	ENSMUSG00000032690	MGI:2180852	protein_coding
101.383	-0.911869	1.66657e-05	0.000553122	Lsp1	lymphocyte specific 1 [Source:MGI Symbol;Acc:MGI:96832]	16985	ENSMUSG00000018819	MGI:96832	protein_coding
1411.8	-0.374667	1.68109e-05	0.00055664	Ccni	cyclin I [Source:MGI Symbol;Acc:MGI:1341077]	12453	ENSMUSG00000063015	MGI:1341077	protein_coding
1396.7	0.226582	1.68473e-05	0.00055664	Ecd	ecdysoneless cell cycle regulator [Source:MGI Symbol;Acc:MGI:1917851]	70601	ENSMUSG00000021810	MGI:1917851	protein_coding
1342.79	-0.41864	1.69679e-05	0.00055937	Plxnc1	plexin C1 [Source:MGI Symbol;Acc:MGI:1890127]	54712	ENSMUSG00000074785	MGI:1890127	protein_coding
3027.01	0.215411	1.71283e-05	0.0005634	Bms1	BMS1, ribosome biogenesis factor [Source:MGI Symbol;Acc:MGI:2446132]	213895	ENSMUSG00000030138	MGI:2446132	protein_coding
4755.09	0.170168	1.74041e-05	0.000569925	Hsph1	heat shock 105kDa/110kDa protein 1 [Source:MGI Symbol;Acc:MGI:105053]	15505	ENSMUSG00000029657	MGI:105053	protein_coding
8333.28	0.265059	1.73693e-05	0.000569925	Eif5	eukaryotic translation initiation factor 5 [Source:MGI Symbol;Acc:MGI:95309]	217869	ENSMUSG00000021282	MGI:95309	protein_coding
947.492	-0.294517	1.75399e-05	0.000572085	Gng2	guanine nucleotide binding protein (G protein), gamma 2 [Source:MGI Symbol;Acc:MGI:102705]	14702	ENSMUSG00000043004	MGI:102705	protein_coding
826.452	-0.23475	1.75477e-05	0.000572085	Exoc3	exocyst complex component 3 [Source:MGI Symbol;Acc:MGI:2443972]	211446	ENSMUSG00000034152	MGI:2443972	protein_coding
28.5854	-1.30336	1.82192e-05	0.000592381	Tnfrsf14	tumor necrosis factor receptor superfamily, member 14 (herpesvirus entry mediator) [Source:MGI Symbol;Acc:MGI:2675303]	230979	ENSMUSG00000042333	MGI:2675303	protein_coding
409.776	-0.318777	1.82506e-05	0.000592381	Acsf3	acyl-CoA synthetase family member 3 [Source:MGI Symbol;Acc:MGI:2182591]	257633	ENSMUSG00000015016	MGI:2182591	protein_coding
2498.41	-0.25536	1.84652e-05	0.000598029	Rab31	RAB31, member RAS oncogene family [Source:MGI Symbol;Acc:MGI:1914603]	106572	ENSMUSG00000056515	MGI:1914603	protein_coding
326.209	-0.42431	1.87758e-05	0.000605834	Iqsec3	IQ motif and Sec7 domain 3 [Source:MGI Symbol;Acc:MGI:2677208]	243621	ENSMUSG00000040797	MGI:2677208	protein_coding
414.733	-0.280192	1.87884e-05	0.000605834	Il12rb2	interleukin 12 receptor, beta 2 [Source:MGI Symbol;Acc:MGI:1270861]	16162	ENSMUSG00000018341	MGI:1270861	protein_coding
292.463	-0.294125	1.93355e-05	0.000619692	Tdrd3	tudor domain containing 3 [Source:MGI Symbol;Acc:MGI:2444023]	219249	ENSMUSG00000022019	MGI:2444023	protein_coding
1312.78	-0.220535	1.93443e-05	0.000619692	Necap2	NECAP endocytosis associated 2 [Source:MGI Symbol;Acc:MGI:1913397]	66147	ENSMUSG00000028923	MGI:1913397	protein_coding
34.9638	0.959863	1.93313e-05	0.000619692	Bcar1	breast cancer anti-estrogen resistance 1 [Source:MGI Symbol;Acc:MGI:108091]	12927	ENSMUSG00000031955	MGI:108091	protein_coding
2294.19	0.18806	1.93969e-05	0.000620028	Zc3h15	zinc finger CCCH-type containing 15 [Source:MGI Symbol;Acc:MGI:1919747]	69082	ENSMUSG00000027091	MGI:1919747	protein_coding
28580.1	-0.763729	1.94392e-05	0.000620036	Apoe	apolipoprotein E [Source:MGI Symbol;Acc:MGI:88057]	11816	ENSMUSG00000002985	MGI:88057	protein_coding
922.387	-0.418659	1.97371e-05	0.000628178	Ier3	immediate early response 3 [Source:MGI Symbol;Acc:MGI:104814]	15937	ENSMUSG00000003541	MGI:104814	protein_coding
51119.9	0.207697	1.98319e-05	0.000629833	Ncl	nucleolin [Source:MGI Symbol;Acc:MGI:97286]	17975	ENSMUSG00000026234	MGI:97286	protein_coding
980.399	0.233782	2.00691e-05	0.000635997	Lsm12	LSM12 homolog [Source:MGI Symbol;Acc:MGI:1919592]	268490	ENSMUSG00000020922	MGI:1919592	protein_coding
2838.84	0.212389	2.03668e-05	0.000642665	Mtrex	Mtr4 exosome RNA helicase [Source:MGI Symbol;Acc:MGI:1919448]	72198	ENSMUSG00000016018	MGI:1919448	protein_coding
212.895	0.381406	2.03291e-05	0.000642665	Hspbap1	Hspb associated protein 1 [Source:MGI Symbol;Acc:MGI:1913917]	66667	ENSMUSG00000022849	MGI:1913917	protein_coding
176.005	-0.562577	2.05723e-05	0.000647762	Bcl3	B cell leukemia/lymphoma 3 [Source:MGI Symbol;Acc:MGI:88140]	12051	ENSMUSG00000053175	MGI:88140	protein_coding
1660.61	-0.324101	2.06193e-05	0.000647859	Vps13d	vacuolar protein sorting 13D [Source:MGI Symbol;Acc:MGI:2448530]	230895	ENSMUSG00000020220	MGI:2448530	protein_coding
218.496	-0.513389	2.07646e-05	0.000649654	Xylt1	xylosyltransferase 1 [Source:MGI Symbol;Acc:MGI:2451073]	233781	ENSMUSG00000030657	MGI:2451073	protein_coding
7562.3	0.129431	2.07475e-05	0.000649654	Cs	citrate synthase [Source:MGI Symbol;Acc:MGI:88529]	12974	ENSMUSG00000005683	MGI:88529	protein_coding
1749.16	-0.205053	2.12973e-05	0.000664909	Anapc2	anaphase promoting complex subunit 2 [Source:MGI Symbol;Acc:MGI:2139135]	99152	ENSMUSG00000026965	MGI:2139135	protein_coding
515.686	0.328355	2.14498e-05	0.000668254	Mreg	melanoregulin [Source:MGI Symbol;Acc:MGI:2151839]	381269	ENSMUSG00000039395	MGI:2151839	protein_coding
651.371	-1.20219	2.16883e-05	0.00067426	Ddx58	DEAD (Asp-Glu-Ala-Asp) box polypeptide 58 [Source:MGI Symbol;Acc:MGI:2442858]	230073	ENSMUSG00000040296	MGI:2442858	protein_coding
1998.48	0.210348	2.18326e-05	0.000677317	Rae1	ribonucleic acid export 1 [Source:MGI Symbol;Acc:MGI:1913929]	66679	ENSMUSG00000027509	MGI:1913929	protein_coding
104.972	-0.522036	2.21537e-05	0.000684753	Naip5	NLR family, apoptosis inhibitory protein 5 [Source:MGI Symbol;Acc:MGI:1298220]	17951	ENSMUSG00000071203	MGI:1298220	protein_coding
1417.16	0.255203	2.21653e-05	0.000684753	Ankrd28	ankyrin repeat domain 28 [Source:MGI Symbol;Acc:MGI:2145661]	105522	ENSMUSG00000014496	MGI:2145661	protein_coding
23.6372	-0.952882	2.3304e-05	0.000718427	Kmo	kynurenine 3-monooxygenase (kynurenine 3-hydroxylase) [Source:MGI Symbol;Acc:MGI:2138151]	98256	ENSMUSG00000039783	MGI:2138151	protein_coding
337.2	-0.417199	2.34813e-05	0.000719379	Dop1b	DOP1 leucine zipper like protein B [Source:MGI Symbol;Acc:MGI:1917278]	70028	ENSMUSG00000022946	MGI:1917278	protein_coding
1406.47	-0.234358	2.3398e-05	0.000719379	Slc35f6	solute carrier family 35, member F6 [Source:MGI Symbol;Acc:MGI:1922169]	74919	ENSMUSG00000029175	MGI:1922169	protein_coding
1478.8	0.214503	2.34644e-05	0.000719379	Exosc1	exosome component 1 [Source:MGI Symbol;Acc:MGI:1913833]	66583	ENSMUSG00000034321	MGI:1913833	protein_coding
223.996	0.510521	2.39382e-05	0.000731853	Smoc1	SPARC related modular calcium binding 1 [Source:MGI Symbol;Acc:MGI:1929878]	64075	ENSMUSG00000021136	MGI:1929878	protein_coding
69.3975	-0.893907	2.42873e-05	0.000740413	Slc46a3	solute carrier family 46, member 3 [Source:MGI Symbol;Acc:MGI:1918956]	71706	ENSMUSG00000029650	MGI:1918956	protein_coding
5428.16	-0.208385	2.43187e-05	0.000740413	Capzb	capping protein (actin filament) muscle Z-line, beta [Source:MGI Symbol;Acc:MGI:104652]	12345	ENSMUSG00000028745	MGI:104652	protein_coding
31.6618	-0.904298	2.44224e-05	0.00074204	Klhl38	kelch-like 38 [Source:MGI Symbol;Acc:MGI:3045310]	268807	ENSMUSG00000022357	MGI:3045310	protein_coding
334.573	0.444237	2.47141e-05	0.000749355	Efr3b	EFR3 homolog B [Source:MGI Symbol;Acc:MGI:2444851]	668212	ENSMUSG00000020658	MGI:2444851	protein_coding
35.058	-1.14375	2.48884e-05	0.00075309	Cbr2	carbonyl reductase 2 [Source:MGI Symbol;Acc:MGI:107200]	12409	ENSMUSG00000025150	MGI:107200	protein_coding
1556.03	0.219799	2.54128e-05	0.000767382	Ece1	endothelin converting enzyme 1 [Source:MGI Symbol;Acc:MGI:1101357]	230857	ENSMUSG00000057530	MGI:1101357	protein_coding
2318	0.206341	2.56597e-05	0.000773254	Cfdp1	craniofacial development protein 1 [Source:MGI Symbol;Acc:MGI:1344403]	23837	ENSMUSG00000031954	MGI:1344403	protein_coding
1078.11	0.222989	2.59687e-05	0.000780969	Smn1	survival motor neuron 1 [Source:MGI Symbol;Acc:MGI:109257]	20595	ENSMUSG00000021645	MGI:109257	protein_coding
2434.11	-0.308194	2.61934e-05	0.000786123	Arap1	ArfGAP with RhoGAP domain, ankyrin repeat and PH domain 1 [Source:MGI Symbol;Acc:MGI:1916960]	69710	ENSMUSG00000032812	MGI:1916960	protein_coding
105.738	-0.995736	2.63451e-05	0.000787469	Ms4a6d	membrane-spanning 4-domains, subfamily A, member 6D [Source:MGI Symbol;Acc:MGI:1916024]	68774	ENSMUSG00000024679	MGI:1916024	protein_coding
2428.33	0.236596	2.63026e-05	0.000787469	Dis3	DIS3 homolog, exosome endoribonuclease and 3'-5' exoribonuclease [Source:MGI Symbol;Acc:MGI:1919912]	72662	ENSMUSG00000033166	MGI:1919912	protein_coding
840.3	-0.349152	2.64925e-05	0.000788858	Gsdmd	gasdermin D [Source:MGI Symbol;Acc:MGI:1916396]	69146	ENSMUSG00000022575	MGI:1916396	protein_coding
8132.4	0.174739	2.65917e-05	0.000788858	Dhx9	DEAH (Asp-Glu-Ala-His) box polypeptide 9 [Source:MGI Symbol;Acc:MGI:108177]	13211	ENSMUSG00000042699	MGI:108177	protein_coding
523.522	0.359599	2.65763e-05	0.000788858	Ssx2ip	synovial sarcoma, X 2 interacting protein [Source:MGI Symbol;Acc:MGI:2139150]	99167	ENSMUSG00000036825	MGI:2139150	protein_coding
75.9199	0.543679	2.66058e-05	0.000788858	Cfap74	cilia and flagella associated protein 74 [Source:MGI Symbol;Acc:MGI:1917130]	544678	ENSMUSG00000078490	MGI:1917130	protein_coding
111.388	-0.464952	2.66828e-05	0.000789553	Thbd	thrombomodulin [Source:MGI Symbol;Acc:MGI:98736]	21824	ENSMUSG00000074743	MGI:98736	protein_coding
146.51	-0.619237	2.6889e-05	0.00079406	Trim29	tripartite motif-containing 29 [Source:MGI Symbol;Acc:MGI:1919419]	72169	ENSMUSG00000032013	MGI:1919419	protein_coding
754.766	-0.327044	2.70256e-05	0.000795212	Myo1d	myosin ID [Source:MGI Symbol;Acc:MGI:107728]	338367	ENSMUSG00000035441	MGI:107728	protein_coding
906.663	0.328624	2.70359e-05	0.000795212	Rai14	retinoic acid induced 14 [Source:MGI Symbol;Acc:MGI:1922896]	75646	ENSMUSG00000022246	MGI:1922896	protein_coding
517.407	-0.325151	2.71386e-05	0.000796643	Mfsd6	major facilitator superfamily domain containing 6 [Source:MGI Symbol;Acc:MGI:1922925]	98682	ENSMUSG00000041439	MGI:1922925	protein_coding
5390.42	0.296408	2.73901e-05	0.000802427	Ifrd1	interferon-related developmental regulator 1 [Source:MGI Symbol;Acc:MGI:1316717]	15982	ENSMUSG00000001627	MGI:1316717	protein_coding
6196.47	-0.354318	2.75594e-05	0.000804188	Lipa	lysosomal acid lipase A [Source:MGI Symbol;Acc:MGI:96789]	16889	ENSMUSG00000024781	MGI:96789	protein_coding
431.486	-0.278073	2.75545e-05	0.000804188	Phkb	phosphorylase kinase beta [Source:MGI Symbol;Acc:MGI:97578]	102093	ENSMUSG00000036879	MGI:97578	protein_coding
1701.97	-0.638145	2.76588e-05	0.000805495	Cd74	CD74 antigen (invariant polypeptide of major histocompatibility complex, class II antigen-associated) [Source:MGI Symbol;Acc:MGI:96534]	16149	ENSMUSG00000024610	MGI:96534	protein_coding
976.57	-0.300968	2.77857e-05	0.000807593	Pnpla2	patatin-like phospholipase domain containing 2 [Source:MGI Symbol;Acc:MGI:1914103]	66853	ENSMUSG00000025509	MGI:1914103	protein_coding
4.34888	-1.81603	2.7897e-05	0.000807643	Elavl4	ELAV like RNA binding protein 4 [Source:MGI Symbol;Acc:MGI:107427]	15572	ENSMUSG00000028546	MGI:107427	protein_coding
1771.51	0.281392	2.78474e-05	0.000807643	Gcsh	glycine cleavage system protein H (aminomethyl carrier) [Source:MGI Symbol;Acc:MGI:1915383]	68133	ENSMUSG00000034424	MGI:1915383	protein_coding
3.90253	-1.82108	2.83029e-05	0.000817787	Axin2	axin 2 [Source:MGI Symbol;Acc:MGI:1270862]	12006	ENSMUSG00000000142	MGI:1270862	protein_coding
4190.24	-0.282826	2.84533e-05	0.000820525	Taldo1	transaldolase 1 [Source:MGI Symbol;Acc:MGI:1274789]	21351	ENSMUSG00000025503	MGI:1274789	protein_coding
905.378	-0.372246	2.94101e-05	0.000846458	Cttnbp2nl	CTTNBP2 N-terminal like [Source:MGI Symbol;Acc:MGI:1933137]	80281	ENSMUSG00000062127	MGI:1933137	protein_coding
568.874	-0.314664	2.95598e-05	0.000849109	Pald1	phosphatase domain containing, paladin 1 [Source:MGI Symbol;Acc:MGI:1351623]	27355	ENSMUSG00000020092	MGI:1351623	protein_coding
1385.46	0.214246	2.96985e-05	0.000851435	2810004N23Rik	RIKEN cDNA 2810004N23 gene [Source:MGI Symbol;Acc:MGI:1913773]	66523	ENSMUSG00000031984	MGI:1913773	protein_coding
329.784	-0.441889	3.01109e-05	0.00086158	Mgst3	microsomal glutathione S-transferase 3 [Source:MGI Symbol;Acc:MGI:1913697]	66447	ENSMUSG00000026688	MGI:1913697	protein_coding
841.263	-0.252009	3.08782e-05	0.000881825	Ugdh	UDP-glucose dehydrogenase [Source:MGI Symbol;Acc:MGI:1306785]	22235	ENSMUSG00000029201	MGI:1306785	protein_coding
125.012	-0.949941	3.11222e-05	0.000887073	Apoc2	apolipoprotein C-II [Source:MGI Symbol;Acc:MGI:88054]	11813	ENSMUSG00000002992	MGI:88054	protein_coding
1784.38	-0.222912	3.15039e-05	0.00089622	Capns1	calpain, small subunit 1 [Source:MGI Symbol;Acc:MGI:88266]	12336	ENSMUSG00000001794	MGI:88266	protein_coding
397.82	0.413211	3.17093e-05	0.000900324	Reep6	receptor accessory protein 6 [Source:MGI Symbol;Acc:MGI:1917585]	70335	ENSMUSG00000035504	MGI:1917585	protein_coding
373.662	-0.353274	3.19189e-05	0.000904533	B3galnt1	UDP-GalNAc:betaGlcNAc beta 1,3-galactosaminyltransferase, polypeptide 1 [Source:MGI Symbol;Acc:MGI:1349405]	26879	ENSMUSG00000043300	MGI:1349405	protein_coding
1442.15	-1.71644	3.20427e-05	0.000906298	Nos2	nitric oxide synthase 2, inducible [Source:MGI Symbol;Acc:MGI:97361]	18126	ENSMUSG00000020826	MGI:97361	protein_coding
106.218	-0.750277	3.22974e-05	0.000911752	Ocstamp	osteoclast stimulatory transmembrane protein [Source:MGI Symbol;Acc:MGI:1921864]	74614	ENSMUSG00000027670	MGI:1921864	protein_coding
42.9387	-0.767904	3.34796e-05	0.000941517	Igsf3	immunoglobulin superfamily, member 3 [Source:MGI Symbol;Acc:MGI:1926158]	78908	ENSMUSG00000042035	MGI:1926158	protein_coding
671.478	-0.227137	3.3475e-05	0.000941517	Pias1	protein inhibitor of activated STAT 1 [Source:MGI Symbol;Acc:MGI:1913125]	56469	ENSMUSG00000032405	MGI:1913125	protein_coding
7869.69	-0.444282	3.3568e-05	0.000942205	Tnfaip2	tumor necrosis factor, alpha-induced protein 2 [Source:MGI Symbol;Acc:MGI:104960]	21928	ENSMUSG00000021281	MGI:104960	protein_coding
2287.41	0.179587	3.36458e-05	0.000942595	Wdr12	WD repeat domain 12 [Source:MGI Symbol;Acc:MGI:1927241]	57750	ENSMUSG00000026019	MGI:1927241	protein_coding
379.907	-0.326848	3.38417e-05	0.000946283	Donson	downstream neighbor of SON [Source:MGI Symbol;Acc:MGI:1890621]	60364	ENSMUSG00000022960	MGI:1890621	protein_coding
27.3404	-1.03687	3.40784e-05	0.000951097	Gm11545	predicted gene 11545 [Source:MGI Symbol;Acc:MGI:2144683]	---	ENSMUSG00000075611	MGI:2144683	unprocessed_pseudogene
112.822	0.635078	3.45953e-05	0.000963698	Faah	fatty acid amide hydrolase [Source:MGI Symbol;Acc:MGI:109609]	14073	ENSMUSG00000034171	MGI:109609	protein_coding
737.366	-0.238365	3.5066e-05	0.000974968	Tbc1d23	TBC1 domain family, member 23 [Source:MGI Symbol;Acc:MGI:1914831]	67581	ENSMUSG00000022749	MGI:1914831	protein_coding
6315.76	0.149898	3.68796e-05	0.00102346	Etf1	eukaryotic translation termination factor 1 [Source:MGI Symbol;Acc:MGI:2385071]	225363	ENSMUSG00000024360	MGI:2385071	protein_coding
2892.36	-0.231605	3.69905e-05	0.00102461	Ep300	E1A binding protein p300 [Source:MGI Symbol;Acc:MGI:1276116]	328572	ENSMUSG00000055024	MGI:1276116	protein_coding
119.69	-0.49126	3.71409e-05	0.00102684	Tax1bp3	Tax1 (human T cell leukemia virus type I) binding protein 3 [Source:MGI Symbol;Acc:MGI:1923531]	76281	ENSMUSG00000040158	MGI:1923531	protein_coding
1165.59	-1.59737	3.78064e-05	0.00104329	Ifit1	interferon-induced protein with tetratricopeptide repeats 1 [Source:MGI Symbol;Acc:MGI:99450]	15957	ENSMUSG00000034459	MGI:99450	protein_coding
1552.49	-0.178966	3.83937e-05	0.00105751	Akap10	A kinase (PRKA) anchor protein 10 [Source:MGI Symbol;Acc:MGI:1890218]	56697	ENSMUSG00000047804	MGI:1890218	protein_coding
278.41	-0.590611	3.92444e-05	0.00107893	Nmi	N-myc (and STAT) interactor [Source:MGI Symbol;Acc:MGI:1928368]	64685	ENSMUSG00000026946	MGI:1928368	protein_coding
858.884	-0.430983	3.97365e-05	0.00109042	Abca7	ATP-binding cassette, sub-family A (ABC1), member 7 [Source:MGI Symbol;Acc:MGI:1351646]	27403	ENSMUSG00000035722	MGI:1351646	protein_coding
64.7011	0.621832	3.98295e-05	0.00109094	Fgfbp3	fibroblast growth factor binding protein 3 [Source:MGI Symbol;Acc:MGI:1919764]	72514	ENSMUSG00000047632	MGI:1919764	protein_coding
916.555	0.236775	4.01963e-05	0.00109895	Hbs1l	Hbs1-like (S. cerevisiae) [Source:MGI Symbol;Acc:MGI:1891704]	56422	ENSMUSG00000019977	MGI:1891704	protein_coding
273.493	0.435327	4.10391e-05	0.00111991	Ptrh1	peptidyl-tRNA hydrolase 1 homolog [Source:MGI Symbol;Acc:MGI:1913779]	329384	ENSMUSG00000053746	MGI:1913779	protein_coding
166.661	-0.920546	4.21237e-05	0.00114738	Sp140	Sp140 nuclear body protein [Source:MGI Symbol;Acc:MGI:3702467]	434484	ENSMUSG00000070031	MGI:3702467	protein_coding
53.8777	0.560677	4.24485e-05	0.0011541	Fn3krp	fructosamine 3 kinase related protein [Source:MGI Symbol;Acc:MGI:2679256]	238024	ENSMUSG00000039253	MGI:2679256	protein_coding
502.881	-0.379836	4.26413e-05	0.0011572	Sesn1	sestrin 1 [Source:MGI Symbol;Acc:MGI:2155278]	140742	ENSMUSG00000038332	MGI:2155278	protein_coding
598.788	-0.56669	4.31535e-05	0.00116805	Tubb2a	tubulin, beta 2A class IIA [Source:MGI Symbol;Acc:MGI:107861]	22151	ENSMUSG00000058672	MGI:107861	protein_coding
1462.73	-0.560984	4.31995e-05	0.00116805	Itgb5	integrin beta 5 [Source:MGI Symbol;Acc:MGI:96614]	16419	ENSMUSG00000022817	MGI:96614	protein_coding
91.3351	-0.44672	4.35116e-05	0.00117219	Sox12	SRY (sex determining region Y)-box 12 [Source:MGI Symbol;Acc:MGI:98360]	20667	ENSMUSG00000051817	MGI:98360	protein_coding
241.277	-0.383006	4.34381e-05	0.00117219	Mcub	mitochondrial calcium uniporter dominant negative beta subunit [Source:MGI Symbol;Acc:MGI:1914065]	66815	ENSMUSG00000027994	MGI:1914065	protein_coding
346.997	-0.7822	4.37156e-05	0.00117339	Nod2	nucleotide-binding oligomerization domain containing 2 [Source:MGI Symbol;Acc:MGI:2429397]	257632	ENSMUSG00000055994	MGI:2429397	protein_coding
3.73061	1.76324	4.36431e-05	0.00117339	Erbb3	erb-b2 receptor tyrosine kinase 3 [Source:MGI Symbol;Acc:MGI:95411]	13867	ENSMUSG00000018166	MGI:95411	protein_coding
1645.65	-0.258216	4.39984e-05	0.00117884	Irf8	interferon regulatory factor 8 [Source:MGI Symbol;Acc:MGI:96395]	15900	ENSMUSG00000041515	MGI:96395	protein_coding
4610.67	-0.449354	4.4854e-05	0.00119958	Aldh2	aldehyde dehydrogenase 2, mitochondrial [Source:MGI Symbol;Acc:MGI:99600]	11669	ENSMUSG00000029455	MGI:99600	protein_coding
4.88684	1.78988	4.54184e-05	0.00121247	Spry4	sprouty RTK signaling antagonist 4 [Source:MGI Symbol;Acc:MGI:1345144]	24066	ENSMUSG00000024427	MGI:1345144	protein_coding
2344.82	0.20072	4.67759e-05	0.00124646	Nup88	nucleoporin 88 [Source:MGI Symbol;Acc:MGI:104900]	19069	ENSMUSG00000040667	MGI:104900	protein_coding
58.1501	-0.766378	4.70832e-05	0.00125238	Zfp827	zinc finger protein 827 [Source:MGI Symbol;Acc:MGI:2444807]	622675	ENSMUSG00000071064	MGI:2444807	protein_coding
196.163	-0.609371	4.77233e-05	0.00126484	Atp9a	ATPase, class II, type 9A [Source:MGI Symbol;Acc:MGI:1330826]	11981	ENSMUSG00000027546	MGI:1330826	protein_coding
8.10638	1.43275	4.76588e-05	0.00126484	Gm807	predicted gene 807 [Source:MGI Symbol;Acc:MGI:2685653]	---	ENSMUSG00000097848	MGI:2685653	lincRNA
1252.91	-0.577534	4.89049e-05	0.00129383	Trafd1	TRAF type zinc finger domain containing 1 [Source:MGI Symbol;Acc:MGI:1923551]	231712	ENSMUSG00000042726	MGI:1923551	protein_coding
8.01118	-1.67636	4.90855e-05	0.00129396	Eif2c5	eukaryotic translation initiation factor 2C, 5 [Source:MGI Symbol;Acc:MGI:2446636]	---	ENSMUSG00000085146	MGI:2446636	lincRNA
310.402	-0.697789	4.90826e-05	0.00129396	Ptafr	platelet-activating factor receptor [Source:MGI Symbol;Acc:MGI:106066]	19204	ENSMUSG00000056529	MGI:106066	protein_coding
620.664	0.28888	4.93929e-05	0.00129974	Nptxr	neuronal pentraxin receptor [Source:MGI Symbol;Acc:MGI:1920590]	73340	ENSMUSG00000022421	MGI:1920590	protein_coding
981.886	-0.243634	4.95367e-05	0.0013012	Sft2d2	SFT2 domain containing 2 [Source:MGI Symbol;Acc:MGI:1917362]	108735	ENSMUSG00000040848	MGI:1917362	protein_coding
1397.98	0.291162	4.97814e-05	0.0013053	Rrp9	RRP9, small subunit (SSU) processome component, homolog (yeast) [Source:MGI Symbol;Acc:MGI:2384313]	27966	ENSMUSG00000041506	MGI:2384313	protein_coding
2682.43	0.17271	5.01046e-05	0.00131144	Dars	aspartyl-tRNA synthetase [Source:MGI Symbol;Acc:MGI:2442544]	226414	ENSMUSG00000026356	MGI:2442544	protein_coding
625.059	0.582153	5.06854e-05	0.00132429	Mt2	metallothionein 2 [Source:MGI Symbol;Acc:MGI:97172]	17750	ENSMUSG00000031762	MGI:97172	protein_coding
13.7015	-1.10536	5.22299e-05	0.00136065	Tm4sf5	transmembrane 4 superfamily member 5 [Source:MGI Symbol;Acc:MGI:1922854]	75604	ENSMUSG00000018919	MGI:1922854	protein_coding
2006.66	0.274132	5.22616e-05	0.00136065	Syce2	synaptonemal complex central element protein 2 [Source:MGI Symbol;Acc:MGI:1919096]	71846	ENSMUSG00000003824	MGI:1919096	protein_coding
1706.68	-0.344505	5.28047e-05	0.00137236	Arhgap31	Rho GTPase activating protein 31 [Source:MGI Symbol;Acc:MGI:1333857]	12549	ENSMUSG00000022799	MGI:1333857	protein_coding
2233.3	-0.225244	5.39987e-05	0.00140092	Ap2m1	adaptor-related protein complex 2, mu 1 subunit [Source:MGI Symbol;Acc:MGI:1298405]	11773	ENSMUSG00000022841	MGI:1298405	protein_coding
808.729	-0.304939	5.5157e-05	0.00142846	Card19	caspase recruitment domain family, member 19 [Source:MGI Symbol;Acc:MGI:1915730]	68480	ENSMUSG00000037960	MGI:1915730	protein_coding
2160.87	-0.612109	5.55971e-05	0.00143733	Igsf6	immunoglobulin superfamily, member 6 [Source:MGI Symbol;Acc:MGI:1891393]	80719	ENSMUSG00000035004	MGI:1891393	protein_coding
114.423	-0.911315	5.65497e-05	0.00145706	P2ry6	pyrimidinergic receptor P2Y, G-protein coupled, 6 [Source:MGI Symbol;Acc:MGI:2673874]	233571	ENSMUSG00000048779	MGI:2673874	protein_coding
511.532	0.270383	5.65581e-05	0.00145706	Itpk1	inositol 1,3,4-triphosphate 5/6 kinase [Source:MGI Symbol;Acc:MGI:2446159]	217837	ENSMUSG00000057963	MGI:2446159	protein_coding
1478.58	-0.442721	5.71027e-05	0.00146853	Ikbke	inhibitor of kappaB kinase epsilon [Source:MGI Symbol;Acc:MGI:1929612]	56489	ENSMUSG00000042349	MGI:1929612	protein_coding
131.43	-0.73408	5.74732e-05	0.00147175	Csad	cysteine sulfinic acid decarboxylase [Source:MGI Symbol;Acc:MGI:2180098]	246277	ENSMUSG00000023044	MGI:2180098	protein_coding
640.872	-0.319018	5.76274e-05	0.00147175	Abcd1	ATP-binding cassette, sub-family D (ALD), member 1 [Source:MGI Symbol;Acc:MGI:1349215]	11666	ENSMUSG00000031378	MGI:1349215	protein_coding
295.916	-0.309898	5.75891e-05	0.00147175	Tmub2	transmembrane and ubiquitin-like domain containing 2 [Source:MGI Symbol;Acc:MGI:1919303]	72053	ENSMUSG00000034757	MGI:1919303	protein_coding
21.0375	0.885205	5.75996e-05	0.00147175	Cd2	CD2 antigen [Source:MGI Symbol;Acc:MGI:88320]	12481	ENSMUSG00000027863	MGI:88320	protein_coding
178.772	0.368128	5.7859e-05	0.0014751	Ryk	receptor-like tyrosine kinase [Source:MGI Symbol;Acc:MGI:101766]	20187	ENSMUSG00000032547	MGI:101766	protein_coding
1189.04	-0.525235	5.88792e-05	0.00149614	Glipr1	GLI pathogenesis-related 1 (glioma) [Source:MGI Symbol;Acc:MGI:1920940]	73690	ENSMUSG00000056888	MGI:1920940	protein_coding
2147.83	-0.224852	5.88872e-05	0.00149614	Ano6	anoctamin 6 [Source:MGI Symbol;Acc:MGI:2145890]	105722	ENSMUSG00000064210	MGI:2145890	protein_coding
2834.14	-0.358987	5.97414e-05	0.00151523	Prex1	phosphatidylinositol-3,4,5-trisphosphate-dependent Rac exchange factor 1 [Source:MGI Symbol;Acc:MGI:3040696]	277360	ENSMUSG00000039621	MGI:3040696	protein_coding
834.145	-0.233918	6.03626e-05	0.00152836	Rufy3	RUN and FYVE domain containing 3 [Source:MGI Symbol;Acc:MGI:106484]	52822	ENSMUSG00000029291	MGI:106484	protein_coding
205.381	0.338202	6.28163e-05	0.00158775	Tgif2	TGFB-induced factor homeobox 2 [Source:MGI Symbol;Acc:MGI:1915299]	228839	ENSMUSG00000062175	MGI:1915299	protein_coding
1849.47	-0.348401	6.29258e-05	0.0015878	Il10rb	interleukin 10 receptor, beta [Source:MGI Symbol;Acc:MGI:109380]	16155	ENSMUSG00000022969	MGI:109380	protein_coding
115.6	-0.451886	6.4347e-05	0.00162088	Tmem38a	transmembrane protein 38A [Source:MGI Symbol;Acc:MGI:1921416]	74166	ENSMUSG00000031791	MGI:1921416	protein_coding
1082.39	-0.263836	6.49114e-05	0.00163231	Emp3	epithelial membrane protein 3 [Source:MGI Symbol;Acc:MGI:1098729]	13732	ENSMUSG00000040212	MGI:1098729	protein_coding
806.407	-0.305718	6.51901e-05	0.00163653	Dennd1a	DENN/MADD domain containing 1A [Source:MGI Symbol;Acc:MGI:2442794]	227801	ENSMUSG00000035392	MGI:2442794	protein_coding
4303.82	0.208382	6.55985e-05	0.00164398	Wdr43	WD repeat domain 43 [Source:MGI Symbol;Acc:MGI:1919765]	72515	ENSMUSG00000041057	MGI:1919765	protein_coding
866.503	-0.576573	6.6282e-05	0.00165268	Tarm1	T cell-interacting, activating receptor on myeloid cells 1 [Source:MGI Symbol;Acc:MGI:2442280]	245126	ENSMUSG00000053338	MGI:2442280	protein_coding
150.789	-0.402388	6.60606e-05	0.00165268	Mmp19	matrix metallopeptidase 19 [Source:MGI Symbol;Acc:MGI:1927899]	58223	ENSMUSG00000025355	MGI:1927899	protein_coding
4236.79	-0.276668	6.62397e-05	0.00165268	Sema4d	sema domain, immunoglobulin domain (Ig), transmembrane domain (TM) and short cytoplasmic domain, (semaphorin) 4D [Source:MGI Symbol;Acc:MGI:109244]	115488166	ENSMUSG00000021451	MGI:109244	protein_coding
2470.76	0.293663	6.75983e-05	0.00168265	Xpo4	exportin 4 [Source:MGI Symbol;Acc:MGI:1888526]	57258	ENSMUSG00000021952	MGI:1888526	protein_coding
801.813	0.224528	6.77259e-05	0.00168298	Ngdn	neuroguidin, EIF4E binding protein [Source:MGI Symbol;Acc:MGI:1916216]	68966	ENSMUSG00000022204	MGI:1916216	protein_coding
8043.72	0.198799	6.931e-05	0.00171945	Vdac2	voltage-dependent anion channel 2 [Source:MGI Symbol;Acc:MGI:106915]	22334	ENSMUSG00000021771	MGI:106915	protein_coding
8537.64	-0.223063	7.05935e-05	0.00174834	Ifi30	interferon gamma inducible protein 30 [Source:MGI Symbol;Acc:MGI:2137648]	65972	ENSMUSG00000031838	MGI:2137648	processed_transcript
7.95946	-1.28496	7.16642e-05	0.00177189	Gm11632	predicted gene 11632 [Source:MGI Symbol;Acc:MGI:3705198]	---	ENSMUSG00000084896	MGI:3705198	processed_transcript
2766.45	0.18996	7.23311e-05	0.00178419	Gnl3	guanine nucleotide binding protein-like 3 (nucleolar) [Source:MGI Symbol;Acc:MGI:1353651]	30877	ENSMUSG00000042354	MGI:1353651	protein_coding
1251.06	0.214023	7.2404e-05	0.00178419	Noc3l	NOC3 like DNA replication regulator [Source:MGI Symbol;Acc:MGI:1932610]	57753	ENSMUSG00000024999	MGI:1932610	protein_coding
265.367	0.424007	7.39425e-05	0.00181906	Eml5	echinoderm microtubule associated protein like 5 [Source:MGI Symbol;Acc:MGI:2442513]	319670	ENSMUSG00000051166	MGI:2442513	protein_coding
15.6682	-1.0819	7.5265e-05	0.00184851	Plxnb3	plexin B3 [Source:MGI Symbol;Acc:MGI:2154240]	140571	ENSMUSG00000031385	MGI:2154240	protein_coding
479.989	0.259585	7.55155e-05	0.00185157	Ptk2	PTK2 protein tyrosine kinase 2 [Source:MGI Symbol;Acc:MGI:95481]	14083	ENSMUSG00000022607	MGI:95481	protein_coding
2975.72	0.199659	7.62507e-05	0.00186649	Mettl16	methyltransferase like 16 [Source:MGI Symbol;Acc:MGI:1914743]	67493	ENSMUSG00000010554	MGI:1914743	protein_coding
261.453	-0.56878	7.65928e-05	0.00187176	Map1lc3a	microtubule-associated protein 1 light chain 3 alpha [Source:MGI Symbol;Acc:MGI:1915661]	66734	ENSMUSG00000027602	MGI:1915661	protein_coding
547.844	-0.453515	7.79153e-05	0.00190093	Lair1	leukocyte-associated Ig-like receptor 1 [Source:MGI Symbol;Acc:MGI:105492]	52855	ENSMUSG00000055541	MGI:105492	protein_coding
765.179	-0.429737	7.82921e-05	0.00190696	Zfp704	zinc finger protein 704 [Source:MGI Symbol;Acc:MGI:2180715]	170753	ENSMUSG00000040209	MGI:2180715	protein_coding
695.106	-0.519631	7.90632e-05	0.00192257	Filip1l	filamin A interacting protein 1-like [Source:MGI Symbol;Acc:MGI:1925999]	78749	ENSMUSG00000043336	MGI:1925999	protein_coding
337.931	0.278489	7.99815e-05	0.00194169	Sfmbt2	Scm-like with four mbt domains 2 [Source:MGI Symbol;Acc:MGI:2447794]	353282	ENSMUSG00000061186	MGI:2447794	protein_coding
5021.11	-0.252982	8.0486e-05	0.00195073	Slc11a1	solute carrier family 11 (proton-coupled divalent metal ion transporters), member 1 [Source:MGI Symbol;Acc:MGI:1345275]	18173	ENSMUSG00000026177	MGI:1345275	protein_coding
407.883	-0.38267	8.10879e-05	0.00195852	Tmem104	transmembrane protein 104 [Source:MGI Symbol;Acc:MGI:2444222]	320534	ENSMUSG00000045980	MGI:2444222	protein_coding
642.719	-0.280975	8.12065e-05	0.00195852	Arid5b	AT rich interactive domain 5B (MRF1-like) [Source:MGI Symbol;Acc:MGI:2175912]	71371	ENSMUSG00000019947	MGI:2175912	protein_coding
7859.23	0.142427	8.09664e-05	0.00195852	Cct2	chaperonin containing Tcp1, subunit 2 (beta) [Source:MGI Symbol;Acc:MGI:107186]	12461	ENSMUSG00000034024	MGI:107186	protein_coding
92.4831	-0.701553	8.22116e-05	0.00197953	Nxpe1-ps	neurexophilin and PC-esterase domain family, member 1, pseudogene [Source:MGI Symbol;Acc:MGI:3646632]	---	ENSMUSG00000109675	MGI:3646632	transcribed_unprocessed_pseudogene
657.808	0.258624	8.26357e-05	0.00198649	Mrpl47	mitochondrial ribosomal protein L47 [Source:MGI Symbol;Acc:MGI:1921850]	74600	ENSMUSG00000037531	MGI:1921850	protein_coding
882.364	0.190931	8.29442e-05	0.00199066	Trip10	thyroid hormone receptor interactor 10 [Source:MGI Symbol;Acc:MGI:2146901]	106628	ENSMUSG00000019487	MGI:2146901	protein_coding
9.46923	-1.25956	8.61818e-05	0.002065	Fcrls	Fc receptor-like S, scavenger receptor [Source:MGI Symbol;Acc:MGI:1933397]	80891	ENSMUSG00000015852	MGI:1933397	protein_coding
474.836	0.309892	8.6917e-05	0.00207924	Nme6	NME/NM23 nucleoside diphosphate kinase 6 [Source:MGI Symbol;Acc:MGI:1861676]	54369	ENSMUSG00000032478	MGI:1861676	protein_coding
200.886	-0.352014	8.77968e-05	0.00209603	Pitpnc1	phosphatidylinositol transfer protein, cytoplasmic 1 [Source:MGI Symbol;Acc:MGI:1919045]	71795	ENSMUSG00000040430	MGI:1919045	protein_coding
51.1447	0.847042	8.79036e-05	0.00209603	Frmd6	FERM domain containing 6 [Source:MGI Symbol;Acc:MGI:2442579]	319710	ENSMUSG00000048285	MGI:2442579	protein_coding
1068.2	-0.240197	8.84267e-05	0.0021051	Atp7a	ATPase, Cu++ transporting, alpha polypeptide [Source:MGI Symbol;Acc:MGI:99400]	11977	ENSMUSG00000033792	MGI:99400	protein_coding
2182.8	0.232972	8.98599e-05	0.00213577	Nme1	NME/NM23 nucleoside diphosphate kinase 1 [Source:MGI Symbol;Acc:MGI:97355]	18102	ENSMUSG00000037601	MGI:97355	protein_coding
879.896	0.202441	9.00113e-05	0.00213592	Uchl3	ubiquitin carboxyl-terminal esterase L3 (ubiquitin thiolesterase) [Source:MGI Symbol;Acc:MGI:1355274]	50933	ENSMUSG00000022111	MGI:1355274	protein_coding
364.487	0.326865	9.10866e-05	0.00215796	Traf4	TNF receptor associated factor 4 [Source:MGI Symbol;Acc:MGI:1202880]	22032	ENSMUSG00000017386	MGI:1202880	protein_coding
802.017	-0.332813	9.12756e-05	0.00215897	Kif3a	kinesin family member 3A [Source:MGI Symbol;Acc:MGI:107689]	16568	ENSMUSG00000018395	MGI:107689	protein_coding
338.605	-0.651089	9.14333e-05	0.00215923	Dusp1	dual specificity phosphatase 1 [Source:MGI Symbol;Acc:MGI:105120]	19252	ENSMUSG00000024190	MGI:105120	protein_coding
1874.48	0.204821	9.24867e-05	0.00218061	Gstp1	glutathione S-transferase, pi 1 [Source:MGI Symbol;Acc:MGI:95865]	14870	ENSMUSG00000060803	MGI:95865	protein_coding
477.701	-0.396444	9.36529e-05	0.00220458	Rell1	RELT-like 1 [Source:MGI Symbol;Acc:MGI:2140767]	100532	ENSMUSG00000047881	MGI:2140767	protein_coding
16.5647	-1.13575	9.40296e-05	0.00220992	Apoc4	apolipoprotein C-IV [Source:MGI Symbol;Acc:MGI:87878]	11425	ENSMUSG00000074336	MGI:87878	protein_coding
47.2713	-0.630446	9.47977e-05	0.00222442	Msrb2	methionine sulfoxide reductase B2 [Source:MGI Symbol;Acc:MGI:1923717]	76467	ENSMUSG00000023094	MGI:1923717	protein_coding
89.2218	-0.849588	9.68829e-05	0.00226974	Slc22a4	solute carrier family 22 (organic cation transporter), member 4 [Source:MGI Symbol;Acc:MGI:1353479]	30805	ENSMUSG00000020334	MGI:1353479	protein_coding
881.571	-0.26229	9.82771e-05	0.00229358	Gpr176	G protein-coupled receptor 176 [Source:MGI Symbol;Acc:MGI:2685858]	381413	ENSMUSG00000040133	MGI:2685858	protein_coding
2394.19	0.143983	9.84071e-05	0.00229358	Nras	neuroblastoma ras oncogene [Source:MGI Symbol;Acc:MGI:97376]	18176	ENSMUSG00000027852	MGI:97376	protein_coding
23271.2	0.226995	9.85229e-05	0.00229358	Npm1	nucleophosmin 1 [Source:MGI Symbol;Acc:MGI:106184]	18148	ENSMUSG00000057113	MGI:106184	protein_coding
628.468	0.272725	9.84076e-05	0.00229358	Aen	apoptosis enhancing nuclease [Source:MGI Symbol;Acc:MGI:1915298]	68048	ENSMUSG00000030609	MGI:1915298	protein_coding
957.526	0.208459	9.92584e-05	0.00230705	4933434E20Rik	RIKEN cDNA 4933434E20 gene [Source:MGI Symbol;Acc:MGI:1914027]	99650	ENSMUSG00000027942	MGI:1914027	protein_coding
5620.07	-0.238876	9.95976e-05	0.00231129	Ncf1	neutrophil cytosolic factor 1 [Source:MGI Symbol;Acc:MGI:97283]	17969	ENSMUSG00000015950	MGI:97283	protein_coding
3413.35	-0.35573	0.000100027	0.0023176	Wdfy3	WD repeat and FYVE domain containing 3 [Source:MGI Symbol;Acc:MGI:1096875]	72145	ENSMUSG00000043940	MGI:1096875	protein_coding
589.138	-0.271361	0.000102271	0.00236588	Mier1	MEIR1 treanscription regulator [Source:MGI Symbol;Acc:MGI:1918398]	71148	ENSMUSG00000028522	MGI:1918398	protein_coding
72.6084	-1.12555	0.000103951	0.00239125	Siglece	sialic acid binding Ig-like lectin E [Source:MGI Symbol;Acc:MGI:1932475]	83382	ENSMUSG00000030474	MGI:1932475	protein_coding
159.743	-0.521558	0.000104123	0.00239125	Lrguk	leucine-rich repeats and guanylate kinase domain containing [Source:MGI Symbol;Acc:MGI:1921604]	74354	ENSMUSG00000056215	MGI:1921604	protein_coding
1533.82	-0.501461	0.000104179	0.00239125	Tlr13	toll-like receptor 13 [Source:MGI Symbol;Acc:MGI:3045213]	279572	ENSMUSG00000033777	MGI:3045213	protein_coding
660.213	-0.400803	0.000103773	0.00239125	Slc8b1	solute carrier family 8 (sodium/lithium/calcium exchanger), member B1 [Source:MGI Symbol;Acc:MGI:2180781]	170756	ENSMUSG00000032754	MGI:2180781	protein_coding
3605.3	-0.18869	0.000103546	0.00239125	Sorl1	sortilin-related receptor, LDLR class A repeats-containing [Source:MGI Symbol;Acc:MGI:1202296]	20660	ENSMUSG00000049313	MGI:1202296	protein_coding
3132.01	-0.190945	0.000106437	0.00243929	Map7d1	MAP7 domain containing 1 [Source:MGI Symbol;Acc:MGI:2384297]	245877	ENSMUSG00000028849	MGI:2384297	protein_coding
729.965	0.261168	0.000106936	0.00244692	Map4k5	mitogen-activated protein kinase kinase kinase kinase 5 [Source:MGI Symbol;Acc:MGI:1925503]	399510	ENSMUSG00000034761	MGI:1925503	protein_coding
1139.72	-0.212843	0.000107457	0.00245501	Lyn	LYN proto-oncogene, Src family tyrosine kinase [Source:MGI Symbol;Acc:MGI:96892]	17096	ENSMUSG00000042228	MGI:96892	protein_coding
198.964	-0.49532	0.000108103	0.00246124	Sgsh	N-sulfoglucosamine sulfohydrolase (sulfamidase) [Source:MGI Symbol;Acc:MGI:1350341]	27029	ENSMUSG00000005043	MGI:1350341	protein_coding
329.171	0.4416	0.00010792	0.00246124	Tdrd5	tudor domain containing 5 [Source:MGI Symbol;Acc:MGI:2684949]	214575	ENSMUSG00000060985	MGI:2684949	protein_coding
55.6094	0.557241	0.00010823	0.00246124	Gfod1	glucose-fructose oxidoreductase domain containing 1 [Source:MGI Symbol;Acc:MGI:2145304]	328232	ENSMUSG00000051335	MGI:2145304	protein_coding
2299.74	0.241215	0.000109573	0.00248793	Rbm38	RNA binding motif protein 38 [Source:MGI Symbol;Acc:MGI:1889294]	56190	ENSMUSG00000027510	MGI:1889294	protein_coding
1637.92	0.199461	0.000110642	0.00250449	Exosc2	exosome component 2 [Source:MGI Symbol;Acc:MGI:2385133]	227715	ENSMUSG00000039356	MGI:2385133	protein_coding
107.267	0.66655	0.000110624	0.00250449	Errfi1	ERBB receptor feedback inhibitor 1 [Source:MGI Symbol;Acc:MGI:1921405]	74155	ENSMUSG00000028967	MGI:1921405	protein_coding
763.741	-0.513144	0.000111792	0.00252664	Trim56	tripartite motif-containing 56 [Source:MGI Symbol;Acc:MGI:2685298]	384309	ENSMUSG00000043279	MGI:2685298	protein_coding
15440.8	0.199005	0.00011202	0.00252791	Set	SET nuclear oncogene [Source:MGI Symbol;Acc:MGI:1860267]	56086	ENSMUSG00000054766	MGI:1860267	protein_coding
406.415	-1.38732	0.000112935	0.00254136	Slfn5	schlafen 5 [Source:MGI Symbol;Acc:MGI:1329004]	327978	ENSMUSG00000054404	MGI:1329004	protein_coding
247.306	-0.381668	0.000112961	0.00254136	CAAA01147332.1	---	---	ENSMUSG00000095742	---	protein_coding
234.156	0.344053	0.000114586	0.00257399	2210016F16Rik	RIKEN cDNA 2210016F16 gene [Source:MGI Symbol;Acc:MGI:1917403]	70153	ENSMUSG00000021550	MGI:1917403	protein_coding
4390.03	0.147978	0.000120501	0.00270275	Eftud2	elongation factor Tu GTP binding domain containing 2 [Source:MGI Symbol;Acc:MGI:1336880]	20624	ENSMUSG00000020929	MGI:1336880	protein_coding
1608.8	-0.385871	0.000121203	0.00271437	Pld4	phospholipase D family, member 4 [Source:MGI Symbol;Acc:MGI:2144765]	104759	ENSMUSG00000052160	MGI:2144765	protein_coding
1373.2	-0.204769	0.000121681	0.00272093	Sbno2	strawberry notch 2 [Source:MGI Symbol;Acc:MGI:2448490]	216161	ENSMUSG00000035673	MGI:2448490	protein_coding
172.43	0.341603	0.00012869	0.0028733	Pecr	peroxisomal trans-2-enoyl-CoA reductase [Source:MGI Symbol;Acc:MGI:2148199]	111175	ENSMUSG00000026189	MGI:2148199	protein_coding
625.96	0.229592	0.00012949	0.00288678	Eif2b3	eukaryotic translation initiation factor 2B, subunit 3 [Source:MGI Symbol;Acc:MGI:1313286]	108067	ENSMUSG00000028683	MGI:1313286	protein_coding
285.406	0.322312	0.000130869	0.00291312	Zc3h8	zinc finger CCCH type containing 8 [Source:MGI Symbol;Acc:MGI:1930128]	57432	ENSMUSG00000027387	MGI:1930128	protein_coding
115.254	-0.432608	0.000131963	0.00293304	Cdk5r1	cyclin-dependent kinase 5, regulatory subunit 1 (p35) [Source:MGI Symbol;Acc:MGI:101764]	12569	ENSMUSG00000048895	MGI:101764	protein_coding
1149.91	-0.507047	0.000133661	0.00296631	Itm2c	integral membrane protein 2C [Source:MGI Symbol;Acc:MGI:1927594]	64294	ENSMUSG00000026223	MGI:1927594	protein_coding
3853.26	-0.26494	0.000134682	0.00298447	Arhgap19	Rho GTPase activating protein 19 [Source:MGI Symbol;Acc:MGI:1918335]	71085	ENSMUSG00000025154	MGI:1918335	protein_coding
947.431	-0.240772	0.000134894	0.00298468	Rnf13	ring finger protein 13 [Source:MGI Symbol;Acc:MGI:1346341]	24017	ENSMUSG00000036503	MGI:1346341	protein_coding
5731.24	0.222901	0.000135222	0.00298746	Slc16a1	solute carrier family 16 (monocarboxylic acid transporters), member 1 [Source:MGI Symbol;Acc:MGI:106013]	20501	ENSMUSG00000032902	MGI:106013	protein_coding
1037.14	0.209299	0.000135467	0.00298839	Usp39	ubiquitin specific peptidase 39 [Source:MGI Symbol;Acc:MGI:107622]	28035	ENSMUSG00000056305	MGI:107622	protein_coding
689.131	-0.252334	0.000136753	0.00301226	Abhd17a	abhydrolase domain containing 17A [Source:MGI Symbol;Acc:MGI:106388]	216169	ENSMUSG00000003346	MGI:106388	protein_coding
2505.79	-0.19095	0.000137678	0.00302809	Htt	huntingtin [Source:MGI Symbol;Acc:MGI:96067]	15194	ENSMUSG00000029104	MGI:96067	protein_coding
1411.88	-0.273762	0.00013914	0.00305568	Mgrn1	mahogunin, ring finger 1 [Source:MGI Symbol;Acc:MGI:2447670]	17237	ENSMUSG00000022517	MGI:2447670	protein_coding
812.356	-0.329369	0.000140075	0.00307163	Fgd2	FYVE, RhoGEF and PH domain containing 2 [Source:MGI Symbol;Acc:MGI:1347084]	26382	ENSMUSG00000024013	MGI:1347084	protein_coding
7431.42	0.1896	0.00014055	0.00307748	Ssr1	signal sequence receptor, alpha [Source:MGI Symbol;Acc:MGI:105082]	107513	ENSMUSG00000021427	MGI:105082	protein_coding
15.2085	1.09093	0.000142622	0.00311821	Gls2	glutaminase 2 (liver, mitochondrial) [Source:MGI Symbol;Acc:MGI:2143539]	216456	ENSMUSG00000044005	MGI:2143539	protein_coding
673.383	0.249062	0.000143099	0.00312401	Gripap1	GRIP1 associated protein 1 [Source:MGI Symbol;Acc:MGI:1859616]	54645	ENSMUSG00000031153	MGI:1859616	protein_coding
275.477	-0.565252	0.000145497	0.00317167	Hfe	homeostatic iron regulator [Source:MGI Symbol;Acc:MGI:109191]	15216	ENSMUSG00000006611	MGI:109191	protein_coding
1093.02	-0.436924	0.000145807	0.00317286	Arl4c	ADP-ribosylation factor-like 4C [Source:MGI Symbol;Acc:MGI:2445172]	320982	ENSMUSG00000049866	MGI:2445172	protein_coding
1537.35	-0.218855	0.000146178	0.00317286	Susd6	sushi domain containing 6 [Source:MGI Symbol;Acc:MGI:2444661]	217684	ENSMUSG00000021133	MGI:2444661	protein_coding
15876.9	0.146801	0.00014717	0.00317286	Mybbp1a	MYB binding protein (P160) 1a [Source:MGI Symbol;Acc:MGI:106181]	18432	ENSMUSG00000040463	MGI:106181	protein_coding
762.629	0.202574	0.000146427	0.00317286	Cd3eap	CD3E antigen, epsilon polypeptide associated protein [Source:MGI Symbol;Acc:MGI:1917583]	70333	ENSMUSG00000047649	MGI:1917583	protein_coding
789.693	0.202873	0.000146739	0.00317286	Cep83	centrosomal protein 83 [Source:MGI Symbol;Acc:MGI:1924298]	77048	ENSMUSG00000020024	MGI:1924298	protein_coding
865.54	0.225082	0.000146601	0.00317286	Entpd6	ectonucleoside triphosphate diphosphohydrolase 6 [Source:MGI Symbol;Acc:MGI:1202295]	12497	ENSMUSG00000033068	MGI:1202295	protein_coding
410.17	0.31699	0.000147261	0.00317286	Abitram	actin binding transcription modulator [Source:MGI Symbol;Acc:MGI:2677850]	230234	ENSMUSG00000038827	MGI:2677850	protein_coding
1076.49	0.34483	0.000147274	0.00317286	Pim3	proviral integration site 3 [Source:MGI Symbol;Acc:MGI:1355297]	223775	ENSMUSG00000035828	MGI:1355297	protein_coding
632.553	-0.327913	0.00014832	0.00319072	Rasa3	RAS p21 protein activator 3 [Source:MGI Symbol;Acc:MGI:1197013]	19414	ENSMUSG00000031453	MGI:1197013	protein_coding
1204.53	0.190315	0.000149388	0.00320435	Nob1	NIN1/RPN12 binding protein 1 homolog [Source:MGI Symbol;Acc:MGI:1914869]	67619	ENSMUSG00000003848	MGI:1914869	protein_coding
3070.64	0.210362	0.000149278	0.00320435	Prmt1	protein arginine N-methyltransferase 1 [Source:MGI Symbol;Acc:MGI:107846]	15469	ENSMUSG00000109324	MGI:107846	protein_coding
936.134	0.227216	0.000150323	0.0032197	Arfrp1	ADP-ribosylation factor related protein 1 [Source:MGI Symbol;Acc:MGI:1923938]	76688	ENSMUSG00000038671	MGI:1923938	protein_coding
2114.29	0.194707	0.000150953	0.00322851	Pabpn1	poly(A) binding protein, nuclear 1 [Source:MGI Symbol;Acc:MGI:1859158]	54196	ENSMUSG00000022194	MGI:1859158	protein_coding
49.6197	-0.652713	0.000154213	0.00328869	Slc7a7	solute carrier family 7 (cationic amino acid transporter, y+ system), member 7 [Source:MGI Symbol;Acc:MGI:1337120]	20540	ENSMUSG00000000958	MGI:1337120	protein_coding
485.24	0.225245	0.000154034	0.00328869	Mindy3	MINDY lysine 48 deubiquitinase 3 [Source:MGI Symbol;Acc:MGI:1914210]	66960	ENSMUSG00000026767	MGI:1914210	protein_coding
1380.53	0.232235	0.000154807	0.00329658	Utp14a	UTP14A small subunit processome component [Source:MGI Symbol;Acc:MGI:1919804]	72554	ENSMUSG00000063785	MGI:1919804	protein_coding
1006.31	0.203507	0.000156513	0.0033281	Ttpal	tocopherol (alpha) transfer protein-like [Source:MGI Symbol;Acc:MGI:1923330]	76080	ENSMUSG00000017679	MGI:1923330	protein_coding
635.62	-0.268098	0.000156806	0.00332954	Arid3a	AT rich interactive domain 3A (BRIGHT-like) [Source:MGI Symbol;Acc:MGI:1328360]	13496	ENSMUSG00000019564	MGI:1328360	protein_coding
2989.41	0.196395	0.000157294	0.0033351	Tomm40	translocase of outer mitochondrial membrane 40 [Source:MGI Symbol;Acc:MGI:1858259]	53333	ENSMUSG00000002984	MGI:1858259	protein_coding
774.453	-0.221013	0.000157622	0.00333724	Etv3	ets variant 3 [Source:MGI Symbol;Acc:MGI:1350926]	27049	ENSMUSG00000003382	MGI:1350926	protein_coding
748.452	-0.376281	0.000159142	0.00335976	Hvcn1	hydrogen voltage-gated channel 1 [Source:MGI Symbol;Acc:MGI:1921346]	74096	ENSMUSG00000064267	MGI:1921346	protein_coding
4466.98	-0.189851	0.000159048	0.00335976	Rac2	Rac family small GTPase 2 [Source:MGI Symbol;Acc:MGI:97846]	19354	ENSMUSG00000033220	MGI:97846	protein_coding
1484.58	0.15934	0.000159815	0.00336915	Nemf	nuclear export mediator factor [Source:MGI Symbol;Acc:MGI:1918305]	66244	ENSMUSG00000020982	MGI:1918305	protein_coding
1127.06	0.330006	0.000160356	0.00337572	Fpgs	folylpolyglutamyl synthetase [Source:MGI Symbol;Acc:MGI:95576]	14287	ENSMUSG00000009566	MGI:95576	protein_coding
4379.13	-0.171213	0.000161573	0.00339649	Sgpl1	sphingosine phosphate lyase 1 [Source:MGI Symbol;Acc:MGI:1261415]	20397	ENSMUSG00000020097	MGI:1261415	protein_coding
2040.46	0.193451	0.000164661	0.00345647	Dnttip2	deoxynucleotidyltransferase, terminal, interacting protein 2 [Source:MGI Symbol;Acc:MGI:1923173]	99480	ENSMUSG00000039756	MGI:1923173	protein_coding
172.059	-0.458111	0.000166082	0.00348135	Crebrf	CREB3 regulatory factor [Source:MGI Symbol;Acc:MGI:1924378]	77128	ENSMUSG00000048249	MGI:1924378	protein_coding
407.815	-1.42802	0.000167134	0.0034922	Gbp7	guanylate binding protein 7 [Source:MGI Symbol;Acc:MGI:2444421]	229900	ENSMUSG00000040253	MGI:2444421	protein_coding
15641.7	-0.798663	0.000167287	0.0034922	Rnf213	ring finger protein 213 [Source:MGI Symbol;Acc:MGI:1289196]	672511	ENSMUSG00000070327	MGI:1289196	protein_coding
1258.53	-0.213288	0.000167311	0.0034922	Tmem234	transmembrane protein 234 [Source:MGI Symbol;Acc:MGI:1924049]	76799	ENSMUSG00000028797	MGI:1924049	protein_coding
2692.26	-0.185507	0.000168059	0.00350285	Sh3glb1	SH3-domain GRB2-like B1 (endophilin) [Source:MGI Symbol;Acc:MGI:1859730]	54673	ENSMUSG00000037062	MGI:1859730	protein_coding
569.06	-0.410862	0.000168834	0.00351403	Ulbp1	UL16 binding protein 1 [Source:MGI Symbol;Acc:MGI:1925027]	77777	ENSMUSG00000079685	MGI:1925027	protein_coding
612.284	-0.266229	0.00017001	0.00353352	Ptov1	prostate tumor over expressed gene 1 [Source:MGI Symbol;Acc:MGI:1933946]	84113	ENSMUSG00000038502	MGI:1933946	protein_coding
1894.92	-0.197607	0.000171544	0.00356039	Gltp	glycolipid transfer protein [Source:MGI Symbol;Acc:MGI:1929253]	56356	ENSMUSG00000011884	MGI:1929253	protein_coding
475.159	-0.368561	0.000171917	0.00356312	Stard5	StAR-related lipid transfer (START) domain containing 5 [Source:MGI Symbol;Acc:MGI:2156765]	170460	ENSMUSG00000046027	MGI:2156765	protein_coding
3518.39	-0.232319	0.000172255	0.0035651	Zeb2	zinc finger E-box binding homeobox 2 [Source:MGI Symbol;Acc:MGI:1344407]	24136	ENSMUSG00000026872	MGI:1344407	protein_coding
4.91903	1.59602	0.000176314	0.00364398	Kcnk2	potassium channel, subfamily K, member 2 [Source:MGI Symbol;Acc:MGI:109366]	16526	ENSMUSG00000037624	MGI:109366	protein_coding
538.78	-0.244077	0.00018277	0.00377212	Scamp5	secretory carrier membrane protein 5 [Source:MGI Symbol;Acc:MGI:1928948]	56807	ENSMUSG00000040722	MGI:1928948	protein_coding
4984.65	-0.15745	0.000184211	0.00379655	Arf3	ADP-ribosylation factor 3 [Source:MGI Symbol;Acc:MGI:99432]	11842	ENSMUSG00000051853	MGI:99432	protein_coding
965.189	0.246209	0.000184553	0.00379675	Reps1	RalBP1 associated Eps domain containing protein [Source:MGI Symbol;Acc:MGI:1196373]	19707	ENSMUSG00000019854	MGI:1196373	protein_coding
1197.95	0.269657	0.000184736	0.00379675	Tpm1	tropomyosin 1, alpha [Source:MGI Symbol;Acc:MGI:98809]	22003	ENSMUSG00000032366	MGI:98809	protein_coding
578.364	0.209486	0.000185063	0.00379816	Tsfm	Ts translation elongation factor, mitochondrial [Source:MGI Symbol;Acc:MGI:1913649]	66399	ENSMUSG00000040521	MGI:1913649	protein_coding
683.909	0.245466	0.000186891	0.00383036	Kctd3	potassium channel tetramerisation domain containing 3 [Source:MGI Symbol;Acc:MGI:2444629]	226823	ENSMUSG00000026608	MGI:2444629	protein_coding
268.239	-0.308474	0.000187837	0.00384091	Rps6ka5	ribosomal protein S6 kinase, polypeptide 5 [Source:MGI Symbol;Acc:MGI:1920336]	73086	ENSMUSG00000021180	MGI:1920336	protein_coding
932.883	0.176683	0.000187927	0.00384091	Rpf1	ribosome production factor 1 homolog [Source:MGI Symbol;Acc:MGI:1917535]	70285	ENSMUSG00000028187	MGI:1917535	protein_coding
425.121	-0.324676	0.000189532	0.00386835	Cryzl1	crystallin, zeta (quinone reductase)-like 1 [Source:MGI Symbol;Acc:MGI:1913859]	66609	ENSMUSG00000058240	MGI:1913859	protein_coding
168.973	-0.488722	0.000190599	0.00387937	Bahcc1	BAH domain and coiled-coil containing 1 [Source:MGI Symbol;Acc:MGI:2679272]	268515	ENSMUSG00000039741	MGI:2679272	protein_coding
141.846	0.429477	0.000190554	0.00387937	Fam57a	family with sequence similarity 57, member A [Source:MGI Symbol;Acc:MGI:2151840]	116972	ENSMUSG00000069808	MGI:2151840	protein_coding
47.5653	-0.894043	0.000191608	0.00389453	Zfyve28	zinc finger, FYVE domain containing 28 [Source:MGI Symbol;Acc:MGI:2684992]	231125	ENSMUSG00000037224	MGI:2684992	protein_coding
1887.85	0.144707	0.000191923	0.00389557	Ncbp1	nuclear cap binding protein subunit 1 [Source:MGI Symbol;Acc:MGI:1891840]	433702	ENSMUSG00000028330	MGI:1891840	protein_coding
1350.23	0.16485	0.000195977	0.00397238	Ddx47	DEAD (Asp-Glu-Ala-Asp) box polypeptide 47 [Source:MGI Symbol;Acc:MGI:1915005]	67755	ENSMUSG00000030204	MGI:1915005	protein_coding
3615.46	0.255114	0.000196572	0.00397896	Slc16a3	solute carrier family 16 (monocarboxylic acid transporters), member 3 [Source:MGI Symbol;Acc:MGI:1933438]	80879	ENSMUSG00000025161	MGI:1933438	protein_coding
10680.7	-0.425135	0.000197513	0.00399252	Csf1r	colony stimulating factor 1 receptor [Source:MGI Symbol;Acc:MGI:1339758]	12978	ENSMUSG00000024621	MGI:1339758	protein_coding
1862.19	-0.35897	0.000198073	0.00399643	Nlrp3	NLR family, pyrin domain containing 3 [Source:MGI Symbol;Acc:MGI:2653833]	216799	ENSMUSG00000032691	MGI:2653833	protein_coding
596.804	-0.354313	0.000198292	0.00399643	Anxa6	annexin A6 [Source:MGI Symbol;Acc:MGI:88255]	11749	ENSMUSG00000018340	MGI:88255	protein_coding
1599.91	0.173917	0.00019852	0.00399643	Kdm1a	lysine (K)-specific demethylase 1A [Source:MGI Symbol;Acc:MGI:1196256]	99982	ENSMUSG00000036940	MGI:1196256	protein_coding
1804.37	-0.212194	0.000198837	0.00399736	Crybg3	beta-gamma crystallin domain containing 3 [Source:MGI Symbol;Acc:MGI:2676311]	224273	ENSMUSG00000022723	MGI:2676311	protein_coding
1190.63	-0.183885	0.000201602	0.00404741	Chmp3	charged multivesicular body protein 3 [Source:MGI Symbol;Acc:MGI:1913950]	66700	ENSMUSG00000053119	MGI:1913950	protein_coding
265.598	0.384949	0.000202044	0.00405079	Tulp3	tubby-like protein 3 [Source:MGI Symbol;Acc:MGI:1329045]	22158	ENSMUSG00000001521	MGI:1329045	protein_coding
1841.82	0.177892	0.00020388	0.00408203	Utp15	UTP15 small subunit processome component [Source:MGI Symbol;Acc:MGI:2145443]	105372	ENSMUSG00000041747	MGI:2145443	protein_coding
1427.09	-0.314982	0.00020462	0.00408575	Herc2	HECT and RLD domain containing E3 ubiquitin protein ligase 2 [Source:MGI Symbol;Acc:MGI:103234]	15204	ENSMUSG00000030451	MGI:103234	protein_coding
2103.03	-0.248696	0.00020458	0.00408575	Glul	glutamate-ammonia ligase (glutamine synthetase) [Source:MGI Symbol;Acc:MGI:95739]	14645	ENSMUSG00000026473	MGI:95739	protein_coding
92.744	0.512297	0.000206653	0.00412075	Gm28042	predicted gene, 28042 [Source:MGI Symbol;Acc:MGI:5547778]	---	ENSMUSG00000033852	MGI:5547778	protein_coding
187.763	-0.495664	0.000207372	0.0041295	Pnrc1	proline-rich nuclear receptor coactivator 1 [Source:MGI Symbol;Acc:MGI:1917838]	108767	ENSMUSG00000040128	MGI:1917838	protein_coding
814.66	-0.289721	0.000212768	0.00423124	Pld2	phospholipase D2 [Source:MGI Symbol;Acc:MGI:892877]	18806	ENSMUSG00000020828	MGI:892877	protein_coding
1338.16	0.153598	0.000213349	0.00423708	Exoc5	exocyst complex component 5 [Source:MGI Symbol;Acc:MGI:2145645]	105504	ENSMUSG00000061244	MGI:2145645	protein_coding
183.123	-0.398251	0.00021619	0.00428773	Rnf103	ring finger protein 103 [Source:MGI Symbol;Acc:MGI:109483]	22644	ENSMUSG00000052656	MGI:109483	protein_coding
7303.38	0.190661	0.000217278	0.00430351	Srm	spermidine synthase [Source:MGI Symbol;Acc:MGI:102690]	20810	ENSMUSG00000006442	MGI:102690	protein_coding
364.413	-0.778337	0.000219291	0.00433247	Igtp	interferon gamma induced GTPase [Source:MGI Symbol;Acc:MGI:107729]	16145	ENSMUSG00000078853	MGI:107729	protein_coding
293.874	-0.392921	0.000219328	0.00433247	Ift172	intraflagellar transport 172 [Source:MGI Symbol;Acc:MGI:2682064]	67661	ENSMUSG00000038564	MGI:2682064	protein_coding
616.743	-0.229386	0.000220088	0.00434166	Snapin	SNAP-associated protein [Source:MGI Symbol;Acc:MGI:1333745]	20615	ENSMUSG00000001018	MGI:1333745	protein_coding
202.462	-0.2958	0.000223356	0.00440024	Ocel1	occludin/ELL domain containing 1 [Source:MGI Symbol;Acc:MGI:1924340]	77090	ENSMUSG00000002396	MGI:1924340	protein_coding
1632.63	0.161681	0.000223772	0.00440255	Kat7	K(lysine) acetyltransferase 7 [Source:MGI Symbol;Acc:MGI:2182799]	217127	ENSMUSG00000038909	MGI:2182799	protein_coding
4.46586	1.55897	0.000224341	0.00440785	Rorc	RAR-related orphan receptor gamma [Source:MGI Symbol;Acc:MGI:104856]	19885	ENSMUSG00000028150	MGI:104856	protein_coding
1513.78	-0.128937	0.000225951	0.00443357	Abl1	c-abl oncogene 1, non-receptor tyrosine kinase [Source:MGI Symbol;Acc:MGI:87859]	11350	ENSMUSG00000026842	MGI:87859	protein_coding
664.876	0.192561	0.000228661	0.00448077	Oxnad1	oxidoreductase NAD-binding domain containing 1 [Source:MGI Symbol;Acc:MGI:1916953]	218885	ENSMUSG00000021906	MGI:1916953	protein_coding
3.52096	-1.64715	0.000229453	0.00449033	Ms4a6b	membrane-spanning 4-domains, subfamily A, member 6B [Source:MGI Symbol;Acc:MGI:1917024]	69774	ENSMUSG00000024677	MGI:1917024	protein_coding
1756.38	-0.425397	0.000229892	0.00449081	Gas7	growth arrest specific 7 [Source:MGI Symbol;Acc:MGI:1202388]	14457	ENSMUSG00000033066	MGI:1202388	protein_coding
329.764	-0.328244	0.000230087	0.00449081	Utrn	utrophin [Source:MGI Symbol;Acc:MGI:104631]	22288	ENSMUSG00000019820	MGI:104631	protein_coding
8256.34	-0.466107	0.000230695	0.00449672	Slc15a3	solute carrier family 15, member 3 [Source:MGI Symbol;Acc:MGI:1929691]	65221	ENSMUSG00000024737	MGI:1929691	protein_coding
3748.94	-0.201446	0.000234759	0.0045699	Ptk2b	PTK2 protein tyrosine kinase 2 beta [Source:MGI Symbol;Acc:MGI:104908]	19229	ENSMUSG00000059456	MGI:104908	protein_coding
952.203	-0.288687	0.000235183	0.00457211	Nbr1	NBR1, autophagy cargo receptor [Source:MGI Symbol;Acc:MGI:108498]	17966	ENSMUSG00000017119	MGI:108498	protein_coding
1630.57	0.226198	0.000237001	0.00460138	Eif3j1	eukaryotic translation initiation factor 3, subunit J1 [Source:MGI Symbol;Acc:MGI:1925905]	78655	ENSMUSG00000027236	MGI:1925905	protein_coding
63.2375	-0.648714	0.000238637	0.00462705	Chst7	carbohydrate (N-acetylglucosamino) sulfotransferase 7 [Source:MGI Symbol;Acc:MGI:1891767]	60322	ENSMUSG00000037347	MGI:1891767	protein_coding
1137.22	-0.192797	0.000239913	0.00464567	Prkaca	protein kinase, cAMP dependent, catalytic, alpha [Source:MGI Symbol;Acc:MGI:97592]	18747	ENSMUSG00000005469	MGI:97592	protein_coding
747.764	-0.34269	0.000246599	0.00476262	Lamtor2	late endosomal/lysosomal adaptor, MAPK and MTOR activator 2 [Source:MGI Symbol;Acc:MGI:1932697]	83409	ENSMUSG00000028062	MGI:1932697	protein_coding
378.085	0.307537	0.000246539	0.00476262	Dnmt3b	DNA methyltransferase 3B [Source:MGI Symbol;Acc:MGI:1261819]	13436	ENSMUSG00000027478	MGI:1261819	protein_coding
468.38	-0.346926	0.000248321	0.00478961	Hgsnat	heparan-alpha-glucosaminide N-acetyltransferase [Source:MGI Symbol;Acc:MGI:1196297]	52120	ENSMUSG00000037260	MGI:1196297	protein_coding
207.731	0.334856	0.000248962	0.00479569	Nupl2	nucleoporin like 2 [Source:MGI Symbol;Acc:MGI:2387631]	231042	ENSMUSG00000048439	MGI:2387631	protein_coding
668.771	-0.284071	0.000253503	0.00487044	Myo9a	myosin IXa [Source:MGI Symbol;Acc:MGI:107735]	270163	ENSMUSG00000039585	MGI:107735	protein_coding
1406.46	0.198652	0.000253319	0.00487044	Gm20521	predicted gene 20521 [Source:MGI Symbol;Acc:MGI:5141986]	---	ENSMUSG00000092232	MGI:5141986	protein_coding
5463.8	-0.223577	0.000256281	0.00491739	Sod2	superoxide dismutase 2, mitochondrial [Source:MGI Symbol;Acc:MGI:98352]	20656	ENSMUSG00000006818	MGI:98352	protein_coding
9184.67	0.151752	0.0002577	0.00493819	Nsun2	NOL1/NOP2/Sun domain family member 2 [Source:MGI Symbol;Acc:MGI:107252]	28114	ENSMUSG00000021595	MGI:107252	protein_coding
324.983	0.44058	0.000258539	0.00494783	Slc9a5	solute carrier family 9 (sodium/hydrogen exchanger), member 5 [Source:MGI Symbol;Acc:MGI:2685542]	277973	ENSMUSG00000014786	MGI:2685542	protein_coding
58.135	-1.07948	0.000260148	0.00497217	Ms4a6c	membrane-spanning 4-domains, subfamily A, member 6C [Source:MGI Symbol;Acc:MGI:2385644]	73656	ENSMUSG00000079419	MGI:2385644	protein_coding
47.0872	-0.851623	0.000263296	0.00501932	Fcgrt	Fc receptor, IgG, alpha chain transporter [Source:MGI Symbol;Acc:MGI:103017]	14132	ENSMUSG00000003420	MGI:103017	protein_coding
375.939	-0.251343	0.000263136	0.00501932	Gatd3a	glutamine amidotransferase like class 1 domain containing 3A [Source:MGI Symbol;Acc:MGI:1351861]	28295	ENSMUSG00000053329	MGI:1351861	protein_coding
1453.09	0.212623	0.000263656	0.00501968	Bysl	bystin-like [Source:MGI Symbol;Acc:MGI:1858419]	53414	ENSMUSG00000023988	MGI:1858419	protein_coding
715.255	-0.313139	0.000265638	0.00504791	Echs1	enoyl Coenzyme A hydratase, short chain, 1, mitochondrial [Source:MGI Symbol;Acc:MGI:2136460]	93747	ENSMUSG00000025465	MGI:2136460	protein_coding
71.4776	0.60258	0.000265824	0.00504791	Ppp1r26	protein phosphatase 1, regulatory subunit 26 [Source:MGI Symbol;Acc:MGI:2685193]	241289	ENSMUSG00000035829	MGI:2685193	protein_coding
951.018	-0.456547	0.000269087	0.00510331	Tmem106a	transmembrane protein 106A [Source:MGI Symbol;Acc:MGI:1922056]	217203	ENSMUSG00000034947	MGI:1922056	protein_coding
19.8553	-1.20343	0.000275019	0.00518245	Spsb1	splA/ryanodine receptor domain and SOCS box containing 1 [Source:MGI Symbol;Acc:MGI:1921896]	74646	ENSMUSG00000039911	MGI:1921896	protein_coding
562.496	-0.765738	0.000274872	0.00518245	Timp2	tissue inhibitor of metalloproteinase 2 [Source:MGI Symbol;Acc:MGI:98753]	21858	ENSMUSG00000017466	MGI:98753	protein_coding
347.264	-0.725	0.000274832	0.00518245	Treml4	triggering receptor expressed on myeloid cells-like 4 [Source:MGI Symbol;Acc:MGI:1923239]	224840	ENSMUSG00000051682	MGI:1923239	protein_coding
622.545	-0.353938	0.000274458	0.00518245	Dram1	DNA-damage regulated autophagy modulator 1 [Source:MGI Symbol;Acc:MGI:1918962]	71712	ENSMUSG00000020057	MGI:1918962	protein_coding
608.916	-0.295094	0.000274201	0.00518245	Il4ra	interleukin 4 receptor, alpha [Source:MGI Symbol;Acc:MGI:105367]	16190	ENSMUSG00000030748	MGI:105367	protein_coding
7.96454	-1.27891	0.000276949	0.00521216	Adcy3	adenylate cyclase 3 [Source:MGI Symbol;Acc:MGI:99675]	104111	ENSMUSG00000020654	MGI:99675	protein_coding
929.48	0.233164	0.00027785	0.00522244	Rpf2	ribosome production factor 2 homolog [Source:MGI Symbol;Acc:MGI:1914489]	67239	ENSMUSG00000038510	MGI:1914489	protein_coding
3052.68	-0.834662	0.00027848	0.00522761	Ccl4	chemokine (C-C motif) ligand 4 [Source:MGI Symbol;Acc:MGI:98261]	20303	ENSMUSG00000018930	MGI:98261	protein_coding
1358.13	0.238292	0.000281082	0.00526975	Nip7	NIP7, nucleolar pre-rRNA processing protein [Source:MGI Symbol;Acc:MGI:1913414]	66164	ENSMUSG00000031917	MGI:1913414	protein_coding
1419.67	-0.220072	0.000282034	0.00528088	Galc	galactosylceramidase [Source:MGI Symbol;Acc:MGI:95636]	14420	ENSMUSG00000021003	MGI:95636	protein_coding
359.118	-1.23136	0.000283299	0.00529784	Xaf1	XIAP associated factor 1 [Source:MGI Symbol;Acc:MGI:3772572]	327959	ENSMUSG00000040483	MGI:3772572	protein_coding
4756.72	-0.3982	0.000284765	0.0053185	Tapbp	TAP binding protein [Source:MGI Symbol;Acc:MGI:1201689]	21356	ENSMUSG00000024308	MGI:1201689	protein_coding
157.439	0.346458	0.000286594	0.00534588	Ccdc92	coiled-coil domain containing 92 [Source:MGI Symbol;Acc:MGI:106485]	215707	ENSMUSG00000037979	MGI:106485	protein_coding
856.871	0.194476	0.000289493	0.00538644	Trim44	tripartite motif-containing 44 [Source:MGI Symbol;Acc:MGI:1931835]	80985	ENSMUSG00000027189	MGI:1931835	protein_coding
641.059	0.233267	0.000289499	0.00538644	Taf1c	TATA-box binding protein associated factor, RNA polymerase I, C [Source:MGI Symbol;Acc:MGI:109576]	21341	ENSMUSG00000031832	MGI:109576	protein_coding
108.6	-0.868288	0.00029257	0.00541107	F13a1	coagulation factor XIII, A1 subunit [Source:MGI Symbol;Acc:MGI:1921395]	74145	ENSMUSG00000039109	MGI:1921395	protein_coding
1124.77	-0.316084	0.00029156	0.00541107	Gabarapl1	gamma-aminobutyric acid (GABA) A receptor-associated protein-like 1 [Source:MGI Symbol;Acc:MGI:1914980]	57436	ENSMUSG00000030161	MGI:1914980	protein_coding
589.498	-0.307177	0.000292659	0.00541107	Cd48	CD48 antigen [Source:MGI Symbol;Acc:MGI:88339]	12506	ENSMUSG00000015355	MGI:88339	protein_coding
646.178	-0.257022	0.000291817	0.00541107	Sfxn3	sideroflexin 3 [Source:MGI Symbol;Acc:MGI:2137679]	94280	ENSMUSG00000025212	MGI:2137679	protein_coding
6717.44	0.101112	0.000292167	0.00541107	Tcf25	transcription factor 25 (basic helix-loop-helix) [Source:MGI Symbol;Acc:MGI:1914105]	66855	ENSMUSG00000001472	MGI:1914105	protein_coding
217.396	-0.652244	0.000296745	0.00546665	Slc40a1	solute carrier family 40 (iron-regulated transporter), member 1 [Source:MGI Symbol;Acc:MGI:1315204]	53945	ENSMUSG00000025993	MGI:1315204	protein_coding
1177.22	-0.217996	0.000296087	0.00546665	Rbm47	RNA binding motif protein 47 [Source:MGI Symbol;Acc:MGI:2384294]	245945	ENSMUSG00000070780	MGI:2384294	protein_coding
234.429	0.298776	0.000296778	0.00546665	Ttc19	tetratricopeptide repeat domain 19 [Source:MGI Symbol;Acc:MGI:1920045]	72795	ENSMUSG00000042298	MGI:1920045	protein_coding
1067.19	-0.28169	0.000299827	0.00551592	Mpp1	membrane protein, palmitoylated [Source:MGI Symbol;Acc:MGI:105941]	17524	ENSMUSG00000031402	MGI:105941	protein_coding
131.677	-0.529165	0.000301003	0.00552851	4933430I17Rik	RIKEN cDNA 4933430I17 gene [Source:MGI Symbol;Acc:MGI:3045314]	214106	ENSMUSG00000058046	MGI:3045314	protein_coding
60.3151	-0.503724	0.000301262	0.00552851	Wbp1	WW domain binding protein 1 [Source:MGI Symbol;Acc:MGI:104710]	22377	ENSMUSG00000030035	MGI:104710	protein_coding
656.799	-0.249128	0.000302631	0.00553984	Fgd4	FYVE, RhoGEF and PH domain containing 4 [Source:MGI Symbol;Acc:MGI:2183747]	224014	ENSMUSG00000022788	MGI:2183747	protein_coding
4235	0.201719	0.000302625	0.00553984	Psmb7	proteasome (prosome, macropain) subunit, beta type 7 [Source:MGI Symbol;Acc:MGI:107637]	19177	ENSMUSG00000026750	MGI:107637	protein_coding
2237.82	-0.269262	0.00030448	0.00556677	Tpd52	tumor protein D52 [Source:MGI Symbol;Acc:MGI:107749]	21985	ENSMUSG00000027506	MGI:107749	protein_coding
542.421	0.236728	0.000305335	0.00557549	Pla2g12a	phospholipase A2, group XIIA [Source:MGI Symbol;Acc:MGI:1913600]	66350	ENSMUSG00000027999	MGI:1913600	protein_coding
726.495	-0.206127	0.000305932	0.00557948	Wwp1	WW domain containing E3 ubiquitin protein ligase 1 [Source:MGI Symbol;Acc:MGI:1861728]	107568	ENSMUSG00000041058	MGI:1861728	protein_coding
8654.43	0.155844	0.000308106	0.00561217	Tubb4b	tubulin, beta 4B class IVB [Source:MGI Symbol;Acc:MGI:1915472]	227613	ENSMUSG00000036752	MGI:1915472	protein_coding
59.3179	-0.597554	0.000309896	0.00563086	Nxpe4	neurexophilin and PC-esterase domain family, member 4 [Source:MGI Symbol;Acc:MGI:1924792]	244853	ENSMUSG00000044229	MGI:1924792	protein_coding
1529.71	-0.329113	0.000309826	0.00563086	Lyst	lysosomal trafficking regulator [Source:MGI Symbol;Acc:MGI:107448]	17101	ENSMUSG00000019726	MGI:107448	protein_coding
29.4599	-0.773817	0.000321674	0.00583767	Mettl27	methyltransferase like 27 [Source:MGI Symbol;Acc:MGI:1933146]	79565	ENSMUSG00000040557	MGI:1933146	protein_coding
8.86526	-1.37985	0.000323515	0.00585666	Zcchc24	zinc finger, CCHC domain containing 24 [Source:MGI Symbol;Acc:MGI:1919168]	71918	ENSMUSG00000055538	MGI:1919168	protein_coding
689.2	0.2398	0.000323145	0.00585666	Mphosph6	M phase phosphoprotein 6 [Source:MGI Symbol;Acc:MGI:1915783]	68533	ENSMUSG00000031843	MGI:1915783	protein_coding
4427.07	0.284349	0.000324216	0.00586214	Odc1	ornithine decarboxylase, structural 1 [Source:MGI Symbol;Acc:MGI:97402]	18263	ENSMUSG00000011179	MGI:97402	protein_coding
1140.17	0.217656	0.000324746	0.00586453	Trnt1	tRNA nucleotidyl transferase, CCA-adding, 1 [Source:MGI Symbol;Acc:MGI:1917297]	70047	ENSMUSG00000013736	MGI:1917297	protein_coding
129.483	0.474203	0.000325209	0.0058657	Zic2	zinc finger protein of the cerebellum 2 [Source:MGI Symbol;Acc:MGI:106679]	22772	ENSMUSG00000061524	MGI:106679	protein_coding
27.0392	0.821589	0.000327919	0.00590736	Dusp14	dual specificity phosphatase 14 [Source:MGI Symbol;Acc:MGI:1927168]	56405	ENSMUSG00000018648	MGI:1927168	protein_coding
363.703	0.240363	0.000329684	0.00593189	Cisd1	CDGSH iron sulfur domain 1 [Source:MGI Symbol;Acc:MGI:1261855]	52637	ENSMUSG00000037710	MGI:1261855	protein_coding
71.1146	-0.467488	0.00033053	0.00593986	Trip6	thyroid hormone receptor interactor 6 [Source:MGI Symbol;Acc:MGI:1343458]	22051	ENSMUSG00000023348	MGI:1343458	protein_coding
351.086	-0.408633	0.000331228	0.00594516	Smox	spermine oxidase [Source:MGI Symbol;Acc:MGI:2445356]	228608	ENSMUSG00000027333	MGI:2445356	protein_coding
6051.25	0.139658	0.000332123	0.00595398	Cct7	chaperonin containing Tcp1, subunit 7 (eta) [Source:MGI Symbol;Acc:MGI:107184]	12468	ENSMUSG00000030007	MGI:107184	protein_coding
6.80603	-1.34509	0.000333121	0.00596425	Gm26510	predicted gene, 26510 [Source:MGI Symbol;Acc:MGI:5477004]	---	ENSMUSG00000097154	MGI:5477004	lincRNA
1598.45	-0.154231	0.000333506	0.00596425	Itch	itchy, E3 ubiquitin protein ligase [Source:MGI Symbol;Acc:MGI:1202301]	16396	ENSMUSG00000027598	MGI:1202301	protein_coding
15.2601	-1.07013	0.000335684	0.00599592	Tns4	tensin 4 [Source:MGI Symbol;Acc:MGI:2144377]	217169	ENSMUSG00000017607	MGI:2144377	protein_coding
41.2687	-0.706051	0.00033618	0.00599751	Fut7	fucosyltransferase 7 [Source:MGI Symbol;Acc:MGI:107692]	14347	ENSMUSG00000036587	MGI:107692	protein_coding
501.016	0.229446	0.000337739	0.00601804	Ecsit	ECSIT signalling integrator [Source:MGI Symbol;Acc:MGI:1349469]	26940	ENSMUSG00000066839	MGI:1349469	protein_coding
535.084	0.371115	0.000342418	0.00609406	Tnk2	tyrosine kinase, non-receptor, 2 [Source:MGI Symbol;Acc:MGI:1858308]	51789	ENSMUSG00000022791	MGI:1858308	protein_coding
75.1793	-0.636664	0.000343392	0.00610401	Ctla2b	cytotoxic T lymphocyte-associated protein 2 beta [Source:MGI Symbol;Acc:MGI:88555]	13025	ENSMUSG00000074874	MGI:88555	protein_coding
963.965	0.221397	0.000348764	0.00619203	Otud7b	OTU domain containing 7B [Source:MGI Symbol;Acc:MGI:2654703]	229603	ENSMUSG00000038495	MGI:2654703	protein_coding
3549.58	-0.408287	0.000350864	0.00622182	Myof	myoferlin [Source:MGI Symbol;Acc:MGI:1919192]	226101	ENSMUSG00000048612	MGI:1919192	protein_coding
1726.29	0.190096	0.000352703	0.00624691	Psmd6	proteasome (prosome, macropain) 26S subunit, non-ATPase, 6 [Source:MGI Symbol;Acc:MGI:1913663]	66413	ENSMUSG00000021737	MGI:1913663	protein_coding
1048.52	-0.228819	0.000354653	0.00627391	Foxo3	forkhead box O3 [Source:MGI Symbol;Acc:MGI:1890081]	56484	ENSMUSG00000048756	MGI:1890081	protein_coding
585.946	-0.968534	0.000356769	0.00630378	Dhx58	DEXH (Asp-Glu-X-His) box polypeptide 58 [Source:MGI Symbol;Acc:MGI:1931560]	80861	ENSMUSG00000017830	MGI:1931560	protein_coding
165.544	-0.383368	0.000359456	0.00634365	Ap1s2	adaptor-related protein complex 1, sigma 2 subunit [Source:MGI Symbol;Acc:MGI:1889383]	108012	ENSMUSG00000031367	MGI:1889383	protein_coding
62.6919	-0.591444	0.00036355	0.00640056	C5ar2	complement component 5a receptor 2 [Source:MGI Symbol;Acc:MGI:2442013]	319430	ENSMUSG00000074361	MGI:2442013	protein_coding
2891.74	0.14786	0.000363407	0.00640056	Dkc1	dyskeratosis congenita 1, dyskerin [Source:MGI Symbol;Acc:MGI:1861727]	245474	ENSMUSG00000031403	MGI:1861727	protein_coding
4.11533	-1.55569	0.000364816	0.00640754	Rgs12	regulator of G-protein signaling 12 [Source:MGI Symbol;Acc:MGI:1918979]	71729	ENSMUSG00000029101	MGI:1918979	protein_coding
76.643	-0.704176	0.000364562	0.00640754	Adgb	androglobin [Source:MGI Symbol;Acc:MGI:3605549]	215772	ENSMUSG00000050994	MGI:3605549	protein_coding
32.3698	0.794561	0.00036558	0.00641331	Zfp469	zinc finger protein 469 [Source:MGI Symbol;Acc:MGI:2684868]	195209	ENSMUSG00000043903	MGI:2684868	protein_coding
550.778	-0.416869	0.000368425	0.00645554	Xylt2	xylosyltransferase II [Source:MGI Symbol;Acc:MGI:2444797]	217119	ENSMUSG00000020868	MGI:2444797	protein_coding
1179.47	0.168939	0.000369322	0.00646358	Sprtn	SprT-like N-terminal domain [Source:MGI Symbol;Acc:MGI:2685351]	244666	ENSMUSG00000031986	MGI:2685351	protein_coding
24.1862	-0.74362	0.000370764	0.0064811	Phyh	phytanoyl-CoA hydroxylase [Source:MGI Symbol;Acc:MGI:891978]	16922	ENSMUSG00000026664	MGI:891978	protein_coding
1270.89	-0.346681	0.000374013	0.00652134	Gpr137b-ps	G protein-coupled receptor 137B, pseudogene [Source:MGI Symbol;Acc:MGI:3710533]	---	ENSMUSG00000097715	MGI:3710533	transcribed_unprocessed_pseudogene
227.612	-0.307207	0.000374393	0.00652134	Atg4c	autophagy related 4C, cysteine peptidase [Source:MGI Symbol;Acc:MGI:2651854]	242557	ENSMUSG00000028550	MGI:2651854	protein_coding
1815.43	0.207751	0.00037392	0.00652134	Rbm19	RNA binding motif protein 19 [Source:MGI Symbol;Acc:MGI:1921361]	74111	ENSMUSG00000029594	MGI:1921361	protein_coding
323.808	-0.319563	0.000374867	0.0065219	Heca	hdc homolog, cell cycle regulator [Source:MGI Symbol;Acc:MGI:2685715]	380629	ENSMUSG00000039879	MGI:2685715	protein_coding
163.827	-0.563227	0.000377426	0.00654698	Lpar6	lysophosphatidic acid receptor 6 [Source:MGI Symbol;Acc:MGI:1914418]	67168	ENSMUSG00000033446	MGI:1914418	protein_coding
799.249	-0.347237	0.000378086	0.00654698	Tor4a	torsin family 4, member A [Source:MGI Symbol;Acc:MGI:2442720]	227612	ENSMUSG00000059555	MGI:2442720	protein_coding
853.576	0.262059	0.000377874	0.00654698	Gpr132	G protein-coupled receptor 132 [Source:MGI Symbol;Acc:MGI:1890220]	56696	ENSMUSG00000021298	MGI:1890220	protein_coding
579.814	0.440379	0.000377924	0.00654698	Ccdc88c	coiled-coil domain containing 88C [Source:MGI Symbol;Acc:MGI:1915589]	68339	ENSMUSG00000021182	MGI:1915589	protein_coding
774.29	-0.20771	0.000380726	0.00658494	Ptgfrn	prostaglandin F2 receptor negative regulator [Source:MGI Symbol;Acc:MGI:1277114]	19221	ENSMUSG00000027864	MGI:1277114	protein_coding
1203.14	0.184114	0.000383364	0.0066228	Nmt2	N-myristoyltransferase 2 [Source:MGI Symbol;Acc:MGI:1202298]	18108	ENSMUSG00000026643	MGI:1202298	protein_coding
2723.19	0.209672	0.000385992	0.0066604	Rcc1	regulator of chromosome condensation 1 [Source:MGI Symbol;Acc:MGI:1913989]	100088	ENSMUSG00000028896	MGI:1913989	protein_coding
1313.12	0.16701	0.000386875	0.00666782	Cdk8	cyclin-dependent kinase 8 [Source:MGI Symbol;Acc:MGI:1196224]	264064	ENSMUSG00000029635	MGI:1196224	protein_coding
1402.82	-0.236205	0.000389451	0.00670437	Man2a2	mannosidase 2, alpha 2 [Source:MGI Symbol;Acc:MGI:2150656]	140481	ENSMUSG00000038886	MGI:2150656	protein_coding
4465.56	0.183943	0.000390263	0.00671051	Eif2s1	eukaryotic translation initiation factor 2, subunit 1 alpha [Source:MGI Symbol;Acc:MGI:95299]	13665	ENSMUSG00000021116	MGI:95299	protein_coding
518.826	0.208514	0.000392527	0.00673374	L2hgdh	L-2-hydroxyglutarate dehydrogenase [Source:MGI Symbol;Acc:MGI:2384968]	217666	ENSMUSG00000020988	MGI:2384968	protein_coding
279.876	0.292888	0.00039241	0.00673374	Mcu	mitochondrial calcium uniporter [Source:MGI Symbol;Acc:MGI:3026965]	215999	ENSMUSG00000009647	MGI:3026965	protein_coding
50.3561	-0.563565	0.000394064	0.00675224	Mpc1-ps	mitochondrial pyruvate carrier 1, pseudogene [Source:MGI Symbol;Acc:MGI:3781628]	---	ENSMUSG00000091498	MGI:3781628	processed_pseudogene
1127.87	-0.175839	0.00039818	0.00681484	Atxn1l	ataxin 1-like [Source:MGI Symbol;Acc:MGI:3694797]	52335	ENSMUSG00000069895	MGI:3694797	protein_coding
2736.31	-0.161245	0.000399554	0.00682844	Myo9b	myosin IXb [Source:MGI Symbol;Acc:MGI:106624]	17925	ENSMUSG00000004677	MGI:106624	protein_coding
133.556	1.12957	0.000399901	0.00682844	Serpinb1a	serine (or cysteine) peptidase inhibitor, clade B, member 1a [Source:MGI Symbol;Acc:MGI:1913472]	66222	ENSMUSG00000044734	MGI:1913472	protein_coding
14.3021	-0.969142	0.000403688	0.00687278	Nlrp1c-ps	NLR family, pyrin domain containing 1C, pseudogene [Source:MGI Symbol;Acc:MGI:3582962]	---	ENSMUSG00000092528	MGI:3582962	transcribed_unprocessed_pseudogene
17.4175	-0.933439	0.000403719	0.00687278	Cd22	CD22 antigen [Source:MGI Symbol;Acc:MGI:88322]	12483	ENSMUSG00000030577	MGI:88322	protein_coding
2722.6	-0.187766	0.000403897	0.00687278	Erbin	Erbb2 interacting protein [Source:MGI Symbol;Acc:MGI:1890169]	59079	ENSMUSG00000021709	MGI:1890169	protein_coding
1394.47	-0.439824	0.000404659	0.0068778	Stab1	stabilin 1 [Source:MGI Symbol;Acc:MGI:2178742]	192187	ENSMUSG00000042286	MGI:2178742	protein_coding
11.2032	1.12046	0.000406673	0.00690407	Gm2614	predicted gene 2614 [Source:MGI Symbol;Acc:MGI:3780782]	---	ENSMUSG00000113113	MGI:3780782	processed_pseudogene
84.9931	-0.449015	0.000408966	0.00692724	Snx29	sorting nexin 29 [Source:MGI Symbol;Acc:MGI:1921728]	74478	ENSMUSG00000071669	MGI:1921728	protein_coding
3344.25	0.146777	0.000408978	0.00692724	Wapl	WAPL cohesin release factor [Source:MGI Symbol;Acc:MGI:2675859]	218914	ENSMUSG00000041408	MGI:2675859	protein_coding
267.097	-0.299333	0.000411308	0.00695871	Fchsd2	FCH and double SH3 domains 2 [Source:MGI Symbol;Acc:MGI:2448475]	207278	ENSMUSG00000030691	MGI:2448475	protein_coding
38.1124	-1.06657	0.000414899	0.00700826	Mroh2a	maestro heat-like repeat family member 2A [Source:MGI Symbol;Acc:MGI:3705228]	100040766	ENSMUSG00000079429	MGI:3705228	protein_coding
317.659	0.449834	0.000415188	0.00700826	Dmwd	dystrophia myotonica-containing WD repeat motif [Source:MGI Symbol;Acc:MGI:94907]	13401	ENSMUSG00000030410	MGI:94907	protein_coding
222.304	-0.324294	0.000417934	0.00704654	Marchf2	membrane associated ring-CH-type finger 2 [Source:MGI Symbol;Acc:MGI:1925915]	224703	ENSMUSG00000079557	MGI:1925915	protein_coding
783.849	0.225996	0.000418969	0.00705592	Yrdc	yrdC domain containing (E.coli) [Source:MGI Symbol;Acc:MGI:2387201]	230734	ENSMUSG00000028889	MGI:2387201	protein_coding
35.8374	0.832382	0.000424692	0.00714413	Gm16201	predicted gene 16201 [Source:MGI Symbol;Acc:MGI:3802153]	---	ENSMUSG00000086742	MGI:3802153	processed_transcript
85.0712	0.609729	0.000432609	0.00726901	Tiam2	T cell lymphoma invasion and metastasis 2 [Source:MGI Symbol;Acc:MGI:1344338]	24001	ENSMUSG00000023800	MGI:1344338	protein_coding
1065.37	-0.407217	0.000435273	0.00729955	Ptgs1	prostaglandin-endoperoxide synthase 1 [Source:MGI Symbol;Acc:MGI:97797]	19224	ENSMUSG00000047250	MGI:97797	protein_coding
3649.91	-0.230896	0.000435417	0.00729955	Slc11a2	solute carrier family 11 (proton-coupled divalent metal ion transporters), member 2 [Source:MGI Symbol;Acc:MGI:1345279]	18174	ENSMUSG00000023030	MGI:1345279	protein_coding
110.125	-0.787385	0.000437897	0.00733278	Trim14	tripartite motif-containing 14 [Source:MGI Symbol;Acc:MGI:1921985]	74735	ENSMUSG00000039853	MGI:1921985	protein_coding
780.493	0.257639	0.000438923	0.00734162	Sec61a2	Sec61, alpha subunit 2 (S. cerevisiae) [Source:MGI Symbol;Acc:MGI:1931071]	57743	ENSMUSG00000025816	MGI:1931071	protein_coding
229.324	-0.313491	0.000440872	0.00736134	Orai1	ORAI calcium release-activated calcium modulator 1 [Source:MGI Symbol;Acc:MGI:1925542]	109305	ENSMUSG00000049686	MGI:1925542	protein_coding
995.384	-0.215565	0.000441101	0.00736134	Spg7	SPG7, paraplegin matrix AAA peptidase subunit [Source:MGI Symbol;Acc:MGI:2385906]	234847	ENSMUSG00000000738	MGI:2385906	protein_coding
1235.42	-0.237636	0.00044537	0.00742418	Sbf2	SET binding factor 2 [Source:MGI Symbol;Acc:MGI:1921831]	319934	ENSMUSG00000038371	MGI:1921831	protein_coding
936.631	-0.18722	0.000446016	0.00742654	Adam9	a disintegrin and metallopeptidase domain 9 (meltrin gamma) [Source:MGI Symbol;Acc:MGI:105376]	11502	ENSMUSG00000031555	MGI:105376	protein_coding
358.413	-0.546273	0.000448676	0.00744935	Capn5	calpain 5 [Source:MGI Symbol;Acc:MGI:1100859]	12337	ENSMUSG00000035547	MGI:1100859	protein_coding
12069.7	-0.472518	0.000448224	0.00744935	Tnfrsf1b	tumor necrosis factor receptor superfamily, member 1b [Source:MGI Symbol;Acc:MGI:1314883]	21938	ENSMUSG00000028599	MGI:1314883	protein_coding
1997.22	0.202861	0.000449043	0.00744935	Pno1	partner of NOB1 homolog [Source:MGI Symbol;Acc:MGI:1913499]	66249	ENSMUSG00000020116	MGI:1913499	protein_coding
163.697	0.373005	0.000449408	0.00744935	Mad2l2	MAD2 mitotic arrest deficient-like 2 [Source:MGI Symbol;Acc:MGI:1919140]	71890	ENSMUSG00000029003	MGI:1919140	protein_coding
1757.18	0.178351	0.000455278	0.00753818	Dcaf13	DDB1 and CUL4 associated factor 13 [Source:MGI Symbol;Acc:MGI:2684929]	223499	ENSMUSG00000022300	MGI:2684929	protein_coding
156.181	0.555692	0.000456458	0.00754924	Tmem158	transmembrane protein 158 [Source:MGI Symbol;Acc:MGI:1919559]	72309	ENSMUSG00000054871	MGI:1919559	protein_coding
1126.17	-0.142285	0.000457477	0.0075576	Lmbrd2	LMBR1 domain containing 2 [Source:MGI Symbol;Acc:MGI:2444173]	320506	ENSMUSG00000039704	MGI:2444173	protein_coding
820.984	-0.273012	0.000458733	0.00756986	Ldlrad3	low density lipoprotein receptor class A domain containing 3 [Source:MGI Symbol;Acc:MGI:2138856]	241576	ENSMUSG00000048058	MGI:2138856	protein_coding
42.4665	-0.593142	0.000460779	0.00758663	Tns1	tensin 1 [Source:MGI Symbol;Acc:MGI:104552]	21961	ENSMUSG00000055322	MGI:104552	protein_coding
171.669	0.354447	0.00046044	0.00758663	Ccdc66	coiled-coil domain containing 66 [Source:MGI Symbol;Acc:MGI:2443639]	320234	ENSMUSG00000046753	MGI:2443639	protein_coding
722.012	-0.407939	0.000467016	0.00767146	Gsap	gamma-secretase activating protein [Source:MGI Symbol;Acc:MGI:2442259]	212167	ENSMUSG00000039934	MGI:2442259	protein_coding
1084.99	0.191297	0.000467382	0.00767146	Rcl1	RNA terminal phosphate cyclase-like 1 [Source:MGI Symbol;Acc:MGI:1913275]	59028	ENSMUSG00000024785	MGI:1913275	protein_coding
6086.27	0.208107	0.000467492	0.00767146	Cct4	chaperonin containing Tcp1, subunit 4 (delta) [Source:MGI Symbol;Acc:MGI:104689]	12464	ENSMUSG00000007739	MGI:104689	protein_coding
175.825	-0.313793	0.000470146	0.00770641	Txndc16	thioredoxin domain containing 16 [Source:MGI Symbol;Acc:MGI:1917811]	70561	ENSMUSG00000021830	MGI:1917811	protein_coding
1711.72	-0.174138	0.000471164	0.00771453	Gna12	guanine nucleotide binding protein, alpha 12 [Source:MGI Symbol;Acc:MGI:95767]	14673	ENSMUSG00000000149	MGI:95767	protein_coding
519.782	-0.289291	0.000471936	0.0077186	Sipa1l2	signal-induced proliferation-associated 1 like 2 [Source:MGI Symbol;Acc:MGI:2676970]	244668	ENSMUSG00000001995	MGI:2676970	protein_coding
341.473	0.245991	0.000475126	0.00776215	Ythdc2	YTH domain containing 2 [Source:MGI Symbol;Acc:MGI:2448561]	240255	ENSMUSG00000034653	MGI:2448561	protein_coding
763.161	-0.316133	0.000477442	0.00779134	Mtmr14	myotubularin related protein 14 [Source:MGI Symbol;Acc:MGI:1916075]	97287	ENSMUSG00000030269	MGI:1916075	protein_coding
142.696	-0.412499	0.000478733	0.00779906	Otud1	OTU domain containing 1 [Source:MGI Symbol;Acc:MGI:1918448]	71198	ENSMUSG00000043415	MGI:1918448	protein_coding
12860.6	-0.142431	0.000478973	0.00779906	Ctnnb1	catenin (cadherin associated protein), beta 1 [Source:MGI Symbol;Acc:MGI:88276]	12387	ENSMUSG00000006932	MGI:88276	protein_coding
1149.59	-0.824234	0.000481083	0.00782434	Clu	clusterin [Source:MGI Symbol;Acc:MGI:88423]	12759	ENSMUSG00000022037	MGI:88423	protein_coding
857.562	-0.28781	0.000481588	0.00782434	Kcnk6	potassium inwardly-rectifying channel, subfamily K, member 6 [Source:MGI Symbol;Acc:MGI:1891291]	52150	ENSMUSG00000046410	MGI:1891291	protein_coding
3375.05	-0.158586	0.000485832	0.00786728	Rab10	RAB10, member RAS oncogene family [Source:MGI Symbol;Acc:MGI:105066]	19325	ENSMUSG00000020671	MGI:105066	protein_coding
2772.78	0.117233	0.000485747	0.00786728	Gorasp2	golgi reassembly stacking protein 2 [Source:MGI Symbol;Acc:MGI:2135962]	70231	ENSMUSG00000014959	MGI:2135962	protein_coding
793.178	0.206188	0.000485327	0.00786728	4933434E20Rik	RIKEN cDNA 4933434E20 gene [Source:MGI Symbol;Acc:MGI:1914027]	---	ENSMUSG00000118504	MGI:1914027	protein_coding
1098.86	-0.180876	0.00048843	0.00790066	Sdf4	stromal cell derived factor 4 [Source:MGI Symbol;Acc:MGI:108079]	20318	ENSMUSG00000029076	MGI:108079	protein_coding
411.111	-0.575612	0.000490143	0.00791968	Cd83	CD83 antigen [Source:MGI Symbol;Acc:MGI:1328316]	12522	ENSMUSG00000015396	MGI:1328316	protein_coding
644.1	-0.354102	0.000491412	0.00793149	Tbc1d2b	TBC1 domain family, member 2B [Source:MGI Symbol;Acc:MGI:1914266]	67016	ENSMUSG00000037410	MGI:1914266	protein_coding
207.165	0.317225	0.000495128	0.00798272	Styx	serine/threonine/tyrosine interaction protein [Source:MGI Symbol;Acc:MGI:1891150]	56291	ENSMUSG00000053205	MGI:1891150	protein_coding
2757.96	0.15097	0.000498673	0.00803109	Smarca5	SWI/SNF related, matrix associated, actin dependent regulator of chromatin, subfamily a, member 5 [Source:MGI Symbol;Acc:MGI:1935129]	93762	ENSMUSG00000031715	MGI:1935129	protein_coding
199.825	-0.310829	0.000500102	0.0080453	Wdyhv1	WDYHV motif containing 1 [Source:MGI Symbol;Acc:MGI:1924023]	76773	ENSMUSG00000022359	MGI:1924023	protein_coding
1510.13	0.165717	0.000504624	0.0081092	Srp68	signal recognition particle 68 [Source:MGI Symbol;Acc:MGI:1917447]	217337	ENSMUSG00000020780	MGI:1917447	protein_coding
109.421	-0.449254	0.000509782	0.00817732	Ptpro	protein tyrosine phosphatase, receptor type, O [Source:MGI Symbol;Acc:MGI:1097152]	19277	ENSMUSG00000030223	MGI:1097152	protein_coding
4220.26	0.163954	0.000509973	0.00817732	Utp4	UTP4 small subunit processome component [Source:MGI Symbol;Acc:MGI:1096573]	21771	ENSMUSG00000041438	MGI:1096573	protein_coding
1718.32	-0.201248	0.000514763	0.00824517	Stom	stomatin [Source:MGI Symbol;Acc:MGI:95403]	13830	ENSMUSG00000026880	MGI:95403	protein_coding
97.5022	0.397629	0.000516052	0.00825683	Rab23	RAB23, member RAS oncogene family [Source:MGI Symbol;Acc:MGI:99833]	19335	ENSMUSG00000004768	MGI:99833	protein_coding
211.021	0.304614	0.000524355	0.00838057	Amhr2	anti-Mullerian hormone type 2 receptor [Source:MGI Symbol;Acc:MGI:105062]	110542	ENSMUSG00000023047	MGI:105062	protein_coding
135.383	-0.738065	0.000529064	0.00844669	Gm29094	predicted gene 29094 [Source:MGI Symbol;Acc:MGI:5579800]	---	ENSMUSG00000100838	MGI:5579800	protein_coding
709.602	-0.364879	0.000533905	0.00850554	Tspo	translocator protein [Source:MGI Symbol;Acc:MGI:88222]	12257	ENSMUSG00000041736	MGI:88222	protein_coding
268.441	-0.313856	0.000533624	0.00850554	Ephx1	epoxide hydrolase 1, microsomal [Source:MGI Symbol;Acc:MGI:95405]	13849	ENSMUSG00000038776	MGI:95405	protein_coding
316.749	0.280012	0.000537978	0.00856117	Tmem126a	transmembrane protein 126A [Source:MGI Symbol;Acc:MGI:1913521]	66271	ENSMUSG00000030615	MGI:1913521	protein_coding
660.755	0.186949	0.000546412	0.008686	Fastkd2	FAST kinase domains 2 [Source:MGI Symbol;Acc:MGI:1922869]	75619	ENSMUSG00000025962	MGI:1922869	protein_coding
736.497	0.237752	0.000549524	0.00872605	Tdp1	tyrosyl-DNA phosphodiesterase 1 [Source:MGI Symbol;Acc:MGI:1920036]	104884	ENSMUSG00000021177	MGI:1920036	protein_coding
3977.2	-0.228725	0.000552238	0.00875973	Nfkb1	nuclear factor of kappa light polypeptide gene enhancer in B cells 1, p105 [Source:MGI Symbol;Acc:MGI:97312]	18033	ENSMUSG00000028163	MGI:97312	protein_coding
2012.39	-0.282749	0.00055291	0.00876094	Rab32	RAB32, member RAS oncogene family [Source:MGI Symbol;Acc:MGI:1915094]	67844	ENSMUSG00000019832	MGI:1915094	protein_coding
77.0071	-0.49038	0.000553929	0.00876534	Plekhg2	pleckstrin homology domain containing, family G (with RhoGef domain) member 2 [Source:MGI Symbol;Acc:MGI:2141874]	101497	ENSMUSG00000037552	MGI:2141874	protein_coding
419.091	-0.435897	0.000554377	0.00876534	Relb	avian reticuloendotheliosis viral (v-rel) oncogene related B [Source:MGI Symbol;Acc:MGI:103289]	19698	ENSMUSG00000002983	MGI:103289	protein_coding
425.398	0.217054	0.000555573	0.00877483	Cep57	centrosomal protein 57 [Source:MGI Symbol;Acc:MGI:1915551]	74360	ENSMUSG00000031922	MGI:1915551	protein_coding
2423.51	0.12226	0.000557401	0.00878487	Zranb2	zinc finger, RAN-binding domain containing 2 [Source:MGI Symbol;Acc:MGI:1858211]	53861	ENSMUSG00000028180	MGI:1858211	protein_coding
3118.23	0.222513	0.000557178	0.00878487	Pnn	pinin [Source:MGI Symbol;Acc:MGI:1100514]	18949	ENSMUSG00000020994	MGI:1100514	protein_coding
264.104	-0.379834	0.000558115	0.00878674	Sgk1	serum/glucocorticoid regulated kinase 1 [Source:MGI Symbol;Acc:MGI:1340062]	20393	ENSMUSG00000019970	MGI:1340062	protein_coding
666.807	-0.185308	0.000559653	0.00880154	Rab11b	RAB11B, member RAS oncogene family [Source:MGI Symbol;Acc:MGI:99425]	19326	ENSMUSG00000077450	MGI:99425	protein_coding
187.439	0.338116	0.000565051	0.00887696	Pigl	phosphatidylinositol glycan anchor biosynthesis, class L [Source:MGI Symbol;Acc:MGI:2681271]	327942	ENSMUSG00000014245	MGI:2681271	protein_coding
259.656	0.259939	0.000565793	0.00887916	Taf1a	TATA-box binding protein associated factor, RNA polymerase I, A [Source:MGI Symbol;Acc:MGI:109578]	21339	ENSMUSG00000072258	MGI:109578	protein_coding
884.39	-0.200602	0.000566505	0.00888087	Mmut	methylmalonyl-Coenzyme A mutase [Source:MGI Symbol;Acc:MGI:97239]	17850	ENSMUSG00000023921	MGI:97239	protein_coding
871.832	-0.215729	0.000568543	0.00890335	Aldh16a1	aldehyde dehydrogenase 16 family, member A1 [Source:MGI Symbol;Acc:MGI:1916998]	69748	ENSMUSG00000007833	MGI:1916998	protein_coding
2212.12	-0.671638	0.000571101	0.00893391	Itm2b	integral membrane protein 2B [Source:MGI Symbol;Acc:MGI:1309517]	16432	ENSMUSG00000022108	MGI:1309517	protein_coding
274.976	-0.308835	0.000574129	0.00897176	Tifab	TRAF-interacting protein with forkhead-associated domain, family member B [Source:MGI Symbol;Acc:MGI:2385852]	212937	ENSMUSG00000049625	MGI:2385852	protein_coding
86.2394	0.724141	0.000575659	0.00898614	Zan	zonadhesin [Source:MGI Symbol;Acc:MGI:106656]	22635	ENSMUSG00000079173	MGI:106656	protein_coding
49.4029	-0.814617	0.000583073	0.00908263	Plekha4	pleckstrin homology domain containing, family A (phosphoinositide binding specific) member 4 [Source:MGI Symbol;Acc:MGI:1916467]	69217	ENSMUSG00000040428	MGI:1916467	protein_coding
355.093	-0.219507	0.000582826	0.00908263	Ccdc91	coiled-coil domain containing 91 [Source:MGI Symbol;Acc:MGI:1914265]	67015	ENSMUSG00000030301	MGI:1914265	protein_coding
1522.88	-0.247273	0.000588412	0.00915612	Mgat5	mannoside acetylglucosaminyltransferase 5 [Source:MGI Symbol;Acc:MGI:894701]	107895	ENSMUSG00000036155	MGI:894701	protein_coding
383.754	0.311409	0.000590295	0.00917572	Selenow	selenoprotein W [Source:MGI Symbol;Acc:MGI:1100878]	20364	ENSMUSG00000041571	MGI:1100878	protein_coding
1098.55	0.170201	0.000595882	0.0092528	Polr3c	polymerase (RNA) III (DNA directed) polypeptide C [Source:MGI Symbol;Acc:MGI:1921664]	74414	ENSMUSG00000028099	MGI:1921664	protein_coding
534.832	0.227443	0.000598617	0.00928549	Dclre1b	DNA cross-link repair 1B [Source:MGI Symbol;Acc:MGI:2156057]	140917	ENSMUSG00000027845	MGI:2156057	protein_coding
1034.2	0.180544	0.00060041	0.00930352	Timm9	translocase of inner mitochondrial membrane 9 [Source:MGI Symbol;Acc:MGI:1353436]	30056	ENSMUSG00000021079	MGI:1353436	protein_coding
405.156	0.352209	0.0006011	0.00930442	1810055G02Rik	RIKEN cDNA 1810055G02 gene [Source:MGI Symbol;Acc:MGI:1919306]	72056	ENSMUSG00000035372	MGI:1919306	protein_coding
1624.3	-0.363803	0.000603642	0.00933396	Rin2	Ras and Rab interactor 2 [Source:MGI Symbol;Acc:MGI:1921280]	74030	ENSMUSG00000001768	MGI:1921280	protein_coding
4.3824	-1.49585	0.000615378	0.00950546	Mesp2	mesoderm posterior 2 [Source:MGI Symbol;Acc:MGI:1096325]	17293	ENSMUSG00000030543	MGI:1096325	protein_coding
567.825	-0.229251	0.00062235	0.00959304	Bsdc1	BSD domain containing 1 [Source:MGI Symbol;Acc:MGI:1913466]	100383	ENSMUSG00000040859	MGI:1913466	protein_coding
3195.82	-0.17221	0.000622178	0.00959304	Grk2	G protein-coupled receptor kinase 2 [Source:MGI Symbol;Acc:MGI:87940]	110355	ENSMUSG00000024858	MGI:87940	protein_coding
782.481	-0.196571	0.00062345	0.00959995	Depdc5	DEP domain containing 5 [Source:MGI Symbol;Acc:MGI:2141101]	277854	ENSMUSG00000037426	MGI:2141101	protein_coding
1013.4	0.198471	0.000629925	0.00968953	Ermp1	endoplasmic reticulum metallopeptidase 1 [Source:MGI Symbol;Acc:MGI:106250]	226090	ENSMUSG00000046324	MGI:106250	protein_coding
4332.34	-1.38009	0.000634786	0.00975412	Cxcl10	chemokine (C-X-C motif) ligand 10 [Source:MGI Symbol;Acc:MGI:1352450]	15945	ENSMUSG00000034855	MGI:1352450	protein_coding
691.254	0.209489	0.000638986	0.00979823	Eef1aknmt	EEF1A lysine and N-terminal methyltransferase [Source:MGI Symbol;Acc:MGI:1918699]	71449	ENSMUSG00000026694	MGI:1918699	protein_coding
4600.28	0.212946	0.000638945	0.00979823	Supt16	SPT16, facilitates chromatin remodeling subunit [Source:MGI Symbol;Acc:MGI:1890948]	114741	ENSMUSG00000035726	MGI:1890948	protein_coding
420.92	-0.460169	0.000647041	0.00991143	Plxdc1	plexin domain containing 1 [Source:MGI Symbol;Acc:MGI:1919574]	72324	ENSMUSG00000017417	MGI:1919574	protein_coding
33.0017	0.773777	0.000649204	0.00993424	Rps6ka2	ribosomal protein S6 kinase, polypeptide 2 [Source:MGI Symbol;Acc:MGI:1342290]	20112	ENSMUSG00000023809	MGI:1342290	protein_coding
394.696	-0.693958	0.000650294	0.0099406	Irgm2	immunity-related GTPase family M member 2 [Source:MGI Symbol;Acc:MGI:1926262]	54396	ENSMUSG00000069874	MGI:1926262	protein_coding
583.486	-0.361736	0.000653465	0.00995807	Mocs1	molybdenum cofactor synthesis 1 [Source:MGI Symbol;Acc:MGI:1928904]	56738	ENSMUSG00000064120	MGI:1928904	protein_coding
842.421	-0.331077	0.000652775	0.00995807	Tyk2	tyrosine kinase 2 [Source:MGI Symbol;Acc:MGI:1929470]	54721	ENSMUSG00000032175	MGI:1929470	protein_coding
6.3764	1.23433	0.000653253	0.00995807	Sigirr	single immunoglobulin and toll-interleukin 1 receptor (TIR) domain [Source:MGI Symbol;Acc:MGI:1344402]	24058	ENSMUSG00000025494	MGI:1344402	protein_coding
209.897	-0.311363	0.000656875	0.00998938	Ulk1	unc-51 like kinase 1 [Source:MGI Symbol;Acc:MGI:1270126]	22241	ENSMUSG00000029512	MGI:1270126	protein_coding
2218.8	-0.199102	0.000656287	0.00998938	Dock8	dedicator of cytokinesis 8 [Source:MGI Symbol;Acc:MGI:1921396]	76088	ENSMUSG00000052085	MGI:1921396	protein_coding
8.55089	-1.11808	0.000658464	0.00999292	Ppfia4	protein tyrosine phosphatase, receptor type, f polypeptide (PTPRF), interacting protein (liprin), alpha 4 [Source:MGI Symbol;Acc:MGI:1915757]	68507	ENSMUSG00000026458	MGI:1915757	protein_coding
1384.7	-0.183733	0.000658144	0.00999292	Myl12b	myosin, light chain 12B, regulatory [Source:MGI Symbol;Acc:MGI:107494]	67938	ENSMUSG00000034868	MGI:107494	protein_coding
317.528	-1.24798	0.000664705	0.0100571	Ifi211	interferon activated gene 211 [Source:MGI Symbol;Acc:MGI:3041120]	381308	ENSMUSG00000026536	MGI:3041120	protein_coding
17.6372	-0.774274	0.000664742	0.0100571	Evi5l	ecotropic viral integration site 5 like [Source:MGI Symbol;Acc:MGI:2442167]	213027	ENSMUSG00000011832	MGI:2442167	protein_coding
1402	-0.19764	0.000664326	0.0100571	Tlnrd1	talin rod domain containing 1 [Source:MGI Symbol;Acc:MGI:1891420]	80889	ENSMUSG00000070462	MGI:1891420	protein_coding
319.946	-0.252351	0.000675553	0.0102102	Trmt2b	TRM2 tRNA methyltransferase 2B [Source:MGI Symbol;Acc:MGI:2442530]	215201	ENSMUSG00000067369	MGI:2442530	protein_coding
1751.83	-0.317761	0.000678419	0.010243	Herc1	HECT and RLD domain containing E3 ubiquitin protein ligase family member 1 [Source:MGI Symbol;Acc:MGI:2384589]	235439	ENSMUSG00000038664	MGI:2384589	protein_coding
51.1568	-0.541928	0.000680673	0.0102665	Nudt12	nudix (nucleoside diphosphate linked moiety X)-type motif 12 [Source:MGI Symbol;Acc:MGI:1915243]	67993	ENSMUSG00000024228	MGI:1915243	protein_coding
442.144	-0.355486	0.000689242	0.0103852	Rcsd1	RCSD domain containing 1 [Source:MGI Symbol;Acc:MGI:2676394]	226594	ENSMUSG00000040723	MGI:2676394	protein_coding
65.9834	-0.641569	0.00069056	0.0103944	Gm49391	predicted gene, 49391 [Source:MGI Symbol;Acc:MGI:6121619]	---	ENSMUSG00000114432	MGI:6121619	protein_coding
10.1564	1.1875	0.00069223	0.0104089	Zfp651	zinc finger protein 651 [Source:MGI Symbol;Acc:MGI:2670992]	270210	ENSMUSG00000013419	MGI:2670992	protein_coding
3399.58	-0.157611	0.000693194	0.0104128	Trap1	TNF receptor-associated protein 1 [Source:MGI Symbol;Acc:MGI:1915265]	68015	ENSMUSG00000005981	MGI:1915265	protein_coding
305.081	-0.328891	0.000696148	0.0104457	Arhgap25	Rho GTPase activating protein 25 [Source:MGI Symbol;Acc:MGI:2443687]	232201	ENSMUSG00000030047	MGI:2443687	protein_coding
877.826	-0.292314	0.000697438	0.0104457	Alox5ap	arachidonate 5-lipoxygenase activating protein [Source:MGI Symbol;Acc:MGI:107505]	11690	ENSMUSG00000060063	MGI:107505	protein_coding
1812.42	-0.199334	0.000697513	0.0104457	Srgap2	SLIT-ROBO Rho GTPase activating protein 2 [Source:MGI Symbol;Acc:MGI:109605]	14270	ENSMUSG00000026425	MGI:109605	protein_coding
1242.85	0.232016	0.000700358	0.0104776	Prpf3	pre-mRNA processing factor 3 [Source:MGI Symbol;Acc:MGI:1918017]	70767	ENSMUSG00000015748	MGI:1918017	protein_coding
7.6032	-1.31056	0.000710026	0.0106115	Rundc3b	RUN domain containing 3B [Source:MGI Symbol;Acc:MGI:2685286]	242819	ENSMUSG00000040570	MGI:2685286	protein_coding
74.0517	0.536465	0.000712557	0.0106385	Mier3	MIER family member 3 [Source:MGI Symbol;Acc:MGI:2442317]	218613	ENSMUSG00000032727	MGI:2442317	protein_coding
58.8331	-0.554858	0.000718801	0.0107157	Klf11	Kruppel-like factor 11 [Source:MGI Symbol;Acc:MGI:2653368]	194655	ENSMUSG00000020653	MGI:2653368	protein_coding
2339.79	-0.158949	0.00071918	0.0107157	Ctnna1	catenin (cadherin associated protein), alpha 1 [Source:MGI Symbol;Acc:MGI:88274]	12385	ENSMUSG00000037815	MGI:88274	protein_coding
2007.9	0.209988	0.000728195	0.0108391	Trmt1	tRNA methyltransferase 1 [Source:MGI Symbol;Acc:MGI:1289155]	212528	ENSMUSG00000001909	MGI:1289155	protein_coding
713.69	0.178557	0.00073449	0.0109217	Ppp2r2d	protein phosphatase 2, regulatory subunit B, delta [Source:MGI Symbol;Acc:MGI:1289252]	52432	ENSMUSG00000041769	MGI:1289252	protein_coding
862.839	0.22846	0.000737969	0.0109624	Zfp131	zinc finger protein 131 [Source:MGI Symbol;Acc:MGI:1919715]	72465	ENSMUSG00000094870	MGI:1919715	protein_coding
14814.8	0.115701	0.000739102	0.0109682	Hspa9	heat shock protein 9 [Source:MGI Symbol;Acc:MGI:96245]	15526	ENSMUSG00000024359	MGI:96245	protein_coding
2780.1	0.202453	0.000739899	0.010969	Clstn1	calsyntenin 1 [Source:MGI Symbol;Acc:MGI:1929895]	65945	ENSMUSG00000039953	MGI:1929895	protein_coding
998.133	0.173825	0.000745634	0.0110429	Gtf2f2	general transcription factor IIF, polypeptide 2 [Source:MGI Symbol;Acc:MGI:1915955]	68705	ENSMUSG00000067995	MGI:1915955	protein_coding
2207.72	-0.240488	0.000750104	0.0110979	Mtch1	mitochondrial carrier 1 [Source:MGI Symbol;Acc:MGI:1929261]	56462	ENSMUSG00000024012	MGI:1929261	protein_coding
473.896	-0.323103	0.000751704	0.0111063	Fam219a	family with sequence similarity 219, member A [Source:MGI Symbol;Acc:MGI:1919151]	71901	ENSMUSG00000028439	MGI:1919151	protein_coding
941.491	-0.308294	0.000752179	0.0111063	Cd47	CD47 antigen (Rh-related antigen, integrin-associated signal transducer) [Source:MGI Symbol;Acc:MGI:96617]	16423	ENSMUSG00000055447	MGI:96617	protein_coding
5549.54	-0.309002	0.000758551	0.0111892	Slc7a8	solute carrier family 7 (cationic amino acid transporter, y+ system), member 8 [Source:MGI Symbol;Acc:MGI:1355323]	50934	ENSMUSG00000022180	MGI:1355323	protein_coding
1857.11	0.152991	0.000760384	0.011205	Wdr36	WD repeat domain 36 [Source:MGI Symbol;Acc:MGI:1917819]	225348	ENSMUSG00000038299	MGI:1917819	protein_coding
127.872	0.437655	0.000768824	0.0113181	Hbegf	heparin-binding EGF-like growth factor [Source:MGI Symbol;Acc:MGI:96070]	15200	ENSMUSG00000024486	MGI:96070	protein_coding
2980.57	0.134256	0.000772304	0.011358	Ppp4r3a	protein phosphatase 4 regulatory subunit 3A [Source:MGI Symbol;Acc:MGI:1915984]	68734	ENSMUSG00000041846	MGI:1915984	protein_coding
11.1114	-1.02498	0.000774978	0.0113746	Gm6088	predicted gene 6088 [Source:MGI Symbol;Acc:MGI:3647646]	---	ENSMUSG00000083646	MGI:3647646	processed_pseudogene
842.115	0.215151	0.000774784	0.0113746	Slc25a30	solute carrier family 25, member 30 [Source:MGI Symbol;Acc:MGI:1914804]	67554	ENSMUSG00000022003	MGI:1914804	protein_coding
828.659	-0.258798	0.000778808	0.0114194	Smarca2	SWI/SNF related, matrix associated, actin dependent regulator of chromatin, subfamily a, member 2 [Source:MGI Symbol;Acc:MGI:99603]	67155	ENSMUSG00000024921	MGI:99603	protein_coding
1631.72	0.122261	0.000780567	0.0114338	Klhdc4	kelch domain containing 4 [Source:MGI Symbol;Acc:MGI:2384569]	234825	ENSMUSG00000040263	MGI:2384569	protein_coding
1698.5	0.14281	0.000782489	0.0114506	Elp3	elongator acetyltransferase complex subunit 3 [Source:MGI Symbol;Acc:MGI:1921445]	74195	ENSMUSG00000022031	MGI:1921445	protein_coding
214.757	-0.336601	0.000786078	0.0114917	Serhl	serine hydrolase-like [Source:MGI Symbol;Acc:MGI:1890404]	68607	ENSMUSG00000058586	MGI:1890404	protein_coding
1440.57	0.178631	0.000790716	0.0115481	Thumpd1	THUMP domain containing 1 [Source:MGI Symbol;Acc:MGI:2444479]	233802	ENSMUSG00000030942	MGI:2444479	protein_coding
1124.48	-0.410576	0.000792499	0.0115626	Dtx3l	deltex 3-like, E3 ubiquitin ligase [Source:MGI Symbol;Acc:MGI:2656973]	209200	ENSMUSG00000049502	MGI:2656973	protein_coding
661.745	-0.245714	0.000793718	0.011569	Yipf3	Yip1 domain family, member 3 [Source:MGI Symbol;Acc:MGI:106280]	28064	ENSMUSG00000071074	MGI:106280	protein_coding
604.36	-0.211587	0.000799454	0.0116411	Nr1h2	nuclear receptor subfamily 1, group H, member 2 [Source:MGI Symbol;Acc:MGI:1352463]	22260	ENSMUSG00000060601	MGI:1352463	protein_coding
5742.03	-0.246976	0.000801972	0.0116662	Nampt	nicotinamide phosphoribosyltransferase [Source:MGI Symbol;Acc:MGI:1929865]	59027	ENSMUSG00000020572	MGI:1929865	protein_coding
111.912	-0.437395	0.000808725	0.0117528	Pcdhga1	protocadherin gamma subfamily A, 1 [Source:MGI Symbol;Acc:MGI:1935212]	93709	ENSMUSG00000103144	MGI:1935212	protein_coding
1156.44	-0.209211	0.000811446	0.0117792	Bckdk	branched chain ketoacid dehydrogenase kinase [Source:MGI Symbol;Acc:MGI:1276121]	12041	ENSMUSG00000030802	MGI:1276121	protein_coding
110.01	0.38237	0.00081214	0.0117792	Adat2	adenosine deaminase, tRNA-specific 2 [Source:MGI Symbol;Acc:MGI:1914007]	66757	ENSMUSG00000019808	MGI:1914007	protein_coding
5070.25	0.16875	0.000826475	0.0119754	Celf1	CUGBP, Elav-like family member 1 [Source:MGI Symbol;Acc:MGI:1342295]	13046	ENSMUSG00000005506	MGI:1342295	protein_coding
3351.14	0.14799	0.000831908	0.0120304	Slc39a6	solute carrier family 39 (metal ion transporter), member 6 [Source:MGI Symbol;Acc:MGI:2147279]	106957	ENSMUSG00000024270	MGI:2147279	protein_coding
1459.67	0.189819	0.000831232	0.0120304	Mrps5	mitochondrial ribosomal protein S5 [Source:MGI Symbol;Acc:MGI:1924971]	77721	ENSMUSG00000027374	MGI:1924971	protein_coding
1633.09	-0.153536	0.000837446	0.0120986	Heatr5a	HEAT repeat containing 5A [Source:MGI Symbol;Acc:MGI:2444133]	320487	ENSMUSG00000035181	MGI:2444133	protein_coding
176.172	-0.48549	0.000846932	0.0122046	Tmem159	transmembrane protein 159 [Source:MGI Symbol;Acc:MGI:1925752]	233806	ENSMUSG00000030917	MGI:1925752	protein_coding
4372.67	-0.163348	0.000846415	0.0122046	Rtn3	reticulon 3 [Source:MGI Symbol;Acc:MGI:1339970]	20168	ENSMUSG00000024758	MGI:1339970	protein_coding
1475.63	0.283347	0.000847264	0.0122046	Nfic	nuclear factor I/C [Source:MGI Symbol;Acc:MGI:109591]	18029	ENSMUSG00000055053	MGI:109591	protein_coding
13.9267	-1.11395	0.00084974	0.0122164	Calhm6	calcium homeostasis modulator family member 6 [Source:MGI Symbol;Acc:MGI:2443082]	215900	ENSMUSG00000046031	MGI:2443082	protein_coding
1019.62	0.273119	0.000849486	0.0122164	Tarbp1	TAR RNA binding protein 1 [Source:MGI Symbol;Acc:MGI:4936930]	212728	ENSMUSG00000090290	MGI:4936930	protein_coding
986.898	-0.179392	0.000856877	0.012307	Map3k11	mitogen-activated protein kinase kinase kinase 11 [Source:MGI Symbol;Acc:MGI:1346880]	26403	ENSMUSG00000004054	MGI:1346880	protein_coding
2383.24	0.15951	0.000866131	0.0124278	Naa25	N(alpha)-acetyltransferase 25, NatB auxiliary subunit [Source:MGI Symbol;Acc:MGI:2442563]	231713	ENSMUSG00000042719	MGI:2442563	protein_coding
311.658	-0.266914	0.000869901	0.0124697	Insr	insulin receptor [Source:MGI Symbol;Acc:MGI:96575]	16337	ENSMUSG00000005534	MGI:96575	protein_coding
13349	0.0988769	0.000871187	0.012476	Eif3b	eukaryotic translation initiation factor 3, subunit B [Source:MGI Symbol;Acc:MGI:106478]	27979	ENSMUSG00000056076	MGI:106478	protein_coding
1291.42	0.224491	0.000874158	0.0125064	Ube2s	ubiquitin-conjugating enzyme E2S [Source:MGI Symbol;Acc:MGI:1925141]	77891	ENSMUSG00000060860	MGI:1925141	protein_coding
1889.36	-0.278619	0.000877116	0.0125366	Plcb2	phospholipase C, beta 2 [Source:MGI Symbol;Acc:MGI:107465]	18796	ENSMUSG00000040061	MGI:107465	protein_coding
10.3744	-1.02134	0.000882129	0.0125411	Hes6	hairy and enhancer of split 6 [Source:MGI Symbol;Acc:MGI:1859852]	55927	ENSMUSG00000067071	MGI:1859852	protein_coding
756.09	-0.210171	0.000880965	0.0125411	Atg2a	autophagy related 2A [Source:MGI Symbol;Acc:MGI:1916291]	329015	ENSMUSG00000024773	MGI:1916291	protein_coding
4046.47	-0.129698	0.000882291	0.0125411	Gsto1	glutathione S-transferase omega 1 [Source:MGI Symbol;Acc:MGI:1342273]	14873	ENSMUSG00000025068	MGI:1342273	protein_coding
11537.8	0.158536	0.000879381	0.0125411	Ipo5	importin 5 [Source:MGI Symbol;Acc:MGI:1917822]	70572	ENSMUSG00000030662	MGI:1917822	protein_coding
2474.5	0.194951	0.0008797	0.0125411	Mtap	methylthioadenosine phosphorylase [Source:MGI Symbol;Acc:MGI:1914152]	66902	ENSMUSG00000062937	MGI:1914152	protein_coding
70.3033	0.737703	0.000882542	0.0125411	Zbtb32	zinc finger and BTB domain containing 32 [Source:MGI Symbol;Acc:MGI:1891838]	58206	ENSMUSG00000006310	MGI:1891838	protein_coding
118.691	-1.07239	0.000894425	0.0126369	Sp110	Sp110 nuclear body protein [Source:MGI Symbol;Acc:MGI:1923364]	109032	ENSMUSG00000070034	MGI:1923364	protein_coding
626.006	-0.25864	0.000892864	0.0126369	Ctps2	cytidine 5'-triphosphate synthase 2 [Source:MGI Symbol;Acc:MGI:1933185]	55936	ENSMUSG00000031360	MGI:1933185	protein_coding
6398.38	-0.237194	0.000890868	0.0126369	Son	Son DNA binding protein [Source:MGI Symbol;Acc:MGI:98353]	20658	ENSMUSG00000022961	MGI:98353	protein_coding
6228.45	0.16145	0.000893752	0.0126369	Mtdh	metadherin [Source:MGI Symbol;Acc:MGI:1914404]	67154	ENSMUSG00000022255	MGI:1914404	protein_coding
538.64	0.198458	0.000891	0.0126369	Zc3hc1	zinc finger, C3HC type 1 [Source:MGI Symbol;Acc:MGI:1916023]	232679	ENSMUSG00000039130	MGI:1916023	protein_coding
347.163	0.251262	0.000894186	0.0126369	Ppil3	peptidylprolyl isomerase (cyclophilin)-like 3 [Source:MGI Symbol;Acc:MGI:1917475]	70225	ENSMUSG00000026035	MGI:1917475	protein_coding
3997.4	0.16304	0.000897825	0.0126727	Bop1	block of proliferation 1 [Source:MGI Symbol;Acc:MGI:1334460]	12181	ENSMUSG00000022557	MGI:1334460	protein_coding
1708.25	0.179135	0.000903917	0.0127465	Ilf2	interleukin enhancer binding factor 2 [Source:MGI Symbol;Acc:MGI:1915031]	67781	ENSMUSG00000001016	MGI:1915031	protein_coding
112.088	-0.431315	0.00090922	0.0128091	Pcdhgb5	protocadherin gamma subfamily B, 5 [Source:MGI Symbol;Acc:MGI:1935196]	93702	ENSMUSG00000103749	MGI:1935196	protein_coding
178.674	-0.438477	0.000910127	0.0128096	Gm44503	predicted readthrough transcript (NMD candidate), 44503 [Source:MGI Symbol;Acc:MGI:5141975]	---	ENSMUSG00000089865	MGI:5141975	protein_coding
2492.13	0.144	0.000911138	0.0128116	Tnpo3	transportin 3 [Source:MGI Symbol;Acc:MGI:1196412]	320938	ENSMUSG00000012535	MGI:1196412	protein_coding
586.878	-0.228732	0.000914646	0.0128486	Gm49510	predicted gene, 49510 [Source:MGI Symbol;Acc:MGI:6155200]	---	ENSMUSG00000116069	MGI:6155200	protein_coding
466.702	-0.30438	0.000924335	0.01296	Ankrd44	ankyrin repeat domain 44 [Source:MGI Symbol;Acc:MGI:3045243]	329154	ENSMUSG00000052331	MGI:3045243	protein_coding
227.45	0.266252	0.000923927	0.01296	Dyrk3	dual-specificity tyrosine-(Y)-phosphorylation regulated kinase 3 [Source:MGI Symbol;Acc:MGI:1330300]	226419	ENSMUSG00000016526	MGI:1330300	protein_coding
202.076	0.2816	0.000929999	0.0130271	Plekha5	pleckstrin homology domain containing, family A member 5 [Source:MGI Symbol;Acc:MGI:1923802]	109135	ENSMUSG00000030231	MGI:1923802	protein_coding
621.52	-0.67991	0.000934327	0.0130753	Tcn2	transcobalamin 2 [Source:MGI Symbol;Acc:MGI:98534]	21452	ENSMUSG00000020432	MGI:98534	protein_coding
20.9068	-1.25391	0.000935837	0.0130829	Lipg	lipase, endothelial [Source:MGI Symbol;Acc:MGI:1341803]	16891	ENSMUSG00000053846	MGI:1341803	protein_coding
111.934	-0.432972	0.000936652	0.0130829	Pcdhgb6	protocadherin gamma subfamily B, 6 [Source:MGI Symbol;Acc:MGI:1935197]	93703	ENSMUSG00000103088	MGI:1935197	protein_coding
111.451	-0.431928	0.000938622	0.013098	Pcdhga12	protocadherin gamma subfamily A, 12 [Source:MGI Symbol;Acc:MGI:1935229]	93724	ENSMUSG00000102428	MGI:1935229	protein_coding
1058.83	0.158795	0.000943093	0.013148	Gfm2	G elongation factor, mitochondrial 2 [Source:MGI Symbol;Acc:MGI:2444783]	320806	ENSMUSG00000021666	MGI:2444783	protein_coding
230.124	0.332143	0.000945011	0.0131623	Prkca	protein kinase C, alpha [Source:MGI Symbol;Acc:MGI:97595]	18750	ENSMUSG00000050965	MGI:97595	protein_coding
144.291	0.382477	0.000948514	0.0131986	Ccdc181	coiled-coil domain containing 181 [Source:MGI Symbol;Acc:MGI:1922145]	74895	ENSMUSG00000026578	MGI:1922145	protein_coding
891.224	-0.250723	0.000954461	0.0132688	Gpr108	G protein-coupled receptor 108 [Source:MGI Symbol;Acc:MGI:1925558]	78308	ENSMUSG00000005823	MGI:1925558	protein_coding
416.543	-0.432415	0.000956477	0.0132843	Naxe	NAD(P)HX epimerase [Source:MGI Symbol;Acc:MGI:2180167]	246703	ENSMUSG00000028070	MGI:2180167	protein_coding
340.647	-0.265694	0.000957401	0.0132846	Rbl2	RB transcriptional corepressor like 2 [Source:MGI Symbol;Acc:MGI:105085]	19651	ENSMUSG00000031666	MGI:105085	protein_coding
2350.81	-0.172528	0.000964245	0.013367	Itpripl2	inositol 1,4,5-triphosphate receptor interacting protein-like 2 [Source:MGI Symbol;Acc:MGI:2442416]	319622	ENSMUSG00000095115	MGI:2442416	protein_coding
111.476	-0.433291	0.000968789	0.0134174	Pcdhga4	protocadherin gamma subfamily A, 4 [Source:MGI Symbol;Acc:MGI:1935216]	93712	ENSMUSG00000103677	MGI:1935216	protein_coding
111.455	-0.43583	0.000972385	0.0134545	Pcdhga8	protocadherin gamma subfamily A, 8 [Source:MGI Symbol;Acc:MGI:1935221]	93716	ENSMUSG00000103897	MGI:1935221	protein_coding
111.257	-0.432249	0.000974723	0.0134616	Pcdhgc4	protocadherin gamma subfamily C, 4 [Source:MGI Symbol;Acc:MGI:1935203]	93707	ENSMUSG00000023036	MGI:1935203	protein_coding
884.157	0.172916	0.00097408	0.0134616	Enoph1	enolase-phosphatase 1 [Source:MGI Symbol;Acc:MGI:1915120]	67870	ENSMUSG00000029326	MGI:1915120	protein_coding
2275.36	0.169948	0.000979697	0.0135176	Wdr3	WD repeat domain 3 [Source:MGI Symbol;Acc:MGI:2443143]	269470	ENSMUSG00000033285	MGI:2443143	protein_coding
3.79611	1.47365	0.000981281	0.0135268	AI847159	expressed sequence AI847159 [Source:MGI Symbol;Acc:MGI:3528181]	---	ENSMUSG00000084826	MGI:3528181	antisense
240.1	0.269719	0.000985365	0.0135704	Snhg15	small nucleolar RNA host gene 15 [Source:MGI Symbol;Acc:MGI:3650059]	---	ENSMUSG00000085156	MGI:3650059	lincRNA
111.324	-0.429861	0.000987259	0.0135838	Pcdhga7	protocadherin gamma subfamily A, 7 [Source:MGI Symbol;Acc:MGI:1935219]	93715	ENSMUSG00000103472	MGI:1935219	protein_coding
111.206	-0.432215	0.00100114	0.0137235	Pcdhgb1	protocadherin gamma subfamily B, 1 [Source:MGI Symbol;Acc:MGI:1935169]	93699	ENSMUSG00000103037	MGI:1935169	protein_coding
111.206	-0.432215	0.00100114	0.0137235	Pcdhga6	protocadherin gamma subfamily A, 6 [Source:MGI Symbol;Acc:MGI:1935218]	93714	ENSMUSG00000103793	MGI:1935218	protein_coding
111.206	-0.432215	0.00100114	0.0137235	Pcdhga10	protocadherin gamma subfamily A, 10 [Source:MGI Symbol;Acc:MGI:1935227]	93722	ENSMUSG00000102222	MGI:1935227	protein_coding
78.3322	0.386512	0.00100087	0.0137235	Trim63	tripartite motif-containing 63 [Source:MGI Symbol;Acc:MGI:2447992]	433766	ENSMUSG00000028834	MGI:2447992	protein_coding
1212.03	0.168794	0.00100519	0.0137663	Mpp6	membrane protein, palmitoylated 6 (MAGUK p55 subfamily member 6) [Source:MGI Symbol;Acc:MGI:1927340]	56524	ENSMUSG00000038388	MGI:1927340	protein_coding
111.305	-0.432197	0.00101265	0.0138426	Pcdhgb4	protocadherin gamma subfamily B, 4 [Source:MGI Symbol;Acc:MGI:1935173]	93701	ENSMUSG00000103585	MGI:1935173	protein_coding
1563.87	-0.158684	0.00101187	0.0138426	Setd3	SET domain containing 3 [Source:MGI Symbol;Acc:MGI:1289184]	52690	ENSMUSG00000056770	MGI:1289184	protein_coding
12.1613	-1.0158	0.00101727	0.0138862	Gm10419	predicted gene 10419 [Source:MGI Symbol;Acc:MGI:3642823]	---	ENSMUSG00000072769	MGI:3642823	lincRNA
111.255	-0.432192	0.00101772	0.0138862	Pcdhga2	protocadherin gamma subfamily A, 2 [Source:MGI Symbol;Acc:MGI:1935214]	93710	ENSMUSG00000103332	MGI:1935214	protein_coding
2910.43	0.262678	0.00103026	0.0140443	Pfkp	phosphofructokinase, platelet [Source:MGI Symbol;Acc:MGI:1891833]	56421	ENSMUSG00000021196	MGI:1891833	protein_coding
1593.61	-0.19658	0.00103401	0.0140825	Atp2c1	ATPase, Ca++-sequestering [Source:MGI Symbol;Acc:MGI:1889008]	235574	ENSMUSG00000032570	MGI:1889008	protein_coding
3289.37	0.181969	0.00103752	0.0141172	Utp20	UTP20 small subunit processome component [Source:MGI Symbol;Acc:MGI:1917933]	70683	ENSMUSG00000004356	MGI:1917933	protein_coding
111.305	-0.429837	0.00103973	0.0141342	Pcdhga9	protocadherin gamma subfamily A, 9 [Source:MGI Symbol;Acc:MGI:1935226]	93717	ENSMUSG00000102440	MGI:1935226	protein_coding
112.306	-0.429466	0.00104138	0.0141436	Pcdhgb2	protocadherin gamma subfamily B, 2 [Source:MGI Symbol;Acc:MGI:1935170]	93700	ENSMUSG00000102748	MGI:1935170	protein_coding
1810.96	-0.137596	0.00104558	0.0141876	Rab8b	RAB8B, member RAS oncogene family [Source:MGI Symbol;Acc:MGI:2442982]	235442	ENSMUSG00000036943	MGI:2442982	protein_coding
111.318	-0.432149	0.00104968	0.014217	Pcdhga5	protocadherin gamma subfamily A, 5 [Source:MGI Symbol;Acc:MGI:1935217]	93713	ENSMUSG00000103567	MGI:1935217	protein_coding
821.583	-0.230397	0.00104942	0.014217	Git2	GIT ArfGAP 2 [Source:MGI Symbol;Acc:MGI:1347053]	26431	ENSMUSG00000041890	MGI:1347053	protein_coding
353.17	-0.926547	0.00105159	0.0142298	Pilra	paired immunoglobin-like type 2 receptor alpha [Source:MGI Symbol;Acc:MGI:2450529]	231805	ENSMUSG00000046245	MGI:2450529	protein_coding
111.665	-0.433532	0.00105985	0.0143284	Pcdhgb8	protocadherin gamma subfamily B, 8 [Source:MGI Symbol;Acc:MGI:1935200]	---	ENSMUSG00000103081	MGI:1935200	polymorphic_pseudogene
425.858	0.279374	0.00106633	0.0144028	Pfdn4	prefoldin 4 [Source:MGI Symbol;Acc:MGI:1923512]	109054	ENSMUSG00000052033	MGI:1923512	protein_coding
205.063	-0.418541	0.00106815	0.0144031	Ccpg1	cell cycle progression 1 [Source:MGI Symbol;Acc:MGI:1196419]	72278	ENSMUSG00000034563	MGI:1196419	protein_coding
3496.9	0.117664	0.00106831	0.0144031	Gatad2a	GATA zinc finger domain containing 2A [Source:MGI Symbol;Acc:MGI:2384585]	234366	ENSMUSG00000036180	MGI:2384585	protein_coding
89.6626	-0.363191	0.00107011	0.0144142	Hey1	hairy/enhancer-of-split related with YRPW motif 1 [Source:MGI Symbol;Acc:MGI:1341800]	15213	ENSMUSG00000040289	MGI:1341800	protein_coding
419.498	-0.252577	0.00107941	0.0145261	Vav3	vav 3 oncogene [Source:MGI Symbol;Acc:MGI:1888518]	57257	ENSMUSG00000033721	MGI:1888518	protein_coding
19.2209	-0.753732	0.00109679	0.0147467	Kynu	kynureninase [Source:MGI Symbol;Acc:MGI:1918039]	70789	ENSMUSG00000026866	MGI:1918039	protein_coding
209.965	-0.316564	0.00110382	0.0148276	Dpm3	dolichyl-phosphate mannosyltransferase polypeptide 3 [Source:MGI Symbol;Acc:MGI:1915813]	68563	ENSMUSG00000042737	MGI:1915813	protein_coding
132.526	0.345735	0.00110819	0.0148728	Ccnyl1	cyclin Y-like 1 [Source:MGI Symbol;Acc:MGI:2138614]	227210	ENSMUSG00000070871	MGI:2138614	protein_coding
341.58	-0.304571	0.00111679	0.0149746	Rab11fip5	RAB11 family interacting protein 5 (class I) [Source:MGI Symbol;Acc:MGI:1098586]	52055	ENSMUSG00000051343	MGI:1098586	protein_coding
256.322	-1.21772	0.00112411	0.015059	Ccrl2	chemokine (C-C motif) receptor-like 2 [Source:MGI Symbol;Acc:MGI:1920904]	54199	ENSMUSG00000043953	MGI:1920904	protein_coding
635.961	-1.27865	0.00113064	0.0151053	Ifit3	interferon-induced protein with tetratricopeptide repeats 3 [Source:MGI Symbol;Acc:MGI:1101055]	15959	ENSMUSG00000074896	MGI:1101055	protein_coding
25.8712	-0.709468	0.00113035	0.0151053	Paqr4	progestin and adipoQ receptor family member IV [Source:MGI Symbol;Acc:MGI:1923748]	76498	ENSMUSG00000023909	MGI:1923748	protein_coding
433.983	-0.288799	0.00112938	0.0151053	Htatip2	HIV-1 Tat interactive protein 2 [Source:MGI Symbol;Acc:MGI:1859271]	53415	ENSMUSG00000039745	MGI:1859271	protein_coding
111.764	-0.425304	0.00113172	0.015106	Pcdhga3	protocadherin gamma subfamily A, 3 [Source:MGI Symbol;Acc:MGI:1935215]	93711	ENSMUSG00000104346	MGI:1935215	protein_coding
10.0523	-0.953597	0.00114303	0.0151745	Sirpb1c	signal-regulatory protein beta 1C [Source:MGI Symbol;Acc:MGI:3807521]	100038947	ENSMUSG00000074677	MGI:3807521	protein_coding
1736.74	-0.292673	0.00114229	0.0151745	Ggta1	glycoprotein galactosyltransferase alpha 1, 3 [Source:MGI Symbol;Acc:MGI:95704]	14594	ENSMUSG00000035778	MGI:95704	protein_coding
491.745	-0.216543	0.00114183	0.0151745	Zfp513	zinc finger protein 513 [Source:MGI Symbol;Acc:MGI:2141255]	101023	ENSMUSG00000043059	MGI:2141255	protein_coding
597.287	-0.215669	0.00113906	0.0151745	Slc27a4	solute carrier family 27 (fatty acid transporter), member 4 [Source:MGI Symbol;Acc:MGI:1347347]	26569	ENSMUSG00000059316	MGI:1347347	protein_coding
1501.87	0.187555	0.00114226	0.0151745	Mrto4	mRNA turnover 4, ribosome maturation factor [Source:MGI Symbol;Acc:MGI:1917152]	69902	ENSMUSG00000028741	MGI:1917152	protein_coding
619.417	0.190126	0.00113842	0.0151745	Riok1	RIO kinase 1 [Source:MGI Symbol;Acc:MGI:1918590]	71340	ENSMUSG00000021428	MGI:1918590	protein_coding
1085.23	-0.340925	0.00114511	0.0151748	Rapgef2	Rap guanine nucleotide exchange factor (GEF) 2 [Source:MGI Symbol;Acc:MGI:2659071]	76089	ENSMUSG00000062232	MGI:2659071	protein_coding
3126.27	-0.229748	0.00114475	0.0151748	Asap1	ArfGAP with SH3 domain, ankyrin repeat and PH domain1 [Source:MGI Symbol;Acc:MGI:1342335]	13196	ENSMUSG00000022377	MGI:1342335	protein_coding
406.257	0.241598	0.00115285	0.0152636	Ndufaf4	NADH:ubiquinone oxidoreductase complex assembly factor 4 [Source:MGI Symbol;Acc:MGI:1915743]	68493	ENSMUSG00000028261	MGI:1915743	protein_coding
2813.54	-0.285594	0.00116106	0.0153466	Atf3	activating transcription factor 3 [Source:MGI Symbol;Acc:MGI:109384]	11910	ENSMUSG00000026628	MGI:109384	protein_coding
1394.61	0.224673	0.0011612	0.0153466	Bmi1	Bmi1 polycomb ring finger oncogene [Source:MGI Symbol;Acc:MGI:88174]	12151	ENSMUSG00000026739	MGI:88174	protein_coding
103.807	-0.435373	0.00116911	0.0154227	Pdcd4	programmed cell death 4 [Source:MGI Symbol;Acc:MGI:107490]	18569	ENSMUSG00000024975	MGI:107490	protein_coding
188.069	-0.297332	0.00117059	0.0154227	Polr3gl	polymerase (RNA) III (DNA directed) polypeptide G like [Source:MGI Symbol;Acc:MGI:1917120]	69870	ENSMUSG00000028104	MGI:1917120	protein_coding
687.754	-0.219902	0.00117114	0.0154227	Vps28	vacuolar protein sorting 28 [Source:MGI Symbol;Acc:MGI:1914164]	66914	ENSMUSG00000115987	MGI:1914164	protein_coding
951.073	0.180761	0.00117098	0.0154227	Vps4a	vacuolar protein sorting 4A [Source:MGI Symbol;Acc:MGI:1890520]	116733	ENSMUSG00000031913	MGI:1890520	protein_coding
111.764	-0.424962	0.00117223	0.0154232	Pcdhga11	protocadherin gamma subfamily A, 11 [Source:MGI Symbol;Acc:MGI:1935228]	93723	ENSMUSG00000102742	MGI:1935228	protein_coding
1515.34	0.199002	0.00118136	0.0155295	Nol11	nucleolar protein 11 [Source:MGI Symbol;Acc:MGI:1916229]	68979	ENSMUSG00000018433	MGI:1916229	protein_coding
58.3935	-0.616125	0.00118388	0.0155349	Slc2a8	solute carrier family 2, (facilitated glucose transporter), member 8 [Source:MGI Symbol;Acc:MGI:1860103]	56017	ENSMUSG00000026791	MGI:1860103	protein_coding
231.765	-0.409571	0.00118312	0.0155349	Gm30329	predicted gene, 30329 [Source:MGI Symbol;Acc:MGI:5589488]	---	ENSMUSG00000110388	MGI:5589488	antisense
3200	0.172149	0.00118933	0.0155655	Ola1	Obg-like ATPase 1 [Source:MGI Symbol;Acc:MGI:1914309]	67059	ENSMUSG00000027108	MGI:1914309	protein_coding
320.674	0.234251	0.00118972	0.0155655	Mtres1	mitochondrial transcription rescue factor 1 [Source:MGI Symbol;Acc:MGI:1915101]	67851	ENSMUSG00000019797	MGI:1915101	protein_coding
27852	0.263382	0.00119008	0.0155655	Lpl	lipoprotein lipase [Source:MGI Symbol;Acc:MGI:96820]	16956	ENSMUSG00000015568	MGI:96820	protein_coding
5.81986	1.14224	0.00119044	0.0155655	D930048N14Rik	RIKEN cDNA D930048N14 gene [Source:MGI Symbol;Acc:MGI:2144709]	---	ENSMUSG00000052563	MGI:2144709	protein_coding
1034.9	-0.129202	0.0011922	0.0155747	Kdm3b	KDM3B lysine (K)-specific demethylase 3B [Source:MGI Symbol;Acc:MGI:1923356]	277250	ENSMUSG00000038773	MGI:1923356	protein_coding
1344.2	-0.15772	0.00119726	0.0156269	Oip5os1	Opa interacting protein 5, opposite strand 1 [Source:MGI Symbol;Acc:MGI:1913852]	---	ENSMUSG00000085438	MGI:1913852	lincRNA
398.529	-0.264798	0.00120419	0.0156917	Aldh3a2	aldehyde dehydrogenase family 3, subfamily A2 [Source:MGI Symbol;Acc:MGI:1353452]	11671	ENSMUSG00000010025	MGI:1353452	protein_coding
664.183	-0.226118	0.00120435	0.0156917	Nedd4l	neural precursor cell expressed, developmentally down-regulated gene 4-like [Source:MGI Symbol;Acc:MGI:1933754]	83814	ENSMUSG00000024589	MGI:1933754	protein_coding
3524	-0.119253	0.00120948	0.0157446	Mapk1	mitogen-activated protein kinase 1 [Source:MGI Symbol;Acc:MGI:1346858]	26413	ENSMUSG00000063358	MGI:1346858	protein_coding
132.544	-0.370428	0.00121122	0.0157534	Fam83h	family with sequence similarity 83, member H [Source:MGI Symbol;Acc:MGI:2145900]	105732	ENSMUSG00000046761	MGI:2145900	protein_coding
1911.71	-0.139665	0.00121562	0.0157966	Med15	mediator complex subunit 15 [Source:MGI Symbol;Acc:MGI:2137379]	94112	ENSMUSG00000012114	MGI:2137379	protein_coding
306.263	-0.335434	0.0012437	0.0161473	Fez2	fasciculation and elongation protein zeta 2 (zygin II) [Source:MGI Symbol;Acc:MGI:2675856]	225020	ENSMUSG00000056121	MGI:2675856	protein_coding
401.849	-0.322877	0.00125269	0.0162497	Gpcpd1	glycerophosphocholine phosphodiesterase 1 [Source:MGI Symbol;Acc:MGI:104898]	74182	ENSMUSG00000027346	MGI:104898	protein_coding
1551.29	-0.245551	0.00125417	0.0162546	Ensa	endosulfine alpha [Source:MGI Symbol;Acc:MGI:1891189]	56205	ENSMUSG00000038619	MGI:1891189	protein_coding
547.266	0.215061	0.00126027	0.0163193	Rpp40	ribonuclease P 40 subunit [Source:MGI Symbol;Acc:MGI:1346084]	208366	ENSMUSG00000021418	MGI:1346084	protein_coding
571.535	-0.192511	0.00126445	0.0163391	Ncoa1	nuclear receptor coactivator 1 [Source:MGI Symbol;Acc:MGI:1276523]	17977	ENSMUSG00000020647	MGI:1276523	protein_coding
153.677	0.366055	0.00126513	0.0163391	Thumpd2	THUMP domain containing 2 [Source:MGI Symbol;Acc:MGI:1919417]	72167	ENSMUSG00000024246	MGI:1919417	protein_coding
56.0839	0.684611	0.00126308	0.0163391	Celsr3	cadherin, EGF LAG seven-pass G-type receptor 3 [Source:MGI Symbol;Acc:MGI:1858236]	107934	ENSMUSG00000023473	MGI:1858236	protein_coding
804.6	-0.478061	0.00126664	0.0163444	Eno3	enolase 3, beta muscle [Source:MGI Symbol;Acc:MGI:95395]	13808	ENSMUSG00000060600	MGI:95395	protein_coding
336.571	-0.29087	0.00127227	0.0164026	Rb1	RB transcriptional corepressor 1 [Source:MGI Symbol;Acc:MGI:97874]	19645	ENSMUSG00000022105	MGI:97874	protein_coding
539.965	0.300063	0.00127695	0.0164485	Naa16	N(alpha)-acetyltransferase 16, NatA auxiliary subunit [Source:MGI Symbol;Acc:MGI:1914147]	66897	ENSMUSG00000022020	MGI:1914147	protein_coding
24.2429	-1.04281	0.00129349	0.0166471	Pde7b	phosphodiesterase 7B [Source:MGI Symbol;Acc:MGI:1352752]	29863	ENSMUSG00000019990	MGI:1352752	protein_coding
1347.29	-0.161922	0.00130042	0.0167217	Etv6	ets variant 6 [Source:MGI Symbol;Acc:MGI:109336]	14011	ENSMUSG00000030199	MGI:109336	protein_coding
9.04041	-1.04886	0.00130467	0.0167616	AL935121.1	novel protein	---	ENSMUSG00000118623	---	protein_coding
1050.87	0.158561	0.00130819	0.0167923	Zfp622	zinc finger protein 622 [Source:MGI Symbol;Acc:MGI:1289282]	52521	ENSMUSG00000052253	MGI:1289282	protein_coding
98.6424	0.409787	0.00131063	0.0168089	Hcn3	hyperpolarization-activated, cyclic nucleotide-gated K+ 3 [Source:MGI Symbol;Acc:MGI:1298211]	15168	ENSMUSG00000028051	MGI:1298211	protein_coding
1279.95	0.146247	0.00131355	0.0168317	Mak16	MAK16 homolog [Source:MGI Symbol;Acc:MGI:1915170]	67920	ENSMUSG00000031578	MGI:1915170	protein_coding
39.9772	0.598674	0.00131584	0.0168464	Eno1b	enolase 1B, retrotransposed [Source:MGI Symbol;Acc:MGI:3648653]	433182	ENSMUSG00000059040	MGI:3648653	protein_coding
857.51	0.155679	0.0013184	0.0168645	Armc1	armadillo repeat containing 1 [Source:MGI Symbol;Acc:MGI:1921502]	74252	ENSMUSG00000027599	MGI:1921502	protein_coding
1396.7	0.162572	0.00132089	0.0168671	Ap1ar	adaptor-related protein complex 1 associated regulatory protein [Source:MGI Symbol;Acc:MGI:2384822]	211556	ENSMUSG00000074238	MGI:2384822	protein_coding
761.29	0.213247	0.00132036	0.0168671	Dhx29	DEAH (Asp-Glu-Ala-His) box polypeptide 29 [Source:MGI Symbol;Acc:MGI:2145374]	218629	ENSMUSG00000042426	MGI:2145374	protein_coding
2039.24	-0.26805	0.00132498	0.01689	Coro1b	coronin, actin binding protein 1B [Source:MGI Symbol;Acc:MGI:1345963]	23789	ENSMUSG00000024835	MGI:1345963	protein_coding
3344.88	-0.156107	0.00132431	0.01689	Picalm	phosphatidylinositol binding clathrin assembly protein [Source:MGI Symbol;Acc:MGI:2385902]	233489	ENSMUSG00000039361	MGI:2385902	protein_coding
920.541	0.193811	0.00132894	0.0169258	Rpp14	ribonuclease P 14 subunit [Source:MGI Symbol;Acc:MGI:1914303]	109729085	ENSMUSG00000023156	MGI:1914303	protein_coding
1797.13	0.136383	0.00133777	0.0170236	Metap1	methionyl aminopeptidase 1 [Source:MGI Symbol;Acc:MGI:1922874]	75624	ENSMUSG00000005813	MGI:1922874	protein_coding
265.575	-0.247547	0.00134303	0.0170758	Eif2ak3	eukaryotic translation initiation factor 2 alpha kinase 3 [Source:MGI Symbol;Acc:MGI:1341830]	13666	ENSMUSG00000031668	MGI:1341830	protein_coding
4382.21	0.161677	0.00134425	0.0170766	Apex1	apurinic/apyrimidinic endonuclease 1 [Source:MGI Symbol;Acc:MGI:88042]	11792	ENSMUSG00000035960	MGI:88042	protein_coding
347.224	0.275892	0.001346	0.0170841	Adarb1	adenosine deaminase, RNA-specific, B1 [Source:MGI Symbol;Acc:MGI:891999]	110532	ENSMUSG00000020262	MGI:891999	protein_coding
2791.89	0.155265	0.00134833	0.017099	Tbrg4	transforming growth factor beta regulated gene 4 [Source:MGI Symbol;Acc:MGI:1100868]	21379	ENSMUSG00000000384	MGI:1100868	protein_coding
10.435	-1.19097	0.00136746	0.0173223	Slc10a6	solute carrier family 10 (sodium/bile acid cotransporter family), member 6 [Source:MGI Symbol;Acc:MGI:1923000]	75750	ENSMUSG00000029321	MGI:1923000	protein_coding
440.048	-0.446484	0.00136829	0.0173223	Calcrl	calcitonin receptor-like [Source:MGI Symbol;Acc:MGI:1926944]	54598	ENSMUSG00000059588	MGI:1926944	protein_coding
18.9207	-0.738954	0.00136989	0.0173276	Dgki	diacylglycerol kinase, iota [Source:MGI Symbol;Acc:MGI:2443430]	320127	ENSMUSG00000038665	MGI:2443430	protein_coding
1583.34	-0.182828	0.00137739	0.0174076	Sh3bp2	SH3-domain binding protein 2 [Source:MGI Symbol;Acc:MGI:1346349]	24055	ENSMUSG00000054520	MGI:1346349	protein_coding
55617.8	0.113393	0.00138119	0.0174406	Hsp90ab1	heat shock protein 90 alpha (cytosolic), class B member 1 [Source:MGI Symbol;Acc:MGI:96247]	15516	ENSMUSG00000023944	MGI:96247	protein_coding
678.105	0.203333	0.00138495	0.0174731	Rap2c	RAP2C, member of RAS oncogene family [Source:MGI Symbol;Acc:MGI:1919315]	72065	ENSMUSG00000050029	MGI:1919315	protein_coding
818.091	0.213449	0.00139631	0.0176014	Rrp15	ribosomal RNA processing 15 homolog (S. cerevisiae) [Source:MGI Symbol;Acc:MGI:1914473]	67223	ENSMUSG00000001305	MGI:1914473	protein_coding
268.62	-0.307691	0.00140229	0.0176466	Dhrs1	dehydrogenase/reductase (SDR family) member 1 [Source:MGI Symbol;Acc:MGI:1196314]	52585	ENSMUSG00000002332	MGI:1196314	protein_coding
656.607	-0.200213	0.0014013	0.0176466	Zw10	zw10 kinetochore protein [Source:MGI Symbol;Acc:MGI:1349478]	26951	ENSMUSG00000032264	MGI:1349478	protein_coding
1874.02	-0.180608	0.00141903	0.017842	Tmem14c	transmembrane protein 14C [Source:MGI Symbol;Acc:MGI:1913404]	66154	ENSMUSG00000021361	MGI:1913404	protein_coding
344.395	-0.269632	0.00143201	0.0179745	Stxbp3	syntaxin binding protein 3 [Source:MGI Symbol;Acc:MGI:107362]	20912	ENSMUSG00000027882	MGI:107362	protein_coding
626.514	0.258314	0.00143146	0.0179745	Net1	neuroepithelial cell transforming gene 1 [Source:MGI Symbol;Acc:MGI:1927138]	56349	ENSMUSG00000021215	MGI:1927138	protein_coding
26.0943	-0.896194	0.00143403	0.0179845	P2ry13	purinergic receptor P2Y, G-protein coupled 13 [Source:MGI Symbol;Acc:MGI:1921441]	74191	ENSMUSG00000036362	MGI:1921441	protein_coding
225.884	0.319317	0.00143651	0.0180003	Abca5	ATP-binding cassette, sub-family A (ABC1), member 5 [Source:MGI Symbol;Acc:MGI:2386607]	217265	ENSMUSG00000018800	MGI:2386607	protein_coding
8072.01	-0.208553	0.00144375	0.0180603	Lamp2	lysosomal-associated membrane protein 2 [Source:MGI Symbol;Acc:MGI:96748]	16784	ENSMUSG00000016534	MGI:96748	protein_coding
15476.3	0.247938	0.0014431	0.0180603	Eno1	enolase 1, alpha non-neuron [Source:MGI Symbol;Acc:MGI:95393]	13806	ENSMUSG00000063524	MGI:95393	protein_coding
562.282	0.391027	0.00145058	0.0181304	H1f0	H1.0 linker histone [Source:MGI Symbol;Acc:MGI:95893]	14958	ENSMUSG00000096210	MGI:95893	protein_coding
16599.3	-0.165234	0.00145281	0.0181429	Gnas	GNAS (guanine nucleotide binding protein, alpha stimulating) complex locus [Source:MGI Symbol;Acc:MGI:95777]	14683	ENSMUSG00000027523	MGI:95777	protein_coding
939.86	0.155506	0.00145708	0.0181808	Ltv1	LTV1 ribosome biogenesis factor [Source:MGI Symbol;Acc:MGI:2447810]	353258	ENSMUSG00000019814	MGI:2447810	protein_coding
7366.59	-0.176986	0.00146872	0.0182958	Litaf	LPS-induced TN factor [Source:MGI Symbol;Acc:MGI:1929512]	56722	ENSMUSG00000022500	MGI:1929512	protein_coding
515.294	0.19206	0.00146878	0.0182958	Rpap3	RNA polymerase II associated protein 3 [Source:MGI Symbol;Acc:MGI:1277218]	71919	ENSMUSG00000022466	MGI:1277218	protein_coding
1960.78	0.183993	0.0014726	0.0183279	Ddx18	DEAD (Asp-Glu-Ala-Asp) box polypeptide 18 [Source:MGI Symbol;Acc:MGI:1914192]	66942	ENSMUSG00000001674	MGI:1914192	protein_coding
11166.6	-0.350542	0.00148416	0.0184562	Cpd	carboxypeptidase D [Source:MGI Symbol;Acc:MGI:107265]	12874	ENSMUSG00000020841	MGI:107265	protein_coding
1405.67	-0.265492	0.00148684	0.0184739	Tep1	telomerase associated protein 1 [Source:MGI Symbol;Acc:MGI:109573]	21745	ENSMUSG00000006281	MGI:109573	protein_coding
86.7357	0.511087	0.00149296	0.0185344	Rgs11	regulator of G-protein signaling 11 [Source:MGI Symbol;Acc:MGI:1354739]	50782	ENSMUSG00000024186	MGI:1354739	protein_coding
162.044	0.420899	0.00149941	0.0185988	Pou4f1	POU domain, class 4, transcription factor 1 [Source:MGI Symbol;Acc:MGI:102525]	18996	ENSMUSG00000048349	MGI:102525	protein_coding
3.60401	-1.42852	0.00150843	0.0186478	Arhgef37	Rho guanine nucleotide exchange factor (GEF) 37 [Source:MGI Symbol;Acc:MGI:3045339]	328967	ENSMUSG00000045094	MGI:3045339	protein_coding
27.0274	-0.706108	0.00150774	0.0186478	Capn2	calpain 2 [Source:MGI Symbol;Acc:MGI:88264]	12334	ENSMUSG00000026509	MGI:88264	protein_coding
80.2908	-0.460489	0.00150745	0.0186478	Tmem86a	transmembrane protein 86A [Source:MGI Symbol;Acc:MGI:1915143]	67893	ENSMUSG00000010307	MGI:1915143	protein_coding
5558.86	-0.201265	0.00150792	0.0186478	Serp1	stress-associated endoplasmic reticulum protein 1 [Source:MGI Symbol;Acc:MGI:92638]	28146	ENSMUSG00000027808	MGI:92638	protein_coding
182.954	-0.301787	0.00151124	0.0186592	Lrrc61	leucine rich repeat containing 61 [Source:MGI Symbol;Acc:MGI:2652848]	243371	ENSMUSG00000073096	MGI:2652848	protein_coding
2404.73	-0.269561	0.00151188	0.0186592	Inpp5d	inositol polyphosphate-5-phosphatase D [Source:MGI Symbol;Acc:MGI:107357]	16331	ENSMUSG00000026288	MGI:107357	protein_coding
234.731	-0.2598	0.00151381	0.0186674	B3glct	beta-3-glucosyltransferase [Source:MGI Symbol;Acc:MGI:2685903]	381694	ENSMUSG00000051950	MGI:2685903	protein_coding
3369.96	0.174465	0.001516	0.0186787	Psmd11	proteasome (prosome, macropain) 26S subunit, non-ATPase, 11 [Source:MGI Symbol;Acc:MGI:1916327]	69077	ENSMUSG00000017428	MGI:1916327	protein_coding
2565.66	-0.347662	0.00152261	0.0187446	Slc2a6	solute carrier family 2 (facilitated glucose transporter), member 6 [Source:MGI Symbol;Acc:MGI:2443286]	227659	ENSMUSG00000036067	MGI:2443286	protein_coding
1713.54	-0.17405	0.00152789	0.0187938	Rnf130	ring finger protein 130 [Source:MGI Symbol;Acc:MGI:1891717]	59044	ENSMUSG00000020376	MGI:1891717	protein_coding
1319.18	0.195755	0.00153152	0.0188228	Cops4	COP9 signalosome subunit 4 [Source:MGI Symbol;Acc:MGI:1349414]	26891	ENSMUSG00000035297	MGI:1349414	protein_coding
284.031	-0.238649	0.00153684	0.0188724	Zfp523	zinc finger protein 523 [Source:MGI Symbol;Acc:MGI:2687278]	224656	ENSMUSG00000024220	MGI:2687278	protein_coding
78.0382	-0.834706	0.0015393	0.0188869	Cd300c2	CD300C molecule 2 [Source:MGI Symbol;Acc:MGI:2153249]	140497	ENSMUSG00000044811	MGI:2153249	protein_coding
527.837	-0.312078	0.00155539	0.0190684	Arap3	ArfGAP with RhoGAP domain, ankyrin repeat and PH domain 3 [Source:MGI Symbol;Acc:MGI:2147274]	106952	ENSMUSG00000024451	MGI:2147274	protein_coding
838.731	-0.225823	0.00155869	0.019093	Ilk	integrin linked kinase [Source:MGI Symbol;Acc:MGI:1195267]	16202	ENSMUSG00000030890	MGI:1195267	protein_coding
280.18	-0.31742	0.00156862	0.0191987	Flot1	flotillin 1 [Source:MGI Symbol;Acc:MGI:1100500]	14251	ENSMUSG00000059714	MGI:1100500	protein_coding
25.7061	0.903012	0.00157916	0.0193116	Caskin2	CASK-interacting protein 2 [Source:MGI Symbol;Acc:MGI:2157062]	140721	ENSMUSG00000034471	MGI:2157062	protein_coding
282.148	-0.445593	0.00158706	0.0193921	Cd33	CD33 antigen [Source:MGI Symbol;Acc:MGI:99440]	12489	ENSMUSG00000004609	MGI:99440	protein_coding
912.941	0.191122	0.00158999	0.0194118	Ptcd2	pentatricopeptide repeat domain 2 [Source:MGI Symbol;Acc:MGI:1916177]	68927	ENSMUSG00000021650	MGI:1916177	protein_coding
6032.1	0.15118	0.00159255	0.0194221	Xpo1	exportin 1 [Source:MGI Symbol;Acc:MGI:2144013]	103573	ENSMUSG00000020290	MGI:2144013	protein_coding
204.921	0.326666	0.00159347	0.0194221	8030453O22Rik	RIKEN cDNA 8030453O22 gene [Source:MGI Symbol;Acc:MGI:1924459]	---	ENSMUSG00000085058	MGI:1924459	processed_transcript
2272.34	0.158644	0.00160984	0.0196054	Mrpl12	mitochondrial ribosomal protein L12 [Source:MGI Symbol;Acc:MGI:1926273]	56282	ENSMUSG00000039640	MGI:1926273	protein_coding
578.228	0.230813	0.00161307	0.0196286	Nrf1	nuclear respiratory factor 1 [Source:MGI Symbol;Acc:MGI:1332235]	18181	ENSMUSG00000058440	MGI:1332235	protein_coding
30855.9	-0.198968	0.00161738	0.0196637	Psap	prosaposin [Source:MGI Symbol;Acc:MGI:97783]	19156	ENSMUSG00000004207	MGI:97783	protein_coding
1710.06	0.151446	0.00162064	0.0196637	Twnk	twinkle mtDNA helicase [Source:MGI Symbol;Acc:MGI:2137410]	226153	ENSMUSG00000025209	MGI:2137410	protein_coding
6745.49	0.179295	0.00162129	0.0196637	Bzw1	basic leucine zipper and W2 domains 1 [Source:MGI Symbol;Acc:MGI:1914132]	66882	ENSMUSG00000051223	MGI:1914132	protein_coding
498.786	0.229621	0.00162044	0.0196637	Pmm1	phosphomannomutase 1 [Source:MGI Symbol;Acc:MGI:1353418]	29858	ENSMUSG00000022474	MGI:1353418	protein_coding
329.137	-0.30251	0.00163404	0.019802	Klc4	kinesin light chain 4 [Source:MGI Symbol;Acc:MGI:1922014]	74764	ENSMUSG00000003546	MGI:1922014	protein_coding
216.488	0.353694	0.00163941	0.0198507	Ier5l	immediate early response 5-like [Source:MGI Symbol;Acc:MGI:1919750]	72500	ENSMUSG00000089762	MGI:1919750	protein_coding
666.462	-0.311157	0.00164111	0.019855	Pkd1	polycystin 1, transient receptor poteintial channel interacting [Source:MGI Symbol;Acc:MGI:97603]	18763	ENSMUSG00000032855	MGI:97603	protein_coding
662.311	-0.165456	0.00164422	0.0198601	Ate1	arginyltransferase 1 [Source:MGI Symbol;Acc:MGI:1333870]	11907	ENSMUSG00000030850	MGI:1333870	protein_coding
5824.65	0.13819	0.00164419	0.0198601	Nop56	NOP56 ribonucleoprotein [Source:MGI Symbol;Acc:MGI:1914384]	67134	ENSMUSG00000027405	MGI:1914384	protein_coding
821.734	-0.202951	0.00164646	0.0198707	Zfp516	zinc finger protein 516 [Source:MGI Symbol;Acc:MGI:2443957]	329003	ENSMUSG00000058881	MGI:2443957	protein_coding
387.653	0.271749	0.00165216	0.0199233	Zmat3	zinc finger matrin type 3 [Source:MGI Symbol;Acc:MGI:1195270]	22401	ENSMUSG00000027663	MGI:1195270	protein_coding
873.163	0.19662	0.00166052	0.019975	Slc25a28	solute carrier family 25, member 28 [Source:MGI Symbol;Acc:MGI:2180509]	246696	ENSMUSG00000040414	MGI:2180509	protein_coding
844.801	0.201118	0.00165985	0.019975	Aatf	apoptosis antagonizing transcription factor [Source:MGI Symbol;Acc:MGI:1929608]	56321	ENSMUSG00000018697	MGI:1929608	protein_coding
376.859	0.219985	0.00165931	0.019975	Pdss1	prenyl (solanesyl) diphosphate synthase, subunit 1 [Source:MGI Symbol;Acc:MGI:1889278]	56075	ENSMUSG00000026784	MGI:1889278	protein_coding
68.405	-0.37776	0.00167044	0.020078	Aph1c	aph1 homolog C, gamma secretase subunit [Source:MGI Symbol;Acc:MGI:1915568]	68318	ENSMUSG00000053040	MGI:1915568	protein_coding
1673.61	-1.24784	0.00167302	0.0200926	Il1a	interleukin 1 alpha [Source:MGI Symbol;Acc:MGI:96542]	16175	ENSMUSG00000027399	MGI:96542	protein_coding
550.914	0.232504	0.00169181	0.0203017	Upf3b	UPF3 regulator of nonsense transcripts homolog B (yeast) [Source:MGI Symbol;Acc:MGI:1915384]	68134	ENSMUSG00000036572	MGI:1915384	protein_coding
3176.03	0.127747	0.00169745	0.0203363	Rad23b	RAD23 homolog B, nucleotide excision repair protein [Source:MGI Symbol;Acc:MGI:105128]	19359	ENSMUSG00000028426	MGI:105128	protein_coding
670.627	0.190176	0.00169738	0.0203363	Thoc1	THO complex 1 [Source:MGI Symbol;Acc:MGI:1919668]	225160	ENSMUSG00000024287	MGI:1919668	protein_coding
1755.28	-0.170919	0.00169961	0.0203456	Ap1b1	adaptor protein complex AP-1, beta 1 subunit [Source:MGI Symbol;Acc:MGI:1096368]	11764	ENSMUSG00000009090	MGI:1096368	protein_coding
1349.95	0.191406	0.0017171	0.0205384	Fmr1	fragile X mental retardation 1 [Source:MGI Symbol;Acc:MGI:95564]	14265	ENSMUSG00000000838	MGI:95564	protein_coding
253.63	0.240003	0.00173368	0.0207198	Tango6	transport and golgi organization 6 [Source:MGI Symbol;Acc:MGI:2142786]	272538	ENSMUSG00000041949	MGI:2142786	protein_coding
1206.07	-0.231785	0.00173844	0.0207598	Ap2s1	adaptor-related protein complex 2, sigma 1 subunit [Source:MGI Symbol;Acc:MGI:2141861]	232910	ENSMUSG00000008036	MGI:2141861	protein_coding
286.386	0.275377	0.00174119	0.0207759	Rab3ip	RAB3A interacting protein [Source:MGI Symbol;Acc:MGI:105933]	216363	ENSMUSG00000064181	MGI:105933	protein_coding
2501.74	-0.326167	0.00174463	0.0208	Tnip1	TNFAIP3 interacting protein 1 [Source:MGI Symbol;Acc:MGI:1926194]	57783	ENSMUSG00000020400	MGI:1926194	protein_coding
575.883	-0.215746	0.00174929	0.0208387	Tgfbr1	transforming growth factor, beta receptor I [Source:MGI Symbol;Acc:MGI:98728]	21812	ENSMUSG00000007613	MGI:98728	protein_coding
1374.48	-0.30508	0.00175077	0.0208396	Myl6	myosin, light polypeptide 6, alkali, smooth muscle and non-muscle [Source:MGI Symbol;Acc:MGI:109318]	17904	ENSMUSG00000090841	MGI:109318	protein_coding
371.871	-0.301459	0.00175964	0.0208776	Tmco4	transmembrane and coiled-coil domains 4 [Source:MGI Symbol;Acc:MGI:1924306]	77056	ENSMUSG00000041143	MGI:1924306	protein_coding
544.793	-0.173585	0.00175862	0.0208776	Smap2	small ArfGAP 2 [Source:MGI Symbol;Acc:MGI:1917030]	69780	ENSMUSG00000032870	MGI:1917030	protein_coding
1337.92	-0.14732	0.00175725	0.0208776	Vps39	VPS39 HOPS complex subunit [Source:MGI Symbol;Acc:MGI:2443189]	269338	ENSMUSG00000027291	MGI:2443189	protein_coding
390.29	0.214093	0.0017574	0.0208776	Noct	nocturnin [Source:MGI Symbol;Acc:MGI:109382]	12457	ENSMUSG00000023087	MGI:109382	protein_coding
77.1602	-1.02144	0.00176273	0.0208975	Bcl2a1d	B cell leukemia/lymphoma 2 related protein A1d [Source:MGI Symbol;Acc:MGI:1278325]	12047	ENSMUSG00000099974	MGI:1278325	protein_coding
312.621	-0.445497	0.00176697	0.0209141	Zbtb20	zinc finger and BTB domain containing 20 [Source:MGI Symbol;Acc:MGI:1929213]	56490	ENSMUSG00000022708	MGI:1929213	protein_coding
1468.84	-0.18734	0.00176638	0.0209141	Zfp710	zinc finger protein 710 [Source:MGI Symbol;Acc:MGI:1921747]	209225	ENSMUSG00000048897	MGI:1921747	protein_coding
7977.65	-0.10684	0.00177599	0.021001	Slc6a6	solute carrier family 6 (neurotransmitter transporter, taurine), member 6 [Source:MGI Symbol;Acc:MGI:98488]	21366	ENSMUSG00000030096	MGI:98488	protein_coding
451.728	0.225848	0.00177716	0.021001	Pdcd2	programmed cell death 2 [Source:MGI Symbol;Acc:MGI:104643]	18567	ENSMUSG00000014771	MGI:104643	protein_coding
5992.96	0.163949	0.00178834	0.0211161	Pdcd11	programmed cell death 11 [Source:MGI Symbol;Acc:MGI:1341788]	18572	ENSMUSG00000025047	MGI:1341788	protein_coding
429.184	-0.335098	0.00179167	0.0211386	Zfp362	zinc finger protein 362 [Source:MGI Symbol;Acc:MGI:2652839]	230761	ENSMUSG00000028799	MGI:2652839	protein_coding
3.17905	-1.4266	0.00179341	0.0211422	Creb3l3	cAMP responsive element binding protein 3-like 3 [Source:MGI Symbol;Acc:MGI:2384786]	208677	ENSMUSG00000035041	MGI:2384786	protein_coding
132.132	-0.32559	0.00179753	0.0211673	Cyp4f16	cytochrome P450, family 4, subfamily f, polypeptide 16 [Source:MGI Symbol;Acc:MGI:1917351]	70101	ENSMUSG00000048440	MGI:1917351	protein_coding
14.566	0.925175	0.00179841	0.0211673	Nhsl2	NHS-like 2 [Source:MGI Symbol;Acc:MGI:3645090]	100042480	ENSMUSG00000079481	MGI:3645090	protein_coding
16.8501	0.81923	0.00180988	0.0212853	B9d1	B9 protein domain 1 [Source:MGI Symbol;Acc:MGI:1351471]	27078	ENSMUSG00000001039	MGI:1351471	protein_coding
1043.51	-0.225131	0.0018172	0.0213542	Hsd17b4	hydroxysteroid (17-beta) dehydrogenase 4 [Source:MGI Symbol;Acc:MGI:105089]	15488	ENSMUSG00000024507	MGI:105089	protein_coding
136.737	0.349976	0.00182112	0.0213833	Smco4	single-pass membrane protein with coiled-coil domains 4 [Source:MGI Symbol;Acc:MGI:3039636]	170748	ENSMUSG00000058173	MGI:3039636	protein_coding
595.426	-0.328352	0.00185722	0.0217898	Rab7b	RAB7B, member RAS oncogene family [Source:MGI Symbol;Acc:MGI:2442295]	226421	ENSMUSG00000052688	MGI:2442295	protein_coding
568.586	0.331964	0.00186146	0.0218222	Slc29a2	solute carrier family 29 (nucleoside transporters), member 2 [Source:MGI Symbol;Acc:MGI:1345278]	13340	ENSMUSG00000024891	MGI:1345278	protein_coding
4280.47	0.113074	0.00188425	0.0220543	Sfxn1	sideroflexin 1 [Source:MGI Symbol;Acc:MGI:2137677]	14057	ENSMUSG00000021474	MGI:2137677	protein_coding
1754.34	0.198857	0.00188422	0.0220543	Fam98a	family with sequence similarity 98, member A [Source:MGI Symbol;Acc:MGI:1919972]	72722	ENSMUSG00000002017	MGI:1919972	protein_coding
550	-0.441653	0.00188679	0.0220589	Trp53inp2	transformation related protein 53 inducible nuclear protein 2 [Source:MGI Symbol;Acc:MGI:1915978]	68728	ENSMUSG00000038375	MGI:1915978	protein_coding
2538.31	-0.215413	0.00188764	0.0220589	Nek9	NIMA (never in mitosis gene a)-related expressed kinase 9 [Source:MGI Symbol;Acc:MGI:2387995]	217718	ENSMUSG00000034290	MGI:2387995	protein_coding
631.914	0.229593	0.0018983	0.0221658	Map3k6	mitogen-activated protein kinase kinase kinase 6 [Source:MGI Symbol;Acc:MGI:1855691]	53608	ENSMUSG00000028862	MGI:1855691	protein_coding
64.8124	0.565268	0.00190412	0.0222163	Fam78b	family with sequence similarity 78, member B [Source:MGI Symbol;Acc:MGI:2443050]	226610	ENSMUSG00000060568	MGI:2443050	protein_coding
1468.18	-0.288688	0.00190977	0.0222646	Cd300a	CD300A molecule [Source:MGI Symbol;Acc:MGI:2443411]	217303	ENSMUSG00000034652	MGI:2443411	protein_coding
2507.47	-0.328995	0.00191302	0.0222848	Tor3a	torsin family 3, member A [Source:MGI Symbol;Acc:MGI:1353652]	30935	ENSMUSG00000060519	MGI:1353652	protein_coding
937.365	-0.189635	0.00192323	0.022386	Kdelr1	KDEL (Lys-Asp-Glu-Leu) endoplasmic reticulum protein retention receptor 1 [Source:MGI Symbol;Acc:MGI:1915387]	68137	ENSMUSG00000002778	MGI:1915387	protein_coding
1214.24	0.148133	0.00192861	0.022431	Chordc1	cysteine and histidine-rich domain (CHORD)-containing, zinc-binding protein 1 [Source:MGI Symbol;Acc:MGI:1914167]	66917	ENSMUSG00000001774	MGI:1914167	protein_coding
24.8866	-0.643714	0.00193234	0.0224566	Lrrn4cl	LRRN4 C-terminal like [Source:MGI Symbol;Acc:MGI:1916102]	68852	ENSMUSG00000071656	MGI:1916102	protein_coding
771.452	0.249672	0.00193526	0.0224728	Ccdc137	coiled-coil domain containing 137 [Source:MGI Symbol;Acc:MGI:1914541]	67291	ENSMUSG00000049957	MGI:1914541	protein_coding
6123.84	-0.172174	0.00194182	0.0225313	Spi1	spleen focus forming virus (SFFV) proviral integration oncogene [Source:MGI Symbol;Acc:MGI:98282]	20375	ENSMUSG00000002111	MGI:98282	protein_coding
118.255	-0.390823	0.00194716	0.0225576	Pcdhgb7	protocadherin gamma subfamily B, 7 [Source:MGI Symbol;Acc:MGI:1935199]	93704	ENSMUSG00000104063	MGI:1935199	protein_coding
851.481	-0.231768	0.00194668	0.0225576	Tnrc6b	trinucleotide repeat containing 6b [Source:MGI Symbol;Acc:MGI:2443730]	213988	ENSMUSG00000047888	MGI:2443730	protein_coding
581.601	-0.270228	0.00195169	0.0225924	Naga	N-acetyl galactosaminidase, alpha [Source:MGI Symbol;Acc:MGI:1261422]	17939	ENSMUSG00000022453	MGI:1261422	protein_coding
815.513	-0.16064	0.00196958	0.0227816	Ptp4a3	protein tyrosine phosphatase 4a3 [Source:MGI Symbol;Acc:MGI:1277098]	19245	ENSMUSG00000059895	MGI:1277098	protein_coding
655.434	-0.234219	0.00197502	0.0228221	Nr1h3	nuclear receptor subfamily 1, group H, member 3 [Source:MGI Symbol;Acc:MGI:1352462]	22259	ENSMUSG00000002108	MGI:1352462	protein_coding
227.554	0.270353	0.00197618	0.0228221	Cdkl2	cyclin-dependent kinase-like 2 (CDC2-related kinase) [Source:MGI Symbol;Acc:MGI:1858227]	53886	ENSMUSG00000029403	MGI:1858227	protein_coding
1938.77	-0.246441	0.00197887	0.0228267	Mbnl2	muscleblind like splicing factor 2 [Source:MGI Symbol;Acc:MGI:2145597]	105559	ENSMUSG00000022139	MGI:2145597	protein_coding
145.4	0.326653	0.00197967	0.0228267	Zfp7	zinc finger protein 7 [Source:MGI Symbol;Acc:MGI:99208]	223669	ENSMUSG00000033669	MGI:99208	protein_coding
401.501	-0.337452	0.00199321	0.0229648	Tdrd7	tudor domain containing 7 [Source:MGI Symbol;Acc:MGI:2140279]	100121	ENSMUSG00000035517	MGI:2140279	protein_coding
714.443	-0.174842	0.0020025	0.0230179	Elmo2	engulfment and cell motility 2 [Source:MGI Symbol;Acc:MGI:2153045]	140579	ENSMUSG00000017670	MGI:2153045	protein_coding
2132.42	0.170806	0.00200157	0.0230179	Gmps	guanine monophosphate synthetase [Source:MGI Symbol;Acc:MGI:2448526]	229363	ENSMUSG00000027823	MGI:2448526	protein_coding
116.047	0.336304	0.0019995	0.0230179	Ppcs	phosphopantothenoylcysteine synthetase [Source:MGI Symbol;Acc:MGI:1915237]	106564	ENSMUSG00000028636	MGI:1915237	protein_coding
563.3	0.239306	0.00201392	0.023131	2310061I04Rik	RIKEN cDNA 2310061I04 gene [Source:MGI Symbol;Acc:MGI:1916912]	69662	ENSMUSG00000050705	MGI:1916912	protein_coding
5828.51	0.112318	0.00201667	0.0231446	Eif3l	eukaryotic translation initiation factor 3, subunit L [Source:MGI Symbol;Acc:MGI:2386251]	223691	ENSMUSG00000033047	MGI:2386251	protein_coding
5649.57	0.101528	0.00202097	0.0231759	Atic	5-aminoimidazole-4-carboxamide ribonucleotide formyltransferase/IMP cyclohydrolase [Source:MGI Symbol;Acc:MGI:1351352]	108147	ENSMUSG00000026192	MGI:1351352	protein_coding
220.656	-0.825037	0.00202592	0.0232146	H2-T24	histocompatibility 2, T region locus 24 [Source:MGI Symbol;Acc:MGI:95958]	15042	ENSMUSG00000053835	MGI:95958	protein_coding
205.891	-0.318851	0.00203214	0.0232678	Naip6	NLR family, apoptosis inhibitory protein 6 [Source:MGI Symbol;Acc:MGI:1298222]	17952	ENSMUSG00000078942	MGI:1298222	protein_coding
1020.24	0.137239	0.00203476	0.0232797	Bpnt1	bisphosphate 3'-nucleotidase 1 [Source:MGI Symbol;Acc:MGI:1338800]	23827	ENSMUSG00000026617	MGI:1338800	protein_coding
6768.61	0.326194	0.00203692	0.0232863	Slc7a5	solute carrier family 7 (cationic amino acid transporter, y+ system), member 5 [Source:MGI Symbol;Acc:MGI:1298205]	20539	ENSMUSG00000040010	MGI:1298205	protein_coding
2394.91	0.226962	0.0020477	0.0233914	Psmc6	proteasome (prosome, macropain) 26S subunit, ATPase, 6 [Source:MGI Symbol;Acc:MGI:1914339]	67089	ENSMUSG00000021832	MGI:1914339	protein_coding
415.678	-0.368696	0.00206007	0.0235145	Syt11	synaptotagmin XI [Source:MGI Symbol;Acc:MGI:1859547]	229521	ENSMUSG00000068923	MGI:1859547	protein_coding
798.093	-0.182005	0.0020834	0.023744	Galnt1	polypeptide N-acetylgalactosaminyltransferase 1 [Source:MGI Symbol;Acc:MGI:894693]	14423	ENSMUSG00000000420	MGI:894693	protein_coding
3132.72	0.145336	0.00208242	0.023744	Zc3h18	zinc finger CCCH-type containing 18 [Source:MGI Symbol;Acc:MGI:1923264]	76014	ENSMUSG00000017478	MGI:1923264	protein_coding
974.662	0.205026	0.00209412	0.0238477	Polr3d	polymerase (RNA) III (DNA directed) polypeptide D [Source:MGI Symbol;Acc:MGI:1914315]	67065	ENSMUSG00000000776	MGI:1914315	protein_coding
188.677	0.276959	0.00210202	0.0239192	Tmtc4	transmembrane and tetratricopeptide repeat containing 4 [Source:MGI Symbol;Acc:MGI:1921050]	70551	ENSMUSG00000041594	MGI:1921050	protein_coding
60.8084	-0.567459	0.00210749	0.0239629	Mthfs	5, 10-methenyltetrahydrofolate synthetase [Source:MGI Symbol;Acc:MGI:1340032]	107885	ENSMUSG00000066442	MGI:1340032	protein_coding
4410.72	0.272781	0.00213192	0.0242221	Ckap4	cytoskeleton-associated protein 4 [Source:MGI Symbol;Acc:MGI:2444926]	216197	ENSMUSG00000046841	MGI:2444926	protein_coding
7497.89	0.094551	0.00214275	0.0243263	Tcp1	t-complex protein 1 [Source:MGI Symbol;Acc:MGI:98535]	21454	ENSMUSG00000068039	MGI:98535	protein_coding
7.80099	-1.03918	0.0021509	0.0244001	Kif26b	kinesin family member 26B [Source:MGI Symbol;Acc:MGI:2447076]	269152	ENSMUSG00000026494	MGI:2447076	protein_coding
4113.32	-0.257761	0.00215501	0.0244279	Cat	catalase [Source:MGI Symbol;Acc:MGI:88271]	12359	ENSMUSG00000027187	MGI:88271	protein_coding
128.722	0.34702	0.00215909	0.0244553	Coprs	coordinator of PRMT5, differentiation stimulator [Source:MGI Symbol;Acc:MGI:1913673]	66423	ENSMUSG00000031458	MGI:1913673	protein_coding
3999.05	-0.147166	0.00216966	0.0245561	Slc16a10	solute carrier family 16 (monocarboxylic acid transporters), member 10 [Source:MGI Symbol;Acc:MGI:1919722]	72472	ENSMUSG00000019838	MGI:1919722	protein_coding
1556.47	0.154191	0.00217409	0.0245874	Timm17a	translocase of inner mitochondrial membrane 17a [Source:MGI Symbol;Acc:MGI:1343131]	21854	ENSMUSG00000062580	MGI:1343131	protein_coding
68.0905	0.425871	0.00217634	0.024594	Jmjd7	jumonji domain containing 7 [Source:MGI Symbol;Acc:MGI:3845785]	433466	ENSMUSG00000098789	MGI:3845785	protein_coding
102.565	-0.435131	0.00218019	0.0246186	Gm11808	predicted gene 11808 [Source:MGI Symbol;Acc:MGI:3649356]	---	ENSMUSG00000068240	MGI:3649356	protein_coding
601.898	-0.244451	0.0021841	0.0246406	Slc12a9	solute carrier family 12 (potassium/chloride transporters), member 9 [Source:MGI Symbol;Acc:MGI:1933532]	83704	ENSMUSG00000037344	MGI:1933532	protein_coding
728.369	0.220329	0.00218548	0.0246406	Hgh1	HGH1 homolog [Source:MGI Symbol;Acc:MGI:1930628]	59053	ENSMUSG00000022554	MGI:1930628	protein_coding
1665.93	-0.217316	0.0022	0.0247664	Bcl2l11	BCL2-like 11 (apoptosis facilitator) [Source:MGI Symbol;Acc:MGI:1197519]	12125	ENSMUSG00000027381	MGI:1197519	protein_coding
891.729	-0.201937	0.00219936	0.0247664	Lztr1	leucine-zipper-like transcriptional regulator, 1 [Source:MGI Symbol;Acc:MGI:1914113]	66863	ENSMUSG00000022761	MGI:1914113	protein_coding
378.037	-0.479577	0.00220699	0.0248071	Tmem176a	transmembrane protein 176A [Source:MGI Symbol;Acc:MGI:1913308]	66058	ENSMUSG00000023367	MGI:1913308	protein_coding
317.943	0.524122	0.00220695	0.0248071	Akap6	A kinase (PRKA) anchor protein 6 [Source:MGI Symbol;Acc:MGI:3050566]	238161	ENSMUSG00000061603	MGI:3050566	protein_coding
29.6016	-0.661115	0.0022148	0.024876	Gm12319	predicted gene 12319 [Source:MGI Symbol;Acc:MGI:3649749]	---	ENSMUSG00000087523	MGI:3649749	lincRNA
238.685	-0.371628	0.00223629	0.0250982	4833438C02Rik	RIKEN cDNA 4833438C02 gene [Source:MGI Symbol;Acc:MGI:2147599]	---	ENSMUSG00000118087	MGI:2147599	bidirectional_promoter_lncRNA
41.1361	-0.552146	0.00224906	0.0252031	BC037704	cDNA sequence BC037704 [Source:MGI Symbol;Acc:MGI:2652856]	---	ENSMUSG00000117698	MGI:2652856	processed_transcript
285.872	-0.364064	0.00224751	0.0252031	Smim14	small integral membrane protein 14 [Source:MGI Symbol;Acc:MGI:1915802]	68552	ENSMUSG00000037822	MGI:1915802	protein_coding
1396.02	-0.212913	0.00225438	0.0252245	Stk38	serine/threonine kinase 38 [Source:MGI Symbol;Acc:MGI:2442572]	106504	ENSMUSG00000024006	MGI:2442572	protein_coding
2629.09	-0.162245	0.00225434	0.0252245	Cdc42se1	CDC42 small effector 1 [Source:MGI Symbol;Acc:MGI:1889510]	57912	ENSMUSG00000046722	MGI:1889510	protein_coding
170.021	-0.346135	0.00226081	0.0252772	Cd200r4	CD200 receptor 4 [Source:MGI Symbol;Acc:MGI:3036289]	239849	ENSMUSG00000062082	MGI:3036289	protein_coding
948.407	-0.208544	0.00226824	0.025341	Tbc1d9b	TBC1 domain family, member 9B [Source:MGI Symbol;Acc:MGI:1924045]	76795	ENSMUSG00000036644	MGI:1924045	protein_coding
369.285	-0.274439	0.00227954	0.025448	Dpy19l4	dpy-19-like 4 (C. elegans) [Source:MGI Symbol;Acc:MGI:2685869]	381510	ENSMUSG00000045205	MGI:2685869	protein_coding
16708.2	0.12895	0.00230805	0.0257467	Nolc1	nucleolar and coiled-body phosphoprotein 1 [Source:MGI Symbol;Acc:MGI:1918019]	70769	ENSMUSG00000015176	MGI:1918019	protein_coding
1383.1	-0.141761	0.00232659	0.0259307	Marchf6	membrane associated ring-CH-type finger 6 [Source:MGI Symbol;Acc:MGI:2442773]	223455	ENSMUSG00000039100	MGI:2442773	protein_coding
2760.79	0.129695	0.00232806	0.0259307	Carm1	coactivator-associated arginine methyltransferase 1 [Source:MGI Symbol;Acc:MGI:1913208]	59035	ENSMUSG00000032185	MGI:1913208	protein_coding
1976.09	0.116043	0.00233269	0.0259626	Ino80e	INO80 complex subunit E [Source:MGI Symbol;Acc:MGI:2141881]	233875	ENSMUSG00000030689	MGI:2141881	protein_coding
976.035	-1.28795	0.00238497	0.0265058	Cxcl2	chemokine (C-X-C motif) ligand 2 [Source:MGI Symbol;Acc:MGI:1340094]	20310	ENSMUSG00000058427	MGI:1340094	protein_coding
500.363	-0.261586	0.00238509	0.0265058	Napepld	N-acyl phosphatidylethanolamine phospholipase D [Source:MGI Symbol;Acc:MGI:2140885]	242864	ENSMUSG00000044968	MGI:2140885	protein_coding
2139.88	-0.156571	0.00238749	0.0265124	Usp8	ubiquitin specific peptidase 8 [Source:MGI Symbol;Acc:MGI:1934029]	84092	ENSMUSG00000027363	MGI:1934029	protein_coding
435.72	0.209906	0.0023952	0.0265781	Gm49496	predicted gene, 49496 [Source:MGI Symbol;Acc:MGI:6155177]	---	ENSMUSG00000116016	MGI:6155177	protein_coding
1968.92	0.208004	0.0023978	0.0265869	Adrm1	adhesion regulating molecule 1 [Source:MGI Symbol;Acc:MGI:1929289]	56436	ENSMUSG00000039041	MGI:1929289	protein_coding
288.735	-0.289963	0.00240691	0.0266642	Tnfaip8l2	tumor necrosis factor, alpha-induced protein 8-like 2 [Source:MGI Symbol;Acc:MGI:1917019]	69769	ENSMUSG00000013707	MGI:1917019	protein_coding
2213.52	-0.121545	0.00240839	0.0266642	Csk	c-src tyrosine kinase [Source:MGI Symbol;Acc:MGI:88537]	12988	ENSMUSG00000032312	MGI:88537	protein_coding
145.293	-0.575918	0.00241671	0.0267293	Tapbpl	TAP binding protein-like [Source:MGI Symbol;Acc:MGI:2384853]	213233	ENSMUSG00000038213	MGI:2384853	protein_coding
391.453	-0.376604	0.00241846	0.0267293	Slc39a2	solute carrier family 39 (zinc transporter), member 2 [Source:MGI Symbol;Acc:MGI:2684326]	214922	ENSMUSG00000072572	MGI:2684326	protein_coding
873.414	0.149627	0.00241971	0.0267293	Psmf1	proteasome (prosome, macropain) inhibitor subunit 1 [Source:MGI Symbol;Acc:MGI:1346072]	228769	ENSMUSG00000032869	MGI:1346072	protein_coding
1451.46	-0.180654	0.00242673	0.0267867	Rreb1	ras responsive element binding protein 1 [Source:MGI Symbol;Acc:MGI:2443664]	68750	ENSMUSG00000039087	MGI:2443664	protein_coding
3895.19	0.173155	0.0024315	0.0268193	Cacybp	calcyclin binding protein [Source:MGI Symbol;Acc:MGI:1270839]	12301	ENSMUSG00000014226	MGI:1270839	protein_coding
1133.46	-0.147928	0.00244073	0.0268608	Snx4	sorting nexin 4 [Source:MGI Symbol;Acc:MGI:1916400]	69150	ENSMUSG00000022808	MGI:1916400	protein_coding
387.247	0.200368	0.00244041	0.0268608	Mrps35	mitochondrial ribosomal protein S35 [Source:MGI Symbol;Acc:MGI:2385255]	232536	ENSMUSG00000040112	MGI:2385255	protein_coding
910.701	0.227088	0.00243955	0.0268608	Impdh1	inosine monophosphate dehydrogenase 1 [Source:MGI Symbol;Acc:MGI:96567]	23917	ENSMUSG00000003500	MGI:96567	protein_coding
3924.86	-0.190408	0.00244755	0.0269158	Ccdc50	coiled-coil domain containing 50 [Source:MGI Symbol;Acc:MGI:1914751]	67501	ENSMUSG00000038127	MGI:1914751	protein_coding
443.333	-0.232059	0.00245806	0.0270112	Yipf6	Yip1 domain family, member 6 [Source:MGI Symbol;Acc:MGI:1925179]	77929	ENSMUSG00000047694	MGI:1925179	protein_coding
2752.37	0.134398	0.00248558	0.0272932	Mapk1ip1l	mitogen-activated protein kinase 1 interacting protein 1-like [Source:MGI Symbol;Acc:MGI:2444022]	218975	ENSMUSG00000021840	MGI:2444022	protein_coding
1262.93	0.179042	0.00250674	0.0275051	Snrpa1	small nuclear ribonucleoprotein polypeptide A' [Source:MGI Symbol;Acc:MGI:1916231]	68981	ENSMUSG00000030512	MGI:1916231	protein_coding
3999.01	0.13894	0.00251125	0.027534	Ftsj3	FtsJ RNA methyltransferase homolog 3 (E. coli) [Source:MGI Symbol;Acc:MGI:1860295]	56095	ENSMUSG00000020706	MGI:1860295	protein_coding
269.802	0.266578	0.00251699	0.0275765	Trmt13	tRNA methyltransferase 13 [Source:MGI Symbol;Acc:MGI:1925219]	229780	ENSMUSG00000033439	MGI:1925219	protein_coding
806.196	-0.172587	0.00252629	0.0276578	Naa60	N(alpha)-acetyltransferase 60, NatF catalytic subunit [Source:MGI Symbol;Acc:MGI:1922013]	74763	ENSMUSG00000005982	MGI:1922013	protein_coding
926.014	0.173226	0.00252862	0.0276628	Dnajc21	DnaJ heat shock protein family (Hsp40) member C21 [Source:MGI Symbol;Acc:MGI:1925371]	78244	ENSMUSG00000044224	MGI:1925371	protein_coding
192.166	0.401373	0.0025314	0.0276727	Gm32856	predicted gene, 32856 [Source:MGI Symbol;Acc:MGI:5592015]	---	ENSMUSG00000110605	MGI:5592015	lincRNA
114.179	-0.528873	0.00254323	0.0277607	Nlrc4	NLR family, CARD domain containing 4 [Source:MGI Symbol;Acc:MGI:3036243]	268973	ENSMUSG00000039193	MGI:3036243	protein_coding
242.854	-0.274346	0.00254137	0.0277607	Khnyn	KH and NYN domain containing [Source:MGI Symbol;Acc:MGI:2451333]	219094	ENSMUSG00000047153	MGI:2451333	protein_coding
24.8627	0.620221	0.00254867	0.0277995	Srcin1	SRC kinase signaling inhibitor 1 [Source:MGI Symbol;Acc:MGI:1933179]	56013	ENSMUSG00000038453	MGI:1933179	protein_coding
93.1972	-0.498398	0.00255422	0.0278395	Kif1a	kinesin family member 1A [Source:MGI Symbol;Acc:MGI:108391]	16560	ENSMUSG00000014602	MGI:108391	protein_coding
344.306	-0.990248	0.0025638	0.0278933	Ecm1	extracellular matrix protein 1 [Source:MGI Symbol;Acc:MGI:103060]	13601	ENSMUSG00000028108	MGI:103060	protein_coding
663.177	-0.241204	0.00256301	0.0278933	Card11	caspase recruitment domain family, member 11 [Source:MGI Symbol;Acc:MGI:1916978]	108723	ENSMUSG00000036526	MGI:1916978	protein_coding
3504.51	-0.236008	0.00256544	0.0278933	Ptms	parathymosin [Source:MGI Symbol;Acc:MGI:1916452]	69202	ENSMUSG00000030122	MGI:1916452	protein_coding
970.475	-0.223033	0.00256672	0.0278933	Gab2	growth factor receptor bound protein 2-associated protein 2 [Source:MGI Symbol;Acc:MGI:1333854]	14389	ENSMUSG00000004508	MGI:1333854	protein_coding
228.537	-0.874721	0.00257094	0.0279185	Cdc42ep2	CDC42 effector protein (Rho GTPase binding) 2 [Source:MGI Symbol;Acc:MGI:1929744]	104252	ENSMUSG00000045664	MGI:1929744	protein_coding
3840.99	0.140885	0.00258283	0.028027	Fubp1	far upstream element (FUSE) binding protein 1 [Source:MGI Symbol;Acc:MGI:1196294]	51886	ENSMUSG00000028034	MGI:1196294	protein_coding
883.04	0.209137	0.00259085	0.0280932	Myo19	myosin XIX [Source:MGI Symbol;Acc:MGI:1913446]	66196	ENSMUSG00000020527	MGI:1913446	protein_coding
233.851	-0.437272	0.00260875	0.0282665	Hsd3b7	hydroxy-delta-5-steroid dehydrogenase, 3 beta- and steroid delta-isomerase 7 [Source:MGI Symbol;Acc:MGI:2141879]	101502	ENSMUSG00000042289	MGI:2141879	protein_coding
31.6801	-0.866555	0.00263396	0.0285187	Atp2b4	ATPase, Ca++ transporting, plasma membrane 4 [Source:MGI Symbol;Acc:MGI:88111]	381290	ENSMUSG00000026463	MGI:88111	protein_coding
194.952	-0.488281	0.00264351	0.0286012	Rgs7bp	regulator of G-protein signalling 7 binding protein [Source:MGI Symbol;Acc:MGI:106334]	52882	ENSMUSG00000021719	MGI:106334	protein_coding
3071.43	-0.191514	0.00264783	0.0286269	Fcer1g	Fc receptor, IgE, high affinity I, gamma polypeptide [Source:MGI Symbol;Acc:MGI:95496]	14127	ENSMUSG00000058715	MGI:95496	protein_coding
6.25544	-1.26961	0.00266048	0.0287426	Dnah17	dynein, axonemal, heavy chain 17 [Source:MGI Symbol;Acc:MGI:1917176]	69926	ENSMUSG00000033987	MGI:1917176	protein_coding
3.7937	-1.36524	0.00266691	0.0287909	B3gnt7	UDP-GlcNAc:betaGal beta-1,3-N-acetylglucosaminyltransferase 7 [Source:MGI Symbol;Acc:MGI:2384394]	227327	ENSMUSG00000079445	MGI:2384394	protein_coding
1305.98	-0.294247	0.00267425	0.028849	Lcp2	lymphocyte cytosolic protein 2 [Source:MGI Symbol;Acc:MGI:1321402]	16822	ENSMUSG00000002699	MGI:1321402	protein_coding
1576.15	-0.211071	0.00268421	0.0289003	Ppm1h	protein phosphatase 1H (PP2C domain containing) [Source:MGI Symbol;Acc:MGI:2442087]	319468	ENSMUSG00000034613	MGI:2442087	protein_coding
1024.09	0.141364	0.0026836	0.0289003	Ldah	lipid droplet associated hydrolase [Source:MGI Symbol;Acc:MGI:1916082]	68832	ENSMUSG00000037669	MGI:1916082	protein_coding
580.155	0.305792	0.00268489	0.0289003	Gm43351	predicted gene 43351 [Source:MGI Symbol;Acc:MGI:5663488]	---	ENSMUSG00000105769	MGI:5663488	lincRNA
39.3795	-0.644336	0.00269213	0.028957	Smtn	smoothelin [Source:MGI Symbol;Acc:MGI:1354727]	29856	ENSMUSG00000020439	MGI:1354727	protein_coding
503.919	-0.209402	0.00269871	0.0290067	Irf3	interferon regulatory factor 3 [Source:MGI Symbol;Acc:MGI:1859179]	54131	ENSMUSG00000003184	MGI:1859179	protein_coding
4212.1	-0.270434	0.00270099	0.0290101	Tpm4	tropomyosin 4 [Source:MGI Symbol;Acc:MGI:2449202]	326618	ENSMUSG00000031799	MGI:2449202	protein_coding
516.877	0.178249	0.00271157	0.0291025	Ccdc59	coiled-coil domain containing 59 [Source:MGI Symbol;Acc:MGI:1289302]	52713	ENSMUSG00000019897	MGI:1289302	protein_coding
2141.22	0.14438	0.00271876	0.0291372	Plaa	phospholipase A2, activating protein [Source:MGI Symbol;Acc:MGI:104810]	18786	ENSMUSG00000028577	MGI:104810	protein_coding
19.5248	0.702576	0.00271752	0.0291372	Efna2	ephrin A2 [Source:MGI Symbol;Acc:MGI:102707]	13637	ENSMUSG00000003070	MGI:102707	protein_coding
958.625	-0.23039	0.00274118	0.0293559	Rassf3	Ras association (RalGDS/AF-6) domain family member 3 [Source:MGI Symbol;Acc:MGI:2179722]	192678	ENSMUSG00000025795	MGI:2179722	protein_coding
649.699	-0.213385	0.00274315	0.0293559	Acads	acyl-Coenzyme A dehydrogenase, short chain [Source:MGI Symbol;Acc:MGI:87868]	11409	ENSMUSG00000029545	MGI:87868	protein_coding
163.682	-0.482051	0.00275841	0.0294847	Map3k8	mitogen-activated protein kinase kinase kinase 8 [Source:MGI Symbol;Acc:MGI:1346878]	26410	ENSMUSG00000024235	MGI:1346878	protein_coding
140.102	0.366804	0.00275919	0.0294847	Gm9833	predicted gene 9833 [Source:MGI Symbol;Acc:MGI:3641855]	---	ENSMUSG00000049230	MGI:3641855	protein_coding
1081.72	-0.169858	0.00276811	0.0295586	Csnk1g2	casein kinase 1, gamma 2 [Source:MGI Symbol;Acc:MGI:1920014]	103236	ENSMUSG00000003345	MGI:1920014	protein_coding
1328.03	-0.350804	0.00277254	0.0295637	Sun2	Sad1 and UNC84 domain containing 2 [Source:MGI Symbol;Acc:MGI:2443011]	223697	ENSMUSG00000042524	MGI:2443011	protein_coding
2646.7	0.118578	0.0027726	0.0295637	Cpsf3	cleavage and polyadenylation specificity factor 3 [Source:MGI Symbol;Acc:MGI:1859328]	54451	ENSMUSG00000054309	MGI:1859328	protein_coding
1006.36	0.18467	0.00277468	0.0295645	Ruvbl1	RuvB-like protein 1 [Source:MGI Symbol;Acc:MGI:1928760]	56505	ENSMUSG00000030079	MGI:1928760	protein_coding
947.132	-0.168632	0.00278187	0.0296197	Brwd1	bromodomain and WD repeat domain containing 1 [Source:MGI Symbol;Acc:MGI:1890651]	93871	ENSMUSG00000022914	MGI:1890651	protein_coding
409.865	-0.534008	0.00279028	0.029645	Uba7	ubiquitin-like modifier activating enzyme 7 [Source:MGI Symbol;Acc:MGI:1349462]	74153	ENSMUSG00000032596	MGI:1349462	protein_coding
2484.15	0.132559	0.00279006	0.029645	Ddx56	DEAD (Asp-Glu-Ala-Asp) box polypeptide 56 [Source:MGI Symbol;Acc:MGI:1277172]	52513	ENSMUSG00000004393	MGI:1277172	protein_coding
15.2962	0.834031	0.00278876	0.029645	Hes1	hes family bHLH transcription factor 1 [Source:MGI Symbol;Acc:MGI:104853]	15205	ENSMUSG00000022528	MGI:104853	protein_coding
3253.15	-0.131575	0.00280863	0.0298124	Arfgef2	ADP-ribosylation factor guanine nucleotide-exchange factor 2 (brefeldin A-inhibited) [Source:MGI Symbol;Acc:MGI:2139354]	99371	ENSMUSG00000074582	MGI:2139354	protein_coding
128.602	0.352838	0.00281009	0.0298124	Dtwd2	DTW domain containing 2 [Source:MGI Symbol;Acc:MGI:1916107]	68857	ENSMUSG00000024505	MGI:1916107	protein_coding
4680.55	-0.530467	0.00281397	0.0298287	Tnf	tumor necrosis factor [Source:MGI Symbol;Acc:MGI:104798]	21926	ENSMUSG00000024401	MGI:104798	protein_coding
41.0198	-0.528581	0.00281567	0.0298287	Gm15417	predicted gene 15417 [Source:MGI Symbol;Acc:MGI:3642531]	---	ENSMUSG00000074466	MGI:3642531	antisense
1093.8	0.159054	0.00283284	0.0299891	Eif2b1	eukaryotic translation initiation factor 2B, subunit 1 (alpha) [Source:MGI Symbol;Acc:MGI:2384802]	209354	ENSMUSG00000029388	MGI:2384802	protein_coding
116.763	-0.59583	0.00284539	0.0300939	B3gnt3	UDP-GlcNAc:betaGal beta-1,3-N-acetylglucosaminyltransferase 3 [Source:MGI Symbol;Acc:MGI:2152535]	72297	ENSMUSG00000031803	MGI:2152535	protein_coding
137.915	-0.372091	0.00284684	0.0300939	Inafm1	InaF motif containing 1 [Source:MGI Symbol;Acc:MGI:1913550]	66300	ENSMUSG00000091811	MGI:1913550	protein_coding
523.249	0.281713	0.00286433	0.0302572	Hspa4l	heat shock protein 4 like [Source:MGI Symbol;Acc:MGI:107422]	18415	ENSMUSG00000025757	MGI:107422	protein_coding
385.532	-0.238091	0.00287066	0.0303024	Mpst	mercaptopyruvate sulfurtransferase [Source:MGI Symbol;Acc:MGI:2179733]	246221	ENSMUSG00000071711	MGI:2179733	protein_coding
1588.32	-0.157475	0.00287562	0.030333	Tbc1d1	TBC1 domain family, member 1 [Source:MGI Symbol;Acc:MGI:1889508]	57915	ENSMUSG00000029174	MGI:1889508	protein_coding
218.568	0.287876	0.00288613	0.0304221	Glmn	glomulin, FKBP associated protein [Source:MGI Symbol;Acc:MGI:2141180]	170823	ENSMUSG00000029276	MGI:2141180	protein_coding
332.325	-0.198593	0.00289358	0.0304787	Bloc1s5	biogenesis of lysosomal organelles complex-1, subunit 5, muted [Source:MGI Symbol;Acc:MGI:2178598]	17828	ENSMUSG00000038982	MGI:2178598	protein_coding
39.9416	-0.566379	0.00290292	0.0305553	2900093K20Rik	RIKEN cDNA 2900093K20 gene [Source:MGI Symbol;Acc:MGI:1915287]	---	ENSMUSG00000099632	MGI:1915287	antisense
71.1362	-0.514509	0.00291344	0.0306442	9430038I01Rik	RIKEN cDNA 9430038I01 gene [Source:MGI Symbol;Acc:MGI:1924502]	77252	ENSMUSG00000040139	MGI:1924502	protein_coding
1276.72	-0.336446	0.00293025	0.030799	Plin2	perilipin 2 [Source:MGI Symbol;Acc:MGI:87920]	11520	ENSMUSG00000028494	MGI:87920	protein_coding
1708.07	-0.203166	0.00294363	0.0309176	Retreg2	reticulophagy regulator family member 2 [Source:MGI Symbol;Acc:MGI:2388278]	227298	ENSMUSG00000049339	MGI:2388278	protein_coding
6466.31	-0.404522	0.00295266	0.0309903	Cst3	cystatin C [Source:MGI Symbol;Acc:MGI:102519]	13010	ENSMUSG00000027447	MGI:102519	protein_coding
42.9481	-0.586408	0.00299313	0.0313927	Eif4e3	eukaryotic translation initiation factor 4E member 3 [Source:MGI Symbol;Acc:MGI:1914142]	66892	ENSMUSG00000093661	MGI:1914142	protein_coding
60.3109	0.55039	0.00299899	0.0314318	Asah2	N-acylsphingosine amidohydrolase 2 [Source:MGI Symbol;Acc:MGI:1859310]	54447	ENSMUSG00000024887	MGI:1859310	protein_coding
1027.23	-0.211605	0.00300584	0.0314812	Tgif1	TGFB-induced factor homeobox 1 [Source:MGI Symbol;Acc:MGI:1194497]	21815	ENSMUSG00000047407	MGI:1194497	protein_coding
3980.98	0.101088	0.0030168	0.0315736	Api5	apoptosis inhibitor 5 [Source:MGI Symbol;Acc:MGI:1888993]	11800	ENSMUSG00000027193	MGI:1888993	protein_coding
1757.62	-0.176041	0.00303378	0.0317288	Rps6ka3	ribosomal protein S6 kinase polypeptide 3 [Source:MGI Symbol;Acc:MGI:104557]	110651	ENSMUSG00000031309	MGI:104557	protein_coding
451.475	0.236751	0.00304197	0.0317918	Armt1	acidic residue methyltransferase 1 [Source:MGI Symbol;Acc:MGI:1920669]	73419	ENSMUSG00000061759	MGI:1920669	protein_coding
3142.54	0.152599	0.00305252	0.0318795	Eif3e	eukaryotic translation initiation factor 3, subunit E [Source:MGI Symbol;Acc:MGI:99257]	16341	ENSMUSG00000022336	MGI:99257	protein_coding
218.965	0.243622	0.00306962	0.0320354	Taco1	translational activator of mitochondrially encoded cytochrome c oxidase I [Source:MGI Symbol;Acc:MGI:1917457]	70207	ENSMUSG00000001983	MGI:1917457	protein_coding
2988.54	0.156413	0.00308998	0.0322251	Cops2	COP9 signalosome subunit 2 [Source:MGI Symbol;Acc:MGI:1330276]	12848	ENSMUSG00000027206	MGI:1330276	protein_coding
302.956	-0.311183	0.00309241	0.0322275	Maml2	mastermind like transcriptional coactivator 2 [Source:MGI Symbol;Acc:MGI:2389460]	270118	ENSMUSG00000031925	MGI:2389460	protein_coding
673.9	-0.31089	0.00309732	0.0322559	Pla2g15	phospholipase A2, group XV [Source:MGI Symbol;Acc:MGI:2178076]	192654	ENSMUSG00000031903	MGI:2178076	protein_coding
912.425	0.176054	0.00310495	0.0323126	Trmt61a	tRNA methyltransferase 61A [Source:MGI Symbol;Acc:MGI:2443487]	328162	ENSMUSG00000060950	MGI:2443487	protein_coding
302.449	-0.195342	0.00310893	0.0323238	Zfp715	zinc finger protein 715 [Source:MGI Symbol;Acc:MGI:1917180]	69930	ENSMUSG00000012640	MGI:1917180	protein_coding
4711.32	0.113564	0.00311042	0.0323238	Sec61a1	Sec61 alpha 1 subunit (S. cerevisiae) [Source:MGI Symbol;Acc:MGI:1858417]	53421	ENSMUSG00000030082	MGI:1858417	protein_coding
26.3967	-1.05076	0.00312033	0.0324039	Gm11613	predicted gene 11613 [Source:MGI Symbol;Acc:MGI:3651819]	---	ENSMUSG00000085586	MGI:3651819	processed_transcript
2878.61	0.174387	0.00314077	0.0325932	Gpd2	glycerol phosphate dehydrogenase 2, mitochondrial [Source:MGI Symbol;Acc:MGI:99778]	14571	ENSMUSG00000026827	MGI:99778	protein_coding
280.121	-0.371818	0.00314327	0.0325962	Calcoco1	calcium binding and coiled coil domain 1 [Source:MGI Symbol;Acc:MGI:1914738]	67488	ENSMUSG00000023055	MGI:1914738	protein_coding
117.946	-0.370614	0.00315026	0.0326228	Cacna2d1	calcium channel, voltage-dependent, alpha2/delta subunit 1 [Source:MGI Symbol;Acc:MGI:88295]	12293	ENSMUSG00000040118	MGI:88295	protein_coding
1585.19	0.168837	0.00314897	0.0326228	Nop9	NOP9 nucleolar protein [Source:MGI Symbol;Acc:MGI:1915092]	67842	ENSMUSG00000019297	MGI:1915092	protein_coding
3194.94	-0.122154	0.00315537	0.0326528	Anapc5	anaphase-promoting complex subunit 5 [Source:MGI Symbol;Acc:MGI:1929722]	59008	ENSMUSG00000029472	MGI:1929722	protein_coding
34.4057	-0.574129	0.00318108	0.0328957	Mr1	major histocompatibility complex, class I-related [Source:MGI Symbol;Acc:MGI:1195463]	15064	ENSMUSG00000026471	MGI:1195463	protein_coding
325.819	-0.22266	0.00318752	0.0329392	Tmem179b	transmembrane protein 179B [Source:MGI Symbol;Acc:MGI:1914956]	67706	ENSMUSG00000118346	MGI:1914956	protein_coding
154.717	-0.386304	0.00318995	0.0329412	Slc26a11	solute carrier family 26, member 11 [Source:MGI Symbol;Acc:MGI:2444589]	268512	ENSMUSG00000039908	MGI:2444589	protein_coding
1009.97	0.155263	0.00320291	0.0330519	Ccnb2	cyclin B2 [Source:MGI Symbol;Acc:MGI:88311]	12442	ENSMUSG00000032218	MGI:88311	protein_coding
1575.5	-0.40572	0.00321017	0.0331036	Irgm1	immunity-related GTPase family M member 1 [Source:MGI Symbol;Acc:MGI:107567]	15944	ENSMUSG00000046879	MGI:107567	protein_coding
1202.82	0.15346	0.00321629	0.0331435	Mphosph10	M-phase phosphoprotein 10 (U3 small nucleolar ribonucleoprotein) [Source:MGI Symbol;Acc:MGI:1915223]	67973	ENSMUSG00000030521	MGI:1915223	protein_coding
20.1677	0.786134	0.00323326	0.0332951	Mlph	melanophilin [Source:MGI Symbol;Acc:MGI:2176380]	171531	ENSMUSG00000026303	MGI:2176380	protein_coding
1700.56	-0.358041	0.00324691	0.0334123	Parp9	poly (ADP-ribose) polymerase family, member 9 [Source:MGI Symbol;Acc:MGI:1933117]	80285	ENSMUSG00000022906	MGI:1933117	protein_coding
203.014	0.292862	0.00325411	0.033463	Kbtbd8	kelch repeat and BTB (POZ) domain containing 8 [Source:MGI Symbol;Acc:MGI:2661430]	243574	ENSMUSG00000030031	MGI:2661430	protein_coding
442.988	-0.376324	0.00326071	0.0335075	Abcc3	ATP-binding cassette, sub-family C (CFTR/MRP), member 3 [Source:MGI Symbol;Acc:MGI:1923658]	76408	ENSMUSG00000020865	MGI:1923658	protein_coding
684.01	0.247168	0.00326563	0.0335347	Sh3rf1	SH3 domain containing ring finger 1 [Source:MGI Symbol;Acc:MGI:1913066]	59009	ENSMUSG00000031642	MGI:1913066	protein_coding
1478.13	0.218231	0.00328518	0.033712	Eef1e1	eukaryotic translation elongation factor 1 epsilon 1 [Source:MGI Symbol;Acc:MGI:1913393]	66143	ENSMUSG00000001707	MGI:1913393	protein_coding
10869.8	-0.359869	0.0032939	0.0337361	Gusb	glucuronidase, beta [Source:MGI Symbol;Acc:MGI:95872]	110006	ENSMUSG00000025534	MGI:95872	protein_coding
283.622	-0.307575	0.00329064	0.0337361	Fam174a	family with sequence similarity 174, member A [Source:MGI Symbol;Acc:MGI:1914948]	67698	ENSMUSG00000051185	MGI:1914948	protein_coding
2287.64	0.166052	0.0032944	0.0337361	Bax	BCL2-associated X protein [Source:MGI Symbol;Acc:MGI:99702]	12028	ENSMUSG00000003873	MGI:99702	protein_coding
834.513	-0.183156	0.00330311	0.0338018	Otulinl	OTU deubiquitinase with linear linkage specificity like [Source:MGI Symbol;Acc:MGI:2687281]	223433	ENSMUSG00000056069	MGI:2687281	protein_coding
1578.84	-0.217584	0.00330848	0.0338141	Spag9	sperm associated antigen 9 [Source:MGI Symbol;Acc:MGI:1918084]	70834	ENSMUSG00000020859	MGI:1918084	protein_coding
1825.7	-0.154858	0.0033089	0.0338141	Epb41l2	erythrocyte membrane protein band 4.1 like 2 [Source:MGI Symbol;Acc:MGI:103009]	13822	ENSMUSG00000019978	MGI:103009	protein_coding
2885.05	0.165189	0.00333428	0.0340498	Spns1	spinster homolog 1 [Source:MGI Symbol;Acc:MGI:1920908]	73658	ENSMUSG00000030741	MGI:1920908	protein_coding
316.123	-0.23072	0.00334066	0.0340678	Dhrs4	dehydrogenase/reductase (SDR family) member 4 [Source:MGI Symbol;Acc:MGI:90169]	28200	ENSMUSG00000022210	MGI:90169	protein_coding
1481.25	-0.140945	0.00333979	0.0340678	Cln3	ceroid lipofuscinosis, neuronal 3, juvenile (Batten, Spielmeyer-Vogt disease) [Source:MGI Symbol;Acc:MGI:107537]	12752	ENSMUSG00000030720	MGI:107537	protein_coding
633.956	-0.280578	0.00335895	0.0342306	Tk1	thymidine kinase 1 [Source:MGI Symbol;Acc:MGI:98763]	21877	ENSMUSG00000025574	MGI:98763	protein_coding
2205.27	-0.19863	0.00336138	0.0342317	Tbc1d13	TBC1 domain family, member 13 [Source:MGI Symbol;Acc:MGI:2385326]	70296	ENSMUSG00000039678	MGI:2385326	protein_coding
576.991	-0.178976	0.00337176	0.0343137	Cast	calpastatin [Source:MGI Symbol;Acc:MGI:1098236]	12380	ENSMUSG00000021585	MGI:1098236	protein_coding
441.003	0.260498	0.00337692	0.0343425	Faap24	Fanconi anemia core complex associated protein 24 [Source:MGI Symbol;Acc:MGI:2142208]	101831	ENSMUSG00000030493	MGI:2142208	protein_coding
3113.59	0.224225	0.00339571	0.0345098	Mybl2	myeloblastosis oncogene-like 2 [Source:MGI Symbol;Acc:MGI:101785]	17865	ENSMUSG00000017861	MGI:101785	protein_coding
588.761	-0.240238	0.00340975	0.0346166	Rab5b	RAB5B, member RAS oncogene family [Source:MGI Symbol;Acc:MGI:105938]	19344	ENSMUSG00000000711	MGI:105938	protein_coding
1310.56	-0.155813	0.00341092	0.0346166	Pik3r2	phosphoinositide-3-kinase regulatory subunit 2 [Source:MGI Symbol;Acc:MGI:1098772]	18709	ENSMUSG00000031834	MGI:1098772	protein_coding
848.909	-0.200604	0.00342429	0.0347284	Acadvl	acyl-Coenzyme A dehydrogenase, very long chain [Source:MGI Symbol;Acc:MGI:895149]	11370	ENSMUSG00000018574	MGI:895149	protein_coding
1420.58	-0.246104	0.00342763	0.0347383	Mcoln2	mucolipin 2 [Source:MGI Symbol;Acc:MGI:1915529]	68279	ENSMUSG00000011008	MGI:1915529	protein_coding
1005.3	-0.159965	0.00343995	0.0347787	Dock1	dedicator of cytokinesis 1 [Source:MGI Symbol;Acc:MGI:2429765]	330662	ENSMUSG00000058325	MGI:2429765	protein_coding
3519.92	0.137497	0.00343457	0.0347787	Gemin5	gem nuclear organelle associated protein 5 [Source:MGI Symbol;Acc:MGI:2449311]	216766	ENSMUSG00000037275	MGI:2449311	protein_coding
1848.65	0.155124	0.00344341	0.0347787	Rbm17	RNA binding motif protein 17 [Source:MGI Symbol;Acc:MGI:1924188]	76938	ENSMUSG00000037197	MGI:1924188	protein_coding
681.184	0.191714	0.00343752	0.0347787	Med10	mediator complex subunit 10 [Source:MGI Symbol;Acc:MGI:106331]	28077	ENSMUSG00000021598	MGI:106331	protein_coding
535.449	0.219128	0.00344296	0.0347787	Mapk8	mitogen-activated protein kinase 8 [Source:MGI Symbol;Acc:MGI:1346861]	26419	ENSMUSG00000021936	MGI:1346861	protein_coding
1204.55	-0.188026	0.00344904	0.034792	Mxi1	MAX interactor 1, dimerization protein [Source:MGI Symbol;Acc:MGI:97245]	17859	ENSMUSG00000025025	MGI:97245	protein_coding
5406.76	0.0821696	0.00344945	0.034792	Gnb1	guanine nucleotide binding protein (G protein), beta 1 [Source:MGI Symbol;Acc:MGI:95781]	14688	ENSMUSG00000029064	MGI:95781	protein_coding
585.273	0.201389	0.00347119	0.0349873	Ccng1	cyclin G1 [Source:MGI Symbol;Acc:MGI:102890]	12450	ENSMUSG00000020326	MGI:102890	protein_coding
4383.42	0.0852672	0.00347847	0.0350367	Dlst	dihydrolipoamide S-succinyltransferase (E2 component of 2-oxo-glutarate complex) [Source:MGI Symbol;Acc:MGI:1926170]	78920	ENSMUSG00000004789	MGI:1926170	protein_coding
641.99	-0.338372	0.00349024	0.0351312	Chst10	carbohydrate sulfotransferase 10 [Source:MGI Symbol;Acc:MGI:2138283]	98388	ENSMUSG00000026080	MGI:2138283	protein_coding
1703.07	0.146328	0.00349599	0.0351651	Dnajc7	DnaJ heat shock protein family (Hsp40) member C7 [Source:MGI Symbol;Acc:MGI:1928373]	56354	ENSMUSG00000014195	MGI:1928373	protein_coding
1714.82	0.175504	0.00349909	0.0351723	Esf1	ESF1 nucleolar pre-rRNA processing protein homolog [Source:MGI Symbol;Acc:MGI:1913830]	66580	ENSMUSG00000045624	MGI:1913830	protein_coding
1278.83	-0.156628	0.00350399	0.0351975	Xiap	X-linked inhibitor of apoptosis [Source:MGI Symbol;Acc:MGI:107572]	11798	ENSMUSG00000025860	MGI:107572	protein_coding
17.916	-0.830769	0.00353119	0.0354466	Cntd1	cyclin N-terminal domain containing 1 [Source:MGI Symbol;Acc:MGI:1923965]	68107	ENSMUSG00000078653	MGI:1923965	protein_coding
4.41707	-1.21111	0.00354353	0.0354497	Tlr12	toll-like receptor 12 [Source:MGI Symbol;Acc:MGI:3045221]	384059	ENSMUSG00000062545	MGI:3045221	protein_coding
1002.74	-0.358579	0.00353593	0.0354497	Parp10	poly (ADP-ribose) polymerase family, member 10 [Source:MGI Symbol;Acc:MGI:3712326]	671535	ENSMUSG00000063268	MGI:3712326	protein_coding
1604.78	-0.218454	0.00353947	0.0354497	Reep5	receptor accessory protein 5 [Source:MGI Symbol;Acc:MGI:1270152]	13476	ENSMUSG00000005873	MGI:1270152	protein_coding
1759.15	-0.150483	0.00353737	0.0354497	Lnpep	leucyl/cystinyl aminopeptidase [Source:MGI Symbol;Acc:MGI:2387123]	240028	ENSMUSG00000023845	MGI:2387123	protein_coding
289.436	0.517996	0.00354141	0.0354497	Mir17hg	Mir17 host gene (non-protein coding) [Source:MGI Symbol;Acc:MGI:1923207]	---	ENSMUSG00000089726	MGI:1923207	lincRNA
25.881	-0.530351	0.00355222	0.0355126	Unc13a	unc-13 homolog A [Source:MGI Symbol;Acc:MGI:3051532]	382018	ENSMUSG00000034799	MGI:3051532	protein_coding
106.994	-0.363668	0.0035578	0.0355443	Elovl7	ELOVL family member 7, elongation of long chain fatty acids (yeast) [Source:MGI Symbol;Acc:MGI:1921809]	74559	ENSMUSG00000021696	MGI:1921809	protein_coding
434.704	0.199628	0.00357057	0.0356477	Adat1	adenosine deaminase, tRNA-specific 1 [Source:MGI Symbol;Acc:MGI:1353631]	30947	ENSMUSG00000031949	MGI:1353631	protein_coding
841.602	0.14633	0.00357824	0.0357	Orc4	origin recognition complex, subunit 4 [Source:MGI Symbol;Acc:MGI:1347043]	26428	ENSMUSG00000026761	MGI:1347043	protein_coding
352.66	-0.228444	0.00359094	0.0358025	Zfyve1	zinc finger, FYVE domain containing 1 [Source:MGI Symbol;Acc:MGI:3026685]	217695	ENSMUSG00000042628	MGI:3026685	protein_coding
502.406	-0.4035	0.00361071	0.0359436	Rnase4	ribonuclease, RNase A family 4 [Source:MGI Symbol;Acc:MGI:1926217]	58809	ENSMUSG00000021876	MGI:1926217	protein_coding
799.059	-0.21042	0.00361241	0.0359436	Crat	carnitine acetyltransferase [Source:MGI Symbol;Acc:MGI:109501]	12908	ENSMUSG00000026853	MGI:109501	protein_coding
541.082	0.194452	0.0036078	0.0359436	Rwdd1	RWD domain containing 1 [Source:MGI Symbol;Acc:MGI:1913771]	66521	ENSMUSG00000019782	MGI:1913771	protein_coding
1875.58	-0.160835	0.00361763	0.0359713	Grb2	growth factor receptor bound protein 2 [Source:MGI Symbol;Acc:MGI:95805]	14784	ENSMUSG00000059923	MGI:95805	protein_coding
592.837	-0.199267	0.00362191	0.0359896	Copg2	coatomer protein complex, subunit gamma 2 [Source:MGI Symbol;Acc:MGI:1858683]	54160	ENSMUSG00000025607	MGI:1858683	protein_coding
286.965	0.241549	0.0036245	0.035991	Zfp777	zinc finger protein 777 [Source:MGI Symbol;Acc:MGI:1919556]	72306	ENSMUSG00000071477	MGI:1919556	protein_coding
834.5	-0.543863	0.00363404	0.0360614	Naglu	alpha-N-acetylglucosaminidase (Sanfilippo disease IIIB) [Source:MGI Symbol;Acc:MGI:1351641]	27419	ENSMUSG00000001751	MGI:1351641	protein_coding
183.056	-0.292896	0.00363751	0.0360716	Inpp4a	inositol polyphosphate-4-phosphatase, type I [Source:MGI Symbol;Acc:MGI:1931123]	269180	ENSMUSG00000026113	MGI:1931123	protein_coding
316.143	-1.05296	0.00364838	0.036155	Samd9l	sterile alpha motif domain containing 9-like [Source:MGI Symbol;Acc:MGI:1343184]	209086	ENSMUSG00000047735	MGI:1343184	protein_coding
791.524	0.131928	0.00365879	0.0362338	B3galnt2	UDP-GalNAc:betaGlcNAc beta 1,3-galactosaminyltransferase, polypeptide 2 [Source:MGI Symbol;Acc:MGI:2145517]	97884	ENSMUSG00000039242	MGI:2145517	protein_coding
3693.57	0.11135	0.0036665	0.0362614	Eif3d	eukaryotic translation initiation factor 3, subunit D [Source:MGI Symbol;Acc:MGI:1933181]	55944	ENSMUSG00000016554	MGI:1933181	protein_coding
2083.96	0.131018	0.00366528	0.0362614	Gnpat	glyceronephosphate O-acyltransferase [Source:MGI Symbol;Acc:MGI:1343460]	14712	ENSMUSG00000031985	MGI:1343460	protein_coding
64.9728	0.483201	0.00367759	0.0363467	Snora73b	small nucleolar RNA, H/ACA box 73b [Source:MGI Symbol;Acc:MGI:4360049]	---	ENSMUSG00000065353	MGI:4360049	snoRNA
10598.2	-1.25507	0.00368257	0.0363715	Rsad2	radical S-adenosyl methionine domain containing 2 [Source:MGI Symbol;Acc:MGI:1929628]	58185	ENSMUSG00000020641	MGI:1929628	protein_coding
17.5775	0.717499	0.00369256	0.0364458	Hes7	hes family bHLH transcription factor 7 [Source:MGI Symbol;Acc:MGI:2135679]	84653	ENSMUSG00000023781	MGI:2135679	protein_coding
13.0001	-0.87551	0.00373221	0.0368125	Stkld1	serine/threonine kinase-like domain containing 1 [Source:MGI Symbol;Acc:MGI:2685557]	279029	ENSMUSG00000049897	MGI:2685557	protein_coding
362.745	-0.230162	0.00374072	0.0368717	Slc66a2	solute carrier family 66 member 2 [Source:MGI Symbol;Acc:MGI:1914193]	66943	ENSMUSG00000034006	MGI:1914193	protein_coding
857.556	-0.237983	0.00374543	0.0368934	Rffl	ring finger and FYVE like domain containing protein [Source:MGI Symbol;Acc:MGI:1914588]	67338	ENSMUSG00000020696	MGI:1914588	protein_coding
30.4716	-0.669726	0.00375358	0.0369491	Krt10	keratin 10 [Source:MGI Symbol;Acc:MGI:96685]	16661	ENSMUSG00000019761	MGI:96685	protein_coding
815.555	-0.362879	0.00376816	0.0369691	Fam234a	family with sequence similarity 234, member A [Source:MGI Symbol;Acc:MGI:2146854]	106581	ENSMUSG00000024187	MGI:2146854	protein_coding
676.343	-0.272379	0.00376372	0.0369691	Als2cl	ALS2 C-terminal like [Source:MGI Symbol;Acc:MGI:2447532]	235633	ENSMUSG00000044037	MGI:2447532	protein_coding
408.36	-0.225206	0.00376215	0.0369691	Pkib	protein kinase inhibitor beta, cAMP dependent, testis specific [Source:MGI Symbol;Acc:MGI:101937]	18768	ENSMUSG00000019876	MGI:101937	protein_coding
514.877	-0.163012	0.00376721	0.0369691	Mecp2	methyl CpG binding protein 2 [Source:MGI Symbol;Acc:MGI:99918]	17257	ENSMUSG00000031393	MGI:99918	protein_coding
6382.49	0.128465	0.00376001	0.0369691	Ipo7	importin 7 [Source:MGI Symbol;Acc:MGI:2152414]	233726	ENSMUSG00000066232	MGI:2152414	protein_coding
65.1445	-0.402388	0.00380314	0.0372875	Pxmp4	peroxisomal membrane protein 4 [Source:MGI Symbol;Acc:MGI:1891701]	59038	ENSMUSG00000000876	MGI:1891701	protein_coding
1255.84	-0.185552	0.00381911	0.0374173	Ripk1	receptor (TNFRSF)-interacting serine-threonine kinase 1 [Source:MGI Symbol;Acc:MGI:108212]	19766	ENSMUSG00000021408	MGI:108212	protein_coding
2.81824	1.28025	0.00382146	0.0374173	Vdr	vitamin D (1,25-dihydroxyvitamin D3) receptor [Source:MGI Symbol;Acc:MGI:103076]	22337	ENSMUSG00000022479	MGI:103076	protein_coding
3625.15	0.140427	0.00383394	0.0375146	Psmd7	proteasome (prosome, macropain) 26S subunit, non-ATPase, 7 [Source:MGI Symbol;Acc:MGI:1351511]	17463	ENSMUSG00000039067	MGI:1351511	protein_coding
1545.61	-0.302351	0.00384711	0.0375936	Shisa5	shisa family member 5 [Source:MGI Symbol;Acc:MGI:1915044]	66940	ENSMUSG00000025647	MGI:1915044	protein_coding
183.729	-0.256195	0.00384608	0.0375936	Pts	6-pyruvoyl-tetrahydropterin synthase [Source:MGI Symbol;Acc:MGI:1338783]	19286	ENSMUSG00000032067	MGI:1338783	protein_coding
899.249	0.163984	0.00386373	0.0377309	Parg	poly (ADP-ribose) glycohydrolase [Source:MGI Symbol;Acc:MGI:1347094]	26430	ENSMUSG00000021911	MGI:1347094	protein_coding
10367.2	0.128491	0.00386702	0.037738	Pa2g4	proliferation-associated 2G4 [Source:MGI Symbol;Acc:MGI:894684]	18813	ENSMUSG00000025364	MGI:894684	protein_coding
1665.24	0.142665	0.00387201	0.0377617	Smyd5	SET and MYND domain containing 5 [Source:MGI Symbol;Acc:MGI:108048]	232187	ENSMUSG00000033706	MGI:108048	protein_coding
1019.08	-0.176164	0.00387967	0.0378114	Zfp740	zinc finger protein 740 [Source:MGI Symbol;Acc:MGI:1915994]	68744	ENSMUSG00000046897	MGI:1915994	protein_coding
1913.05	-0.135242	0.00388793	0.0378418	Ociad1	OCIA domain containing 1 [Source:MGI Symbol;Acc:MGI:1915345]	68095	ENSMUSG00000029152	MGI:1915345	protein_coding
4473.53	0.121131	0.00388764	0.0378418	Syncrip	synaptotagmin binding, cytoplasmic RNA interacting protein [Source:MGI Symbol;Acc:MGI:1891690]	56403	ENSMUSG00000032423	MGI:1891690	protein_coding
1059.74	-0.174865	0.00392181	0.0381464	Vipas39	VPS33B interacting protein, apical-basolateral polarity regulator, spe-39 homolog [Source:MGI Symbol;Acc:MGI:2144805]	104799	ENSMUSG00000021038	MGI:2144805	protein_coding
11641.8	-0.346636	0.00393503	0.0382497	H2-D1	histocompatibility 2, D region locus 1 [Source:MGI Symbol;Acc:MGI:95896]	14964	ENSMUSG00000073411	MGI:95896	protein_coding
1934.85	-0.268059	0.00395195	0.0383392	Scarb2	scavenger receptor class B, member 2 [Source:MGI Symbol;Acc:MGI:1196458]	12492	ENSMUSG00000029426	MGI:1196458	protein_coding
1029.41	-0.196631	0.00395464	0.0383392	Lrp6	low density lipoprotein receptor-related protein 6 [Source:MGI Symbol;Acc:MGI:1298218]	16974	ENSMUSG00000030201	MGI:1298218	protein_coding
581.792	-0.194533	0.00395259	0.0383392	Zfp263	zinc finger protein 263 [Source:MGI Symbol;Acc:MGI:1921370]	74120	ENSMUSG00000022529	MGI:1921370	protein_coding
1853.94	-0.124215	0.00395032	0.0383392	Gnaq	guanine nucleotide binding protein, alpha q polypeptide [Source:MGI Symbol;Acc:MGI:95776]	14682	ENSMUSG00000024639	MGI:95776	protein_coding
316.397	-0.256047	0.00396763	0.0384398	Gm28035	predicted gene, 28035 [Source:MGI Symbol;Acc:MGI:5547771]	---	ENSMUSG00000099041	MGI:5547771	protein_coding
205.141	-0.50761	0.00397666	0.0384536	Cd72	CD72 antigen [Source:MGI Symbol;Acc:MGI:88345]	12517	ENSMUSG00000028459	MGI:88345	protein_coding
191.295	-0.320324	0.00397688	0.0384536	Ift140	intraflagellar transport 140 [Source:MGI Symbol;Acc:MGI:2146906]	106633	ENSMUSG00000024169	MGI:2146906	protein_coding
879.7	-0.286781	0.003974	0.0384536	Alas1	aminolevulinic acid synthase 1 [Source:MGI Symbol;Acc:MGI:87989]	11655	ENSMUSG00000032786	MGI:87989	protein_coding
47.0245	0.540731	0.00398051	0.0384635	Castor1	cytosolic arginine sensor for mTORC1 subunit 1 [Source:MGI Symbol;Acc:MGI:1919212]	71962	ENSMUSG00000020424	MGI:1919212	protein_coding
2035.48	-0.452351	0.00399489	0.0385771	Oas3	2'-5' oligoadenylate synthetase 3 [Source:MGI Symbol;Acc:MGI:2180850]	246727	ENSMUSG00000032661	MGI:2180850	protein_coding
167.604	0.446175	0.0040007	0.038608	Arhgef3	Rho guanine nucleotide exchange factor (GEF) 3 [Source:MGI Symbol;Acc:MGI:1918954]	71704	ENSMUSG00000021895	MGI:1918954	protein_coding
841.29	-0.171715	0.00400693	0.0386315	Sphk2	sphingosine kinase 2 [Source:MGI Symbol;Acc:MGI:1861380]	56632	ENSMUSG00000057342	MGI:1861380	protein_coding
4828.23	-0.149992	0.00400839	0.0386315	Rac1	Rac family small GTPase 1 [Source:MGI Symbol;Acc:MGI:97845]	19353	ENSMUSG00000001847	MGI:97845	protein_coding
342.813	-0.257539	0.0040265	0.0387554	Siae	sialic acid acetylesterase [Source:MGI Symbol;Acc:MGI:104803]	22619	ENSMUSG00000001942	MGI:104803	protein_coding
2781.52	0.126357	0.0040261	0.0387554	Eif3g	eukaryotic translation initiation factor 3, subunit G [Source:MGI Symbol;Acc:MGI:1858258]	53356	ENSMUSG00000070319	MGI:1858258	protein_coding
1081.94	-0.208562	0.00403849	0.0388454	Plcb3	phospholipase C, beta 3 [Source:MGI Symbol;Acc:MGI:104778]	18797	ENSMUSG00000024960	MGI:104778	protein_coding
927.898	-0.2816	0.0040418	0.0388519	Fes	feline sarcoma oncogene [Source:MGI Symbol;Acc:MGI:95514]	14159	ENSMUSG00000053158	MGI:95514	protein_coding
203.695	0.338492	0.00404886	0.0388944	Cdc25c	cell division cycle 25C [Source:MGI Symbol;Acc:MGI:88350]	12532	ENSMUSG00000044201	MGI:88350	protein_coding
9.60201	-0.851684	0.00405604	0.038938	2010001K21Rik	RIKEN cDNA 2010001K21 gene [Source:MGI Symbol;Acc:MGI:1917079]	---	ENSMUSG00000051606	MGI:1917079	processed_transcript
1575.53	-0.163509	0.00407067	0.0390276	Elf4	E74-like factor 4 (ets domain transcription factor) [Source:MGI Symbol;Acc:MGI:1928377]	56501	ENSMUSG00000031103	MGI:1928377	protein_coding
237.31	0.289458	0.00406812	0.0390276	Asf1a	anti-silencing function 1A histone chaperone [Source:MGI Symbol;Acc:MGI:1913653]	66403	ENSMUSG00000019857	MGI:1913653	protein_coding
4615.38	-0.107023	0.00407371	0.0390313	Pitpna	phosphatidylinositol transfer protein, alpha [Source:MGI Symbol;Acc:MGI:99887]	18738	ENSMUSG00000017781	MGI:99887	protein_coding
2148.48	-0.15393	0.00408103	0.0390506	Ptpn1	protein tyrosine phosphatase, non-receptor type 1 [Source:MGI Symbol;Acc:MGI:97805]	19246	ENSMUSG00000027540	MGI:97805	protein_coding
1918.1	0.214342	0.0040799	0.0390506	Ccdc85c	coiled-coil domain containing 85C [Source:MGI Symbol;Acc:MGI:3644008]	668158	ENSMUSG00000084883	MGI:3644008	protein_coding
479.461	0.196798	0.00410411	0.039246	Top1mt	DNA topoisomerase 1, mitochondrial [Source:MGI Symbol;Acc:MGI:1920210]	72960	ENSMUSG00000000934	MGI:1920210	protein_coding
558.354	0.194697	0.00411162	0.0392924	Rtca	RNA 3'-terminal phosphate cyclase [Source:MGI Symbol;Acc:MGI:1913618]	66368	ENSMUSG00000000339	MGI:1913618	protein_coding
156.838	-0.289119	0.0041392	0.0395303	Kptn	kaptin [Source:MGI Symbol;Acc:MGI:1890380]	70394	ENSMUSG00000006021	MGI:1890380	protein_coding
623.913	0.392368	0.00414325	0.0395433	Plpp3	phospholipid phosphatase 3 [Source:MGI Symbol;Acc:MGI:1915166]	67916	ENSMUSG00000028517	MGI:1915166	protein_coding
15.1617	-0.761101	0.0041526	0.0395813	Pram1	PML-RAR alpha-regulated adaptor molecule 1 [Source:MGI Symbol;Acc:MGI:3576625]	378460	ENSMUSG00000032739	MGI:3576625	protein_coding
1743.72	0.246633	0.00414997	0.0395813	Nek2	NIMA (never in mitosis gene a)-related expressed kinase 2 [Source:MGI Symbol;Acc:MGI:109359]	18005	ENSMUSG00000026622	MGI:109359	protein_coding
537.474	0.181132	0.00418882	0.0399007	Gorasp1	golgi reassembly stacking protein 1 [Source:MGI Symbol;Acc:MGI:1921748]	74498	ENSMUSG00000032513	MGI:1921748	protein_coding
1291.55	-0.183002	0.00422065	0.040152	Bcat2	branched chain aminotransferase 2, mitochondrial [Source:MGI Symbol;Acc:MGI:1276534]	12036	ENSMUSG00000030826	MGI:1276534	protein_coding
2170.98	0.140942	0.00421871	0.040152	Atg2b	autophagy related 2B [Source:MGI Symbol;Acc:MGI:1923809]	76559	ENSMUSG00000041341	MGI:1923809	protein_coding
226.827	0.218205	0.00423025	0.0402174	Helq	helicase, POLQ-like [Source:MGI Symbol;Acc:MGI:2176740]	191578	ENSMUSG00000035266	MGI:2176740	protein_coding
600.494	0.190046	0.00423529	0.0402393	Zrsr2	zinc finger (CCCH type), RNA binding motif and serine/arginine rich 2 [Source:MGI Symbol;Acc:MGI:103287]	22184	ENSMUSG00000031370	MGI:103287	protein_coding
1262.19	-0.156491	0.00424434	0.0402965	Ctdsp1	CTD (carboxy-terminal domain, RNA polymerase II, polypeptide A) small phosphatase 1 [Source:MGI Symbol;Acc:MGI:2654470]	227292	ENSMUSG00000026176	MGI:2654470	protein_coding
1031.42	0.172308	0.00424678	0.0402965	Wdr74	WD repeat domain 74 [Source:MGI Symbol;Acc:MGI:2147427]	107071	ENSMUSG00000042729	MGI:2147427	protein_coding
12.072	0.91236	0.00425451	0.0403439	Creb3l2	cAMP responsive element binding protein 3-like 2 [Source:MGI Symbol;Acc:MGI:2442695]	208647	ENSMUSG00000038648	MGI:2442695	protein_coding
2285.63	0.110867	0.00426901	0.0404294	Polr2m	polymerase (RNA) II (DNA directed) polypeptide M [Source:MGI Symbol;Acc:MGI:107282]	28015	ENSMUSG00000032199	MGI:107282	protein_coding
339.533	0.216456	0.00426711	0.0404294	Otud3	OTU domain containing 3 [Source:MGI Symbol;Acc:MGI:1920412]	73162	ENSMUSG00000041161	MGI:1920412	protein_coding
1632.47	0.206719	0.00427369	0.0404477	Rbm28	RNA binding motif protein 28 [Source:MGI Symbol;Acc:MGI:2655711]	68272	ENSMUSG00000029701	MGI:2655711	protein_coding
95.2564	-0.491884	0.00427984	0.0404799	Sla	src-like adaptor [Source:MGI Symbol;Acc:MGI:104295]	20491	ENSMUSG00000022372	MGI:104295	protein_coding
5119.13	0.164185	0.00429724	0.0405924	Tcof1	treacle ribosome biogenesis factor 1 [Source:MGI Symbol;Acc:MGI:892003]	21453	ENSMUSG00000024613	MGI:892003	protein_coding
323.329	0.237093	0.00429519	0.0405924	Qtrt1	queuine tRNA-ribosyltransferase catalytic subunit 1 [Source:MGI Symbol;Acc:MGI:1931441]	60507	ENSMUSG00000002825	MGI:1931441	protein_coding
109.207	-0.5386	0.00431096	0.040659	Ccng2	cyclin G2 [Source:MGI Symbol;Acc:MGI:1095734]	12452	ENSMUSG00000029385	MGI:1095734	protein_coding
1451.61	-0.228361	0.00431257	0.040659	Plekhb2	pleckstrin homology domain containing, family B (evectins) member 2 [Source:MGI Symbol;Acc:MGI:2385825]	226971	ENSMUSG00000026123	MGI:2385825	protein_coding
216.287	0.269082	0.00431001	0.040659	Slf1	SMC5-SMC6 complex localization factor 1 [Source:MGI Symbol;Acc:MGI:2145448]	105377	ENSMUSG00000021597	MGI:2145448	protein_coding
1008.4	0.237604	0.0043302	0.0407991	Nol10	nucleolar protein 10 [Source:MGI Symbol;Acc:MGI:2684913]	217431	ENSMUSG00000061458	MGI:2684913	protein_coding
441.798	-0.269502	0.00438203	0.0412611	Ube2h	ubiquitin-conjugating enzyme E2H [Source:MGI Symbol;Acc:MGI:104632]	22214	ENSMUSG00000039159	MGI:104632	protein_coding
1282.75	-0.28715	0.00443202	0.0417051	Os9	amplified in osteosarcoma [Source:MGI Symbol;Acc:MGI:1924301]	216440	ENSMUSG00000040462	MGI:1924301	protein_coding
213.596	-0.304436	0.00446873	0.0420011	Tm2d2	TM2 domain containing 2 [Source:MGI Symbol;Acc:MGI:1916992]	69742	ENSMUSG00000031556	MGI:1916992	protein_coding
128.117	0.376338	0.00446917	0.0420011	Mtfp1	mitochondrial fission process 1 [Source:MGI Symbol;Acc:MGI:1916686]	67900	ENSMUSG00000004748	MGI:1916686	protein_coding
17.5177	-0.836108	0.00448184	0.042081	Nlrp1b	NLR family, pyrin domain containing 1B [Source:MGI Symbol;Acc:MGI:3582959]	637515	ENSMUSG00000070390	MGI:3582959	protein_coding
73.3833	-0.409814	0.00448338	0.042081	Gm43552	predicted gene 43552 [Source:MGI Symbol;Acc:MGI:5663689]	---	ENSMUSG00000105835	MGI:5663689	protein_coding
1799.86	0.163298	0.00448832	0.0421005	Mrps2	mitochondrial ribosomal protein S2 [Source:MGI Symbol;Acc:MGI:2153089]	118451	ENSMUSG00000035772	MGI:2153089	protein_coding
432.13	-0.193966	0.00449382	0.0421253	Tbck	TBC1 domain containing kinase [Source:MGI Symbol;Acc:MGI:2445052]	271981	ENSMUSG00000028030	MGI:2445052	protein_coding
605.676	0.218741	0.00450683	0.0422204	Selenos	selenoprotein S [Source:MGI Symbol;Acc:MGI:95994]	109815	ENSMUSG00000075701	MGI:95994	protein_coding
6.41788	-0.922767	0.00452534	0.0423668	BC106179	cDNA sequence BC106179 [Source:MGI Symbol;Acc:MGI:3702726]	---	ENSMUSG00000045231	MGI:3702726	processed_transcript
139.332	-1.05014	0.00453915	0.0424419	Wfdc17	WAP four-disulfide core domain 17 [Source:MGI Symbol;Acc:MGI:3649773]	100034251	ENSMUSG00000069792	MGI:3649773	protein_coding
206.491	-0.309647	0.00453873	0.0424419	Gpr162	G protein-coupled receptor 162 [Source:MGI Symbol;Acc:MGI:1315214]	14788	ENSMUSG00000038390	MGI:1315214	protein_coding
222.861	0.305557	0.004542	0.0424419	Hdac10	histone deacetylase 10 [Source:MGI Symbol;Acc:MGI:2158340]	170787	ENSMUSG00000062906	MGI:2158340	protein_coding
4977.76	0.155257	0.00456928	0.0426698	Dnaja2	DnaJ heat shock protein family (Hsp40) member A2 [Source:MGI Symbol;Acc:MGI:1931882]	56445	ENSMUSG00000031701	MGI:1931882	protein_coding
5.59534	-1.04588	0.00458004	0.0426935	Gm32591	predicted gene, 32591 [Source:MGI Symbol;Acc:MGI:5591750]	---	ENSMUSG00000108015	MGI:5591750	lincRNA
647.435	-0.310826	0.00458015	0.0426935	Fosl2	fos-like antigen 2 [Source:MGI Symbol;Acc:MGI:102858]	14284	ENSMUSG00000029135	MGI:102858	protein_coding
566.762	0.186685	0.00458051	0.0426935	Dock9	dedicator of cytokinesis 9 [Source:MGI Symbol;Acc:MGI:106321]	105445	ENSMUSG00000025558	MGI:106321	protein_coding
1104.62	-0.531563	0.00459287	0.0427817	Zyx	zyxin [Source:MGI Symbol;Acc:MGI:103072]	22793	ENSMUSG00000029860	MGI:103072	protein_coding
5297.56	-0.193132	0.0046072	0.042888	App	amyloid beta (A4) precursor protein [Source:MGI Symbol;Acc:MGI:88059]	11820	ENSMUSG00000022892	MGI:88059	protein_coding
1189.78	0.225618	0.00465317	0.0432886	Rbm3	RNA binding motif (RNP1, RRM) protein 3 [Source:MGI Symbol;Acc:MGI:1099460]	19652	ENSMUSG00000031167	MGI:1099460	protein_coding
770.245	0.208679	0.00466566	0.0433774	Fastkd1	FAST kinase domains 1 [Source:MGI Symbol;Acc:MGI:2444596]	320720	ENSMUSG00000027086	MGI:2444596	protein_coding
450.261	0.254042	0.00467514	0.0434006	Cfap298	cilia and flagella associate protien 298 [Source:MGI Symbol;Acc:MGI:1915251]	68001	ENSMUSG00000022972	MGI:1915251	protein_coding
257.179	0.257229	0.00467658	0.0434006	Ndufaf2	NADH:ubiquinone oxidoreductase complex assembly factor 2 [Source:MGI Symbol;Acc:MGI:1922847]	75597	ENSMUSG00000068184	MGI:1922847	protein_coding
448.373	0.291687	0.00467699	0.0434006	Cry1	cryptochrome 1 (photolyase-like) [Source:MGI Symbol;Acc:MGI:1270841]	12952	ENSMUSG00000020038	MGI:1270841	protein_coding
2937.86	0.133061	0.00468323	0.0434311	Nop14	NOP14 nucleolar protein [Source:MGI Symbol;Acc:MGI:1922666]	75416	ENSMUSG00000036693	MGI:1922666	protein_coding
998.238	0.158196	0.00469307	0.043495	Ddx10	DEAD (Asp-Glu-Ala-Asp) box polypeptide 10 [Source:MGI Symbol;Acc:MGI:1924841]	77591	ENSMUSG00000053289	MGI:1924841	protein_coding
10788.9	0.135665	0.00472757	0.0437873	Ywhae	tyrosine 3-monooxygenase/tryptophan 5-monooxygenase activation protein, epsilon polypeptide [Source:MGI Symbol;Acc:MGI:894689]	22627	ENSMUSG00000020849	MGI:894689	protein_coding
817.533	-0.17023	0.00473101	0.0437916	Lpin2	lipin 2 [Source:MGI Symbol;Acc:MGI:1891341]	64898	ENSMUSG00000024052	MGI:1891341	protein_coding
985.242	0.172193	0.0047529	0.0439666	Ube2j2	ubiquitin-conjugating enzyme E2J 2 [Source:MGI Symbol;Acc:MGI:2153608]	140499	ENSMUSG00000023286	MGI:2153608	protein_coding
250.062	-0.245109	0.00477055	0.0441022	Dstyk	dual serine/threonine and tyrosine protein kinase [Source:MGI Symbol;Acc:MGI:1925064]	213452	ENSMUSG00000042046	MGI:1925064	protein_coding
4040.89	0.102178	0.0047747	0.0441129	Metap2	methionine aminopeptidase 2 [Source:MGI Symbol;Acc:MGI:1929701]	56307	ENSMUSG00000036112	MGI:1929701	protein_coding
26.9157	-1.01872	0.00478452	0.0441759	Gm4070	predicted gene 4070 [Source:MGI Symbol;Acc:MGI:3782245]	100042856	ENSMUSG00000078606	MGI:3782245	protein_coding
1319.42	0.169158	0.00479611	0.0442274	Nfx1	nuclear transcription factor, X-box binding 1 [Source:MGI Symbol;Acc:MGI:1921414]	74164	ENSMUSG00000028423	MGI:1921414	protein_coding
1072.98	0.24612	0.00479426	0.0442274	Dusp2	dual specificity phosphatase 2 [Source:MGI Symbol;Acc:MGI:101911]	13537	ENSMUSG00000027368	MGI:101911	protein_coding
1251.23	0.141606	0.00481597	0.0443615	Grwd1	glutamate-rich WD repeat containing 1 [Source:MGI Symbol;Acc:MGI:2141989]	101612	ENSMUSG00000053801	MGI:2141989	protein_coding
102.862	0.333342	0.00481667	0.0443615	Jaml	junction adhesion molecule like [Source:MGI Symbol;Acc:MGI:2685484]	270152	ENSMUSG00000048534	MGI:2685484	protein_coding
242.133	-0.20008	0.00484176	0.0445369	Auh	AU RNA binding protein/enoyl-coenzyme A hydratase [Source:MGI Symbol;Acc:MGI:1338011]	11992	ENSMUSG00000021460	MGI:1338011	protein_coding
321.135	0.234972	0.00483949	0.0445369	Pinx1	PIN2/TERF1 interacting, telomerase inhibitor 1 [Source:MGI Symbol;Acc:MGI:1919650]	72400	ENSMUSG00000021958	MGI:1919650	protein_coding
241.922	-0.419117	0.00484769	0.0445637	Tsc22d3	TSC22 domain family, member 3 [Source:MGI Symbol;Acc:MGI:1196284]	14605	ENSMUSG00000031431	MGI:1196284	protein_coding
921.523	-0.197227	0.00485578	0.0446102	Tmem131l	transmembrane 131 like [Source:MGI Symbol;Acc:MGI:2443399]	229473	ENSMUSG00000033767	MGI:2443399	protein_coding
101.871	0.376601	0.00485924	0.0446142	Hoxa1	homeobox A1 [Source:MGI Symbol;Acc:MGI:96170]	15394	ENSMUSG00000029844	MGI:96170	protein_coding
1166.81	-0.130127	0.00486343	0.0446248	Rabgap1	RAB GTPase activating protein 1 [Source:MGI Symbol;Acc:MGI:2385139]	227800	ENSMUSG00000035437	MGI:2385139	protein_coding
37.0948	-0.941033	0.00487107	0.0446394	Mmp14	matrix metallopeptidase 14 (membrane-inserted) [Source:MGI Symbol;Acc:MGI:101900]	17387	ENSMUSG00000000957	MGI:101900	protein_coding
4753.88	-0.125169	0.00487055	0.0446394	Slc25a39	solute carrier family 25, member 39 [Source:MGI Symbol;Acc:MGI:1196386]	68066	ENSMUSG00000018677	MGI:1196386	protein_coding
1451.21	-0.26334	0.00489747	0.0448255	Myadm	myeloid-associated differentiation marker [Source:MGI Symbol;Acc:MGI:1355332]	50918	ENSMUSG00000068566	MGI:1355332	protein_coding
3590.21	0.109226	0.0048961	0.0448255	Max	Max protein [Source:MGI Symbol;Acc:MGI:96921]	17187	ENSMUSG00000059436	MGI:96921	protein_coding
217.61	-0.973248	0.00490105	0.0448305	Clec12a	C-type lectin domain family 12, member a [Source:MGI Symbol;Acc:MGI:3040968]	232413	ENSMUSG00000053063	MGI:3040968	protein_coding
149.445	-0.763284	0.00490425	0.0448319	Psmb9	proteasome (prosome, macropain) subunit, beta type 9 (large multifunctional peptidase 2) [Source:MGI Symbol;Acc:MGI:1346526]	16912	ENSMUSG00000096727	MGI:1346526	protein_coding
5.29239	-1.09328	0.00491118	0.0448509	Rab11fip4	RAB11 family interacting protein 4 (class II) [Source:MGI Symbol;Acc:MGI:2442920]	268451	ENSMUSG00000017639	MGI:2442920	protein_coding
7863.01	0.165832	0.00491242	0.0448509	Tnpo1	transportin 1 [Source:MGI Symbol;Acc:MGI:2681523]	238799	ENSMUSG00000009470	MGI:2681523	protein_coding
542.19	0.199301	0.00492306	0.0449037	Ugcg	UDP-glucose ceramide glucosyltransferase [Source:MGI Symbol;Acc:MGI:1332243]	22234	ENSMUSG00000028381	MGI:1332243	protein_coding
325.228	0.2267	0.00492429	0.0449037	Fam199x	family with sequence similarity 199, X-linked [Source:MGI Symbol;Acc:MGI:2384304]	245622	ENSMUSG00000042595	MGI:2384304	protein_coding
353.093	0.220573	0.00496485	0.0452455	Fkbp11	FK506 binding protein 11 [Source:MGI Symbol;Acc:MGI:1913370]	66120	ENSMUSG00000003355	MGI:1913370	protein_coding
700.588	-0.288646	0.00499434	0.0454862	Gm21970	predicted gene 21970 [Source:MGI Symbol;Acc:MGI:5439439]	---	ENSMUSG00000093701	MGI:5439439	protein_coding
979.181	-0.141434	0.00499772	0.0454888	Pacs1	phosphofurin acidic cluster sorting protein 1 [Source:MGI Symbol;Acc:MGI:1277113]	107975	ENSMUSG00000024855	MGI:1277113	protein_coding
135.121	-0.309556	0.0050587	0.045987	A530017D24Rik	RIKEN cDNA A530017D24 gene [Source:MGI Symbol;Acc:MGI:2144320]	---	ENSMUSG00000072847	MGI:2144320	lincRNA
272.567	-0.26875	0.00505749	0.045987	Vhl	von Hippel-Lindau tumor suppressor [Source:MGI Symbol;Acc:MGI:103223]	22346	ENSMUSG00000033933	MGI:103223	protein_coding
1232.35	-0.189377	0.00506191	0.0459878	Mapkapk3	mitogen-activated protein kinase-activated protein kinase 3 [Source:MGI Symbol;Acc:MGI:2143163]	102626	ENSMUSG00000032577	MGI:2143163	protein_coding
8.77285	-0.931312	0.00507639	0.0460869	Ap3s1-ps1	adaptor-related protein complex 3, sigma 1 subunit, pseudogene 1 [Source:MGI Symbol;Acc:MGI:1929216]	---	ENSMUSG00000085611	MGI:1929216	processed_pseudogene
1598.27	-0.185659	0.00508219	0.0460869	Wsb2	WD repeat and SOCS box-containing 2 [Source:MGI Symbol;Acc:MGI:2144041]	59043	ENSMUSG00000029364	MGI:2144041	protein_coding
81.9647	0.350813	0.00507976	0.0460869	Dpf1	D4, zinc and double PHD fingers family 1 [Source:MGI Symbol;Acc:MGI:1352748]	29861	ENSMUSG00000030584	MGI:1352748	protein_coding
550.945	0.170949	0.00509687	0.0461916	Kdm1b	lysine (K)-specific demethylase 1B [Source:MGI Symbol;Acc:MGI:2145261]	218214	ENSMUSG00000038080	MGI:2145261	protein_coding
1051.15	0.194594	0.0051169	0.0463446	Polr3a	polymerase (RNA) III (DNA directed) polypeptide A [Source:MGI Symbol;Acc:MGI:2681836]	218832	ENSMUSG00000025280	MGI:2681836	protein_coding
824.155	-0.30567	0.00512256	0.0463467	Bnip3l	BCL2/adenovirus E1B interacting protein 3-like [Source:MGI Symbol;Acc:MGI:1332659]	12177	ENSMUSG00000022051	MGI:1332659	protein_coding
3120.47	-0.158951	0.00512343	0.0463467	Sh3pxd2a	SH3 and PX domains 2A [Source:MGI Symbol;Acc:MGI:1298393]	14218	ENSMUSG00000053617	MGI:1298393	protein_coding
32.7693	-0.93649	0.00513589	0.0464237	Gpr85	G protein-coupled receptor 85 [Source:MGI Symbol;Acc:MGI:1927851]	64450	ENSMUSG00000048216	MGI:1927851	protein_coding
986.758	-0.267881	0.00513823	0.0464237	Slc36a4	solute carrier family 36 (proton/amino acid symporter), member 4 [Source:MGI Symbol;Acc:MGI:2442595]	234967	ENSMUSG00000043885	MGI:2442595	protein_coding
19.9508	-0.793273	0.0051436	0.0464437	Mgl2	macrophage galactose N-acetyl-galactosamine specific lectin 2 [Source:MGI Symbol;Acc:MGI:2385729]	216864	ENSMUSG00000040950	MGI:2385729	protein_coding
1026.9	0.164004	0.00515907	0.0465548	Pus10	pseudouridylate synthase 10 [Source:MGI Symbol;Acc:MGI:1921717]	74467	ENSMUSG00000020280	MGI:1921717	protein_coding
2956.21	-0.187248	0.00517789	0.0466961	Sdcbp	syndecan binding protein [Source:MGI Symbol;Acc:MGI:1337026]	53378	ENSMUSG00000028249	MGI:1337026	protein_coding
1828.75	-0.158417	0.00518563	0.0467373	Erap1	endoplasmic reticulum aminopeptidase 1 [Source:MGI Symbol;Acc:MGI:1933403]	80898	ENSMUSG00000021583	MGI:1933403	protein_coding
133.233	-0.487647	0.00520695	0.0469007	Fam167b	family with sequence similarity 167, member B [Source:MGI Symbol;Acc:MGI:2668032]	230766	ENSMUSG00000050493	MGI:2668032	protein_coding
277.775	-0.316732	0.00521895	0.0469515	Bcas3	breast carcinoma amplified sequence 3 [Source:MGI Symbol;Acc:MGI:2385848]	192197	ENSMUSG00000059439	MGI:2385848	protein_coding
1077.55	0.161972	0.00521675	0.0469515	Ogfod1	2-oxoglutarate and iron-dependent oxygenase domain containing 1 [Source:MGI Symbol;Acc:MGI:2442978]	270086	ENSMUSG00000033009	MGI:2442978	protein_coding
1748.04	-0.195171	0.00522576	0.046984	Man1c1	mannosidase, alpha, class 1C, member 1 [Source:MGI Symbol;Acc:MGI:2446214]	230815	ENSMUSG00000037306	MGI:2446214	protein_coding
357.481	0.173932	0.00524827	0.0471576	Capn1	calpain 1 [Source:MGI Symbol;Acc:MGI:88263]	12333	ENSMUSG00000024942	MGI:88263	protein_coding
14.288	0.718741	0.00525508	0.04719	Cbfa2t3	CBFA2/RUNX1 translocation partner 3 [Source:MGI Symbol;Acc:MGI:1338013]	12398	ENSMUSG00000006362	MGI:1338013	protein_coding
1490.12	-0.122344	0.0052747	0.0473374	Pisd	phosphatidylserine decarboxylase [Source:MGI Symbol;Acc:MGI:2445114]	320951	ENSMUSG00000023452	MGI:2445114	protein_coding
583.253	0.24584	0.00528337	0.0473863	Ska3	spindle and kinetochore associated complex subunit 3 [Source:MGI Symbol;Acc:MGI:3041235]	219114	ENSMUSG00000021965	MGI:3041235	protein_coding
115.685	0.328439	0.00529157	0.047431	2610301B20Rik	RIKEN cDNA 2610301B20 gene [Source:MGI Symbol;Acc:MGI:1914407]	67157	ENSMUSG00000059482	MGI:1914407	protein_coding
174.965	-0.330824	0.00529858	0.0474649	Pgghg	protein glucosylgalactosylhydroxylysine glucosidase [Source:MGI Symbol;Acc:MGI:2444047]	212974	ENSMUSG00000062031	MGI:2444047	protein_coding
6421.85	0.102983	0.00532967	0.0477145	Sf3b3	splicing factor 3b, subunit 3 [Source:MGI Symbol;Acc:MGI:1289341]	101943	ENSMUSG00000033732	MGI:1289341	protein_coding
606.121	-0.252851	0.00534353	0.0478095	Kcnk13	potassium channel, subfamily K, member 13 [Source:MGI Symbol;Acc:MGI:2384976]	217826	ENSMUSG00000045404	MGI:2384976	protein_coding
4179.43	-0.369028	0.00535537	0.0478864	Tyrobp	TYRO protein tyrosine kinase binding protein [Source:MGI Symbol;Acc:MGI:1277211]	22177	ENSMUSG00000030579	MGI:1277211	protein_coding
20.3472	-1.13301	0.00536693	0.0479606	Il15ra	interleukin 15 receptor, alpha chain [Source:MGI Symbol;Acc:MGI:104644]	16169	ENSMUSG00000023206	MGI:104644	protein_coding
3181.69	-0.175291	0.00537925	0.0480416	Glmp	glycosylated lysosomal membrane protein [Source:MGI Symbol;Acc:MGI:1913318]	56700	ENSMUSG00000001418	MGI:1913318	protein_coding
49.6696	0.484379	0.00538983	0.048107	Hhipl1	hedgehog interacting protein-like 1 [Source:MGI Symbol;Acc:MGI:1919265]	214305	ENSMUSG00000021260	MGI:1919265	protein_coding
1266.73	-0.193132	0.00541307	0.0482559	Rhbdf2	rhomboid 5 homolog 2 [Source:MGI Symbol;Acc:MGI:2442473]	217344	ENSMUSG00000020806	MGI:2442473	protein_coding
367.564	-0.185581	0.00541177	0.0482559	Spopl	speckle-type BTB/POZ protein-like [Source:MGI Symbol;Acc:MGI:1924107]	76857	ENSMUSG00000026771	MGI:1924107	protein_coding
1185.14	0.14812	0.00541803	0.0482709	Acp1	acid phosphatase 1, soluble [Source:MGI Symbol;Acc:MGI:87881]	11431	ENSMUSG00000044573	MGI:87881	protein_coding
422.092	-0.209598	0.0054217	0.0482744	Tmem134	transmembrane protein 134 [Source:MGI Symbol;Acc:MGI:1914240]	66990	ENSMUSG00000024845	MGI:1914240	protein_coding
12.6118	0.84294	0.00543668	0.0483786	Gm16104	predicted gene 16104 [Source:MGI Symbol;Acc:MGI:3801749]	---	ENSMUSG00000085327	MGI:3801749	antisense
191.896	-0.258799	0.00544089	0.0483868	Sgsm2	small G protein signaling modulator 2 [Source:MGI Symbol;Acc:MGI:2144695]	97761	ENSMUSG00000038351	MGI:2144695	protein_coding
368.195	0.21563	0.00544869	0.048427	Jmjd4	jumonji domain containing 4 [Source:MGI Symbol;Acc:MGI:2144404]	194952	ENSMUSG00000036819	MGI:2144404	protein_coding
849.408	0.204732	0.00545391	0.0484442	Dip2c	disco interacting protein 2 homolog C [Source:MGI Symbol;Acc:MGI:1920179]	208440	ENSMUSG00000048264	MGI:1920179	protein_coding
3788.85	0.128309	0.00546039	0.0484725	Nop2	NOP2 nucleolar protein [Source:MGI Symbol;Acc:MGI:107891]	110109	ENSMUSG00000038279	MGI:107891	protein_coding
23.0407	-0.829704	0.00547096	0.0485313	Abca8b	ATP-binding cassette, sub-family A (ABC1), member 8b [Source:MGI Symbol;Acc:MGI:1351668]	27404	ENSMUSG00000020620	MGI:1351668	protein_coding
228.348	0.274986	0.00547361	0.0485313	E2f5	E2F transcription factor 5 [Source:MGI Symbol;Acc:MGI:105091]	13559	ENSMUSG00000027552	MGI:105091	protein_coding
275.278	-0.60023	0.00548019	0.0485605	Herc6	hect domain and RLD 6 [Source:MGI Symbol;Acc:MGI:1914388]	67138	ENSMUSG00000029798	MGI:1914388	protein_coding
20.2284	-0.812211	0.00549466	0.0486595	Folr1	folate receptor 1 (adult) [Source:MGI Symbol;Acc:MGI:95568]	14275	ENSMUSG00000001827	MGI:95568	protein_coding
488.91	0.207664	0.00550259	0.0487004	Exosc4	exosome component 4 [Source:MGI Symbol;Acc:MGI:1923576]	109075	ENSMUSG00000034259	MGI:1923576	protein_coding
467.029	-0.26356	0.00551142	0.0487201	Zbtb18	zinc finger and BTB domain containing 18 [Source:MGI Symbol;Acc:MGI:1353609]	30928	ENSMUSG00000063659	MGI:1353609	protein_coding
1902.04	0.124096	0.00550848	0.0487201	Fubp3	far upstream element (FUSE) binding protein 3 [Source:MGI Symbol;Acc:MGI:2443699]	320267	ENSMUSG00000026843	MGI:2443699	protein_coding
20.7791	-0.605947	0.00553004	0.0488553	Rgsl1	regulator of G-protein signaling like 1 [Source:MGI Symbol;Acc:MGI:2685048]	240816	ENSMUSG00000042641	MGI:2685048	protein_coding
108.336	-0.295834	0.00555592	0.0490546	Abtb1	ankyrin repeat and BTB (POZ) domain containing 1 [Source:MGI Symbol;Acc:MGI:1933148]	80283	ENSMUSG00000030083	MGI:1933148	protein_coding
915.649	-0.203846	0.00557907	0.0492295	Stx7	syntaxin 7 [Source:MGI Symbol;Acc:MGI:1858210]	53331	ENSMUSG00000019998	MGI:1858210	protein_coding
1760.39	0.148311	0.0055897	0.0492937	Bid	BH3 interacting domain death agonist [Source:MGI Symbol;Acc:MGI:108093]	12122	ENSMUSG00000004446	MGI:108093	protein_coding
693.665	-1.04176	0.00560535	0.0493905	Usp18	ubiquitin specific peptidase 18 [Source:MGI Symbol;Acc:MGI:1344364]	24110	ENSMUSG00000030107	MGI:1344364	protein_coding
37.5757	-0.997005	0.00560737	0.0493905	Clec2d	C-type lectin domain family 2, member d [Source:MGI Symbol;Acc:MGI:2135589]	93694	ENSMUSG00000030157	MGI:2135589	protein_coding
167.375	-0.454805	0.00561206	0.0494022	Gm5345	predicted gene 5345 [Source:MGI Symbol;Acc:MGI:3644320]	---	ENSMUSG00000098050	MGI:3644320	processed_pseudogene
9902.91	0.0868243	0.00562094	0.0494508	Mdh2	malate dehydrogenase 2, NAD (mitochondrial) [Source:MGI Symbol;Acc:MGI:97050]	17448	ENSMUSG00000019179	MGI:97050	protein_coding
1183.54	-0.228329	0.00563156	0.0495148	P2rx4	purinergic receptor P2X, ligand-gated ion channel 4 [Source:MGI Symbol;Acc:MGI:1338859]	18438	ENSMUSG00000029470	MGI:1338859	protein_coding
140.029	-0.609366	0.00564687	0.0496197	Fos	FBJ osteosarcoma oncogene [Source:MGI Symbol;Acc:MGI:95574]	14281	ENSMUSG00000021250	MGI:95574	protein_coding
1538.28	-0.153539	0.00565116	0.0496278	Marf1	meiosis regulator and mRNA stability 1 [Source:MGI Symbol;Acc:MGI:2444505]	223989	ENSMUSG00000060657	MGI:2444505	protein_coding
163.232	-0.492727	0.0056739	0.0497682	Trim21	tripartite motif-containing 21 [Source:MGI Symbol;Acc:MGI:106657]	20821	ENSMUSG00000030966	MGI:106657	protein_coding
517.858	0.400469	0.00567297	0.0497682	Sapcd2	suppressor APC domain containing 2 [Source:MGI Symbol;Acc:MGI:1919330]	72080	ENSMUSG00000026955	MGI:1919330	protein_coding
2012.03	0.107181	0.00569345	0.04991	Ppp5c	protein phosphatase 5, catalytic subunit [Source:MGI Symbol;Acc:MGI:102666]	19060	ENSMUSG00000003099	MGI:102666	protein_coding

## Sheet: GO BP terms downregulated AvsC
Group	Category	Term	Description	LogP	Log(q-value)	InTerm_InList	Symbols
1	GO Biological Processes	GO:0001819	positive regulation of cytokine production	-24.9081	-20.717	88/520	Abl1,Agt,Aif1,App,Bcl3,C3,Casp4,Runx1,Cd81,Cd83,Cebpg,Clu,Csf1r,Cybb,Eif2ak3,Fcer1g,Fcgr3,Flot1,Hgf,Irf8,Ifi203,Ifi204,Ifnar1,Ifngr1,Cd74,Il12rb2,Il1a,Irak1,Il4ra,Laptm5,Il1rl1,Ly9,Mmp8,Naip5,Nos2,Slc11a1,Ptafr,Ptprj,Ripk1,Ccl4,Ccl5,Sorl1,Src,Tlr1,Tnf,Cd40,Tnfrsf8,Tyrobp,Irf7,Irf3,Unc93b1,Tyk2,Zbtb20,Sphk2,Clec7a,Scamp5,Crlf2,Rsad2,Tbc1d23,Mcoln2,Gsdmd,Nfam1,Ulbp1,Dhx58,Arfgef2,Nod1,Card11,Grk2,C…
1	GO Biological Processes	GO:0045087	innate immune response	-23.8359	-19.9459	104/718	App,Prdm1,C1qb,C1qc,C3,Casp4,Cebpg,Cfh,Csf1r,Cybb,Evl,Fcer1g,Gbp2,Mr1,Hck,Irf8,Irgm1,Ifi204,Ifit1,Ifit3,Ifnar1,Ifngr1,Igtp,Cd74,Irak1,Itch,Cd47,Ly86,Ly9,Lyn,Lyst,Mpeg1,Mrc1,Naip5,Naip6,Nfkb1,Nos2,Slc11a1,Sirpa,Relb,Ccl4,Ccl5,Src,Trim21,Stxbp3,Tlr1,Tnf,Cd40,Zyx,Oasl2,Serinc3,Msrb1,Rab11fip5,Irf7,Irf3,Irgm2,Unc93b1,Tyk2,Gbp3,Ikbke,Elf4,Rsad2,Nmi,Slc15a3,Herc6,Mcoln2,Gsdmd,Dapk1,Tnfaip8l2,Kynu,Trim2…
1	GO Biological Processes	GO:0031347	regulation of defense response	-22.4276	-18.7137	106/772	Agt,Aldh2,Alox5ap,Fabp4,Apoe,App,C3,Casp4,Cd81,Cebpa,Cfh,Csf1r,Fcer1g,Fcgr3,Flot1,Fut7,Hgf,Ier3,Irgm1,Ifi203,Ifi204,Igtp,Cd74,Irak1,Itch,Cd47,Il1rl1,Lyn,Mmp8,Myo1f,Ncf1,Nfkb1,Ninj1,Pdcd4,Sirpa,Rb1,Ripk1,Ccl5,Spi1,Trim21,Tgm2,Tlr1,Tnf,Tnfaip3,Tnfrsf1b,Cd40,Tyrobp,Nr1h3,Mapk3,Aoah,Irf7,Irf3,Irgm2,Unc93b1,Calcrl,Ikbke,Elf4,Clec7a,Tnip1,Rsad2,Erbin,Nmi,Slc15a3,Tbc1d23,Snx4,Tnfaip8l2,Ulbp1,Gpr108,Cdk1…
1	GO Biological Processes	GO:0032103	positive regulation of response to external stimulus	-21.079	-17.49	85/555	Aif1,Alox5ap,Fabp4,App,C3,Casp4,Cd81,Cebpa,Csf1r,S1pr1,Fcer1g,Fcgr3,Flot1,Irgm1,Cxcl10,Ifi203,Ifi204,Igtp,Cd74,Irak1,Cd47,Kdr,Il1rl1,Ly86,Lyn,Met,Mmp8,Ninj1,P2rx4,Pdcd4,Ptk2b,Ptprj,Rac1,Rac2,Ripk1,Ccl5,Spi1,Tgm2,Tlr1,Tnf,Cd40,Tyrobp,Nr1h3,Mapk1,Mapk3,Irf7,Irf3,Irgm2,Unc93b1,Ikbke,Clec7a,Tnip1,Rsad2,Nmi,Slc15a3,Snx4,Sash1,Ulbp1,Cdk19,Parp9,Nfkbiz,Dhx58,Mapkapk3,Ano6,Nod1,Irak2,Rps6ka3,Tlr8,Nlrp1a,…
1	GO Biological Processes	GO:0031349	positive regulation of defense response	-19.8889	-16.3968	70/413	Alox5ap,Fabp4,App,C3,Casp4,Cd81,Cebpa,Csf1r,Fcer1g,Fcgr3,Flot1,Irgm1,Ifi203,Ifi204,Igtp,Cd74,Irak1,Cd47,Il1rl1,Lyn,Mmp8,Ninj1,Pdcd4,Ripk1,Ccl5,Spi1,Tgm2,Tlr1,Tnf,Cd40,Tyrobp,Nr1h3,Mapk3,Irf7,Irf3,Irgm2,Unc93b1,Ikbke,Clec7a,Tnip1,Rsad2,Nmi,Slc15a3,Snx4,Ulbp1,Cdk19,Parp9,Nfkbiz,Dhx58,Mapkapk3,Nod1,Irak2,Rps6ka3,Tlr8,Nlrp1a,Nlrp3,Treml4,Ifi207,Rigi,Napepld,Rbm47,Oas3,Nod2,Nlrc4,Tlr13,Ifi211,Tlr12,Tr…
1	GO Biological Processes	GO:0002831	regulation of response to biotic stimulus	-19.2514	-15.8385	76/489	Ahr,Apoe,App,C3,Cfh,Flot1,Mr1,Irgm1,Ifi203,Ifi204,Igtp,Cd74,Irak1,Itch,Ly86,Lyn,Myo1f,Ncf1,Ninj1,Ccl5,Spi1,Trim21,Tlr1,Tnf,Tnfaip3,Cd40,Tyrobp,Nr1h3,Mapk3,Irf7,Irf3,Irgm2,Unc93b1,Ikbke,Clec7a,Tnip1,Rsad2,Erbin,Nmi,Slc15a3,Dapk1,Sash1,Ulbp1,Gpr108,Parp9,Nfkbiz,Dhx58,Clec2d,Mapkapk3,Nod1,Irak2,Rps6ka3,Tlr8,Nlrp1a,Dtx3l,Nlrp3,Cd300a,Treml4,Rab7b,Ifi207,Syt11,Rigi,Zc3h12a,Trafd1,Rbm47,Oas3,Nod2,Nlrc4…
1	GO Biological Processes	GO:0050778	positive regulation of immune response	-18.301	-14.955	88/648	Abl1,Bcl2a1d,C1qb,C1qc,C3,Cd38,Cd81,Cfh,Fcer1g,Fcgr3,Flot1,Gab2,Grb2,H2-D1,H2-K1,H2-Q4,H2-T24,Mr1,Hfe,Irgm1,Ifi203,Ifi204,Igtp,Cd74,Irak1,Il4ra,Lcp2,Lyn,Nfkb1,Ninj1,Slc11a1,Pld2,Ptafr,Ptprj,Spi1,Tec,Tlr1,Tnf,Cd40,Tyrobp,Nr1h3,Fyb,Mapk1,Stx7,Irf7,Irf3,Irgm2,Unc93b1,Tyk2,Ikbke,Sphk2,Clec7a,Vav3,Tnip1,Rsad2,Nmi,Slc15a3,Snx4,Nfam1,Ulbp1,Parp9,Nfkbiz,Dhx58,Mapkapk3,Nod1,Card11,Irak2,Rps6ka3,Tlr8,Nlrp1…
1	GO Biological Processes	GO:0045088	regulation of innate immune response	-18.1636	-14.8757	65/389	Apoe,App,C3,Cfh,Flot1,Irgm1,Ifi203,Ifi204,Igtp,Cd74,Irak1,Lyn,Myo1f,Ncf1,Ninj1,Spi1,Trim21,Tlr1,Tnf,Tnfaip3,Cd40,Tyrobp,Nr1h3,Irf7,Irf3,Irgm2,Unc93b1,Ikbke,Clec7a,Tnip1,Rsad2,Erbin,Nmi,Slc15a3,Ulbp1,Gpr108,Parp9,Nfkbiz,Dhx58,Clec2d,Mapkapk3,Nod1,Irak2,Rps6ka3,Tlr8,Nlrp1a,Nlrp3,Cd300a,Treml4,Rab7b,Ifi207,Rigi,Trafd1,Rbm47,Oas3,Nod2,Nlrc4,Tlr13,Ifi211,Tlr12,Trim56,Parp14,Nlrp1b,Isg15,Mndal
1	GO Biological Processes	GO:0045089	positive regulation of innate immune response	-15.758	-12.6071	49/263	Flot1,Irgm1,Ifi203,Ifi204,Igtp,Cd74,Irak1,Lyn,Ninj1,Spi1,Tlr1,Tnf,Cd40,Tyrobp,Nr1h3,Irf7,Irf3,Irgm2,Unc93b1,Ikbke,Clec7a,Tnip1,Rsad2,Nmi,Slc15a3,Ulbp1,Parp9,Nfkbiz,Dhx58,Mapkapk3,Nod1,Irak2,Rps6ka3,Tlr8,Nlrp1a,Nlrp3,Treml4,Ifi207,Rigi,Rbm47,Oas3,Nod2,Nlrc4,Tlr13,Ifi211,Tlr12,Trim56,Nlrp1b,Mndal
1	GO Biological Processes	GO:0002833	positive regulation of response to biotic stimulus	-15.7568	-12.6071	52/293	Flot1,Mr1,Irgm1,Ifi203,Ifi204,Igtp,Cd74,Irak1,Ly86,Lyn,Ninj1,Spi1,Tlr1,Tnf,Cd40,Tyrobp,Nr1h3,Irf7,Irf3,Irgm2,Unc93b1,Ikbke,Clec7a,Tnip1,Rsad2,Nmi,Slc15a3,Sash1,Ulbp1,Parp9,Nfkbiz,Dhx58,Mapkapk3,Nod1,Irak2,Rps6ka3,Tlr8,Nlrp1a,Nlrp3,Treml4,Ifi207,Rigi,Rbm47,Oas3,Nod2,Nlrc4,Tlr13,Ifi211,Tlr12,Trim56,Nlrp1b,Mndal
1	GO Biological Processes	GO:0002253	activation of immune response	-14.2075	-11.1625	54/340	Abl1,Bcl2a1d,C1qb,C1qc,C3,Cd38,Cfh,Fcer1g,Grb2,Irgm1,Ifi203,Ifi204,Igtp,Irak1,Lcp2,Lyn,Nfkb1,Tec,Tlr1,Tnf,Cd40,Tyrobp,Fyb,Mapk1,Irf3,Irgm2,Unc93b1,Clec7a,Vav3,Tnip1,Nmi,Nfam1,Nfkbiz,Dhx58,Mapkapk3,Nod1,Irak2,Rps6ka3,Tlr8,Nlrp1a,Nlrp3,Ifi207,Rigi,Zc3h12a,Oas3,Nod2,Nlrc4,Tlr13,C5ar2,Pram1,Ifi211,Tlr12,Nlrp1b,Mndal
1	GO Biological Processes	GO:0002218	activation of innate immune response	-14.129	-11.1141	35/154	Irgm1,Ifi203,Ifi204,Igtp,Irak1,Lyn,Tlr1,Tnf,Cd40,Tyrobp,Irf3,Irgm2,Unc93b1,Clec7a,Tnip1,Nmi,Nfkbiz,Dhx58,Mapkapk3,Nod1,Irak2,Rps6ka3,Tlr8,Nlrp1a,Nlrp3,Ifi207,Rigi,Oas3,Nod2,Nlrc4,Tlr13,Ifi211,Tlr12,Nlrp1b,Mndal
1	GO Biological Processes	GO:0002221	pattern recognition receptor signaling pathway	-13.4076	-10.5176	28/104	Irgm1,Igtp,Irak1,Lyn,Tlr1,Tnf,Cd40,Irf3,Irgm2,Unc93b1,Clec7a,Tnip1,Nmi,Nfkbiz,Dhx58,Mapkapk3,Nod1,Irak2,Rps6ka3,Tlr8,Nlrp1a,Nlrp3,Rigi,Oas3,Nod2,Tlr13,Tlr12,Nlrp1b
1	GO Biological Processes	GO:0002758	innate immune response-activating signaling pathway	-13.0581	-10.1911	29/115	Irgm1,Igtp,Irak1,Lyn,Tlr1,Tnf,Cd40,Tyrobp,Irf3,Irgm2,Unc93b1,Clec7a,Tnip1,Nmi,Nfkbiz,Dhx58,Mapkapk3,Nod1,Irak2,Rps6ka3,Tlr8,Nlrp1a,Nlrp3,Rigi,Oas3,Nod2,Tlr13,Tlr12,Nlrp1b
1	GO Biological Processes	GO:0002757	immune response-activating signaling pathway	-12.8493	-10.0562	44/257	Abl1,Bcl2a1d,Cd38,Fcer1g,Grb2,Irgm1,Igtp,Irak1,Lcp2,Lyn,Nfkb1,Tec,Tlr1,Tnf,Cd40,Tyrobp,Fyb,Mapk1,Irf3,Irgm2,Unc93b1,Clec7a,Vav3,Tnip1,Nmi,Nfam1,Nfkbiz,Dhx58,Mapkapk3,Nod1,Irak2,Rps6ka3,Tlr8,Nlrp1a,Nlrp3,Rigi,Zc3h12a,Oas3,Nod2,Tlr13,C5ar2,Pram1,Tlr12,Nlrp1b
1	GO Biological Processes	GO:0002764	immune response-regulating signaling pathway	-12.6962	-9.96758	45/270	Abl1,Bcl2a1d,Cd38,Ctsh,Fcer1g,Grb2,Irgm1,Igtp,Irak1,Lcp2,Lyn,Nfkb1,Tec,Tlr1,Tnf,Cd40,Tyrobp,Fyb,Mapk1,Irf3,Irgm2,Unc93b1,Clec7a,Vav3,Tnip1,Nmi,Nfam1,Nfkbiz,Dhx58,Mapkapk3,Nod1,Irak2,Rps6ka3,Tlr8,Nlrp1a,Nlrp3,Rigi,Zc3h12a,Oas3,Nod2,Tlr13,C5ar2,Pram1,Tlr12,Nlrp1b
2	GO Biological Processes	GO:0051345	positive regulation of hydrolase activity	-16.1735	-12.9367	77/564	Agt,Apoc2,App,Bcl2l11,Ctsh,Asap1,S1pr1,Eif2ak3,Srgap2,Gna12,Gnaq,Gnas,Ifi203,Ifi204,Itga6,Laptm5,Lyn,Marcks,Mmut,Myo9b,Slc11a2,Psap,Ptafr,Ptk2b,Ccl4,Ccl5,Sema4d,Tnf,Cd40,Nr1h3,Nr1h2,Slc27a4,Map4k4,Tbc1d8,Mtch1,Tbc1d1,Tbc1d2b,Aph1c,Pink1,Dapk1,Arap1,Tbc1d13,Vsir,Ccdc125,Dock8,Rapgef2,Tax1bp3,Tbc1d9b,Ralgps2,Sgsm2,Arap3,Nod1,Abr,Bcas3,Nlrp1a,Dock10,Evi5l,Nlrp3,Cd300a,Snx13,Ifi207,Rabgap1,Dennd1a,Ar…
2	GO Biological Processes	GO:0043087	regulation of GTPase activity	-13.5633	-10.6276	54/352	Asap1,S1pr1,Srgap2,Gnas,Itga6,Met,Mmut,Myo9b,Ptk2b,Rasa3,Ccl4,Ccl5,Sema4d,Cd40,Slc27a4,Map4k4,Rasa4,Tbc1d8,Plxnc1,Vav3,Tbc1d1,Tbc1d2b,Arap1,Tbc1d13,Ccpg1,Ccdc125,Dock8,Rapgef2,Tax1bp3,Tbc1d9b,Ralgps2,Sgsm2,Arap3,Abr,Plxnb3,Bcas3,Dock10,Evi5l,Snx13,Rabgap1,Dennd1a,Arhgap25,Picalm,Als2cl,Ralgapa2,Iqsec3,Sipa1l2,Myo9a,Tbck,Prex1,Dock6,Sbf2,Dgki,Iqgap2
2	GO Biological Processes	GO:0043547	positive regulation of GTPase activity	-12.1592	-9.45948	43/258	Asap1,S1pr1,Srgap2,Gnas,Itga6,Mmut,Myo9b,Ptk2b,Ccl4,Ccl5,Sema4d,Cd40,Slc27a4,Map4k4,Tbc1d8,Tbc1d1,Tbc1d2b,Arap1,Tbc1d13,Ccdc125,Dock8,Rapgef2,Tax1bp3,Tbc1d9b,Ralgps2,Sgsm2,Arap3,Abr,Bcas3,Dock10,Evi5l,Snx13,Rabgap1,Dennd1a,Arhgap25,Picalm,Ralgapa2,Iqsec3,Sipa1l2,Myo9a,Tbck,Prex1,Dock6
3	GO Biological Processes	GO:0006954	inflammatory response	-14.6442	-11.5323	72/539	Agt,Aif1,Alox5ap,App,C3,Casp4,Casp7,Cfh,Clu,Csf1r,Cybb,Ecm1,Fcer1g,Fcgr3,Fut7,Hck,Cxcl10,Ifngr1,Ifngr2,Il1a,Il4ra,Cd47,Lipa,Il1rl1,Ly86,Lyn,Naip5,Naip6,Ncf1,Nfkb1,Ninj1,Nos2,Notch1,Slc11a1,Ptafr,Ptgs1,Relb,Ripk1,Saa3,Ccl4,Ccl5,Cxcl2,Tlr1,Tnf,Tnfaip3,Tnfrsf1b,Cd40,Tyrobp,Ccrl2,Tnip1,Crlf2,Nampt,Gsdmd,Rps6ka5,Nfkbiz,Siglece,Pld4,Ano6,Irak2,Tlr8,Stab1,Nlrp1a,Nlrp3,Cd300a,Zc3h12a,Nod2,Nlrc4,Tlr13,C5a…
3	GO Biological Processes	GO:0050727	regulation of inflammatory response	-12.0428	-9.37027	54/383	Agt,Aldh2,Alox5ap,Fabp4,Apoe,App,C3,Casp4,Cd81,Cebpa,Csf1r,Fcer1g,Fcgr3,Fut7,Hgf,Ier3,Cd47,Il1rl1,Lyn,Mmp8,Ncf1,Nfkb1,Ninj1,Pdcd4,Sirpa,Rb1,Ripk1,Ccl5,Tgm2,Tnf,Tnfaip3,Tnfrsf1b,Nr1h3,Aoah,Irf3,Calcrl,Elf4,Tnip1,Nmi,Tbc1d23,Snx4,Tnfaip8l2,Cdk19,Nfkbiz,Siglece,Abr,Nlrp1a,Sbno2,Nlrp3,Syt11,Cd200r4,Napepld,Nod2,Nlrp1b
3	GO Biological Processes	GO:0050729	positive regulation of inflammatory response	-9.16019	-6.70966	28/152	Alox5ap,Fabp4,App,C3,Casp4,Cd81,Cebpa,Csf1r,Fcer1g,Fcgr3,Cd47,Il1rl1,Mmp8,Ninj1,Pdcd4,Ripk1,Ccl5,Tgm2,Tnf,Tnip1,Nmi,Snx4,Cdk19,Nfkbiz,Nlrp1a,Nlrp3,Napepld,Nlrp1b
4	GO Biological Processes	GO:0006909	phagocytosis	-14.3139	-11.2368	35/152	Abca1,Abl1,Aif1,Anxa3,Cln3,Fcer1g,Fcgr3,Hck,Irf8,Itgal,Lyst,Mertk,Met,Ncf4,Slc11a1,Sirpa,Rac1,Scarb1,Tgm2,Tyrobp,Nr1h3,Abca7,Clec7a,Cdc42se1,Cd302,Siglece,Pld4,Abr,Elmo2,Treml4,Rab7b,Arhgap25,P2ry6,Nod2,Dock1
4	GO Biological Processes	GO:0050764	regulation of phagocytosis	-8.03462	-5.71279	24/129	C3,Csk,Fcer1g,Fcgr3,Hck,Il15ra,Cd47,Mertk,Slc11a1,Sirpa,Ptprj,Scarb1,Tgm2,Tnf,Abca7,Clec7a,Siglece,Ano6,Rab31,Abr,Cd300a,Syt11,Nod2,Sirpb1c
5	GO Biological Processes	GO:0030335	positive regulation of cell migration	-13.8803	-10.8933	75/595	Abl1,Adam9,Agt,Aif1,Anxa3,App,Atp7a,Atp8a1,Csf1r,Ctsh,S1pr1,Fut7,Gab2,Gnai2,Hgf,Cxcl10,Cd74,Il1a,Ilk,Insr,Itga6,Cd47,Kdr,Lyn,Met,Mmp14,Myo1f,Notch1,P2rx4,Pld2,Ptafr,Ptk2b,Tmsb4x,Ptprj,Rac1,Rac2,S100a11,Ccl5,Sema4a,Sema4d,Spi1,Slc8a1,Sod2,Src,Tgfbr1,Tgfbr2,Cd40,Trip6,Akt3,Mapk1,Mapk3,Map4k4,Myadm,Rufy3,Sdcbp,Clec7a,Rreb1,Sash1,Spag9,Rin2,Vsir,Dock8,Rapgef2,Ano6,Fam83h,Mgat5,Fermt3,Bcas3,Sun2,Zc3h1…
5	GO Biological Processes	GO:2000147	positive regulation of cell motility	-12.8736	-10.0628	75/622	Abl1,Adam9,Agt,Aif1,Anxa3,App,Atp7a,Atp8a1,Csf1r,Ctsh,S1pr1,Fut7,Gab2,Gnai2,Hgf,Cxcl10,Cd74,Il1a,Ilk,Insr,Itga6,Cd47,Kdr,Lyn,Met,Mmp14,Myo1f,Notch1,P2rx4,Pld2,Ptafr,Ptk2b,Tmsb4x,Ptprj,Rac1,Rac2,S100a11,Ccl5,Sema4a,Sema4d,Spi1,Slc8a1,Sod2,Src,Tgfbr1,Tgfbr2,Cd40,Trip6,Akt3,Mapk1,Mapk3,Map4k4,Myadm,Rufy3,Sdcbp,Clec7a,Rreb1,Sash1,Spag9,Rin2,Vsir,Dock8,Rapgef2,Ano6,Fam83h,Mgat5,Fermt3,Bcas3,Sun2,Zc3h1…
5	GO Biological Processes	GO:0040017	positive regulation of locomotion	-12.7307	-9.9868	76/639	Abl1,Adam9,Agt,Aif1,Anxa3,App,Atp7a,Atp8a1,Csf1r,Ctsh,S1pr1,Fut7,Gab2,Gnai2,Hgf,Cxcl10,Cd74,Il1a,Ilk,Insr,Itga6,Cd47,Kdr,Lyn,Met,Mmp14,Myo1f,Notch1,P2rx4,Pld2,Ptafr,Ptk2b,Tmsb4x,Ptprj,Rac1,Rac2,S100a11,Ccl5,Sema4a,Sema4d,Spi1,Slc8a1,Sod2,Src,Tgfbr1,Tgfbr2,Cd40,Trip6,Akt3,Mapk1,Mapk3,Map4k4,Myadm,Rufy3,Sdcbp,Clec7a,Rreb1,Sash1,Spag9,Rin2,Vsir,Dock8,Rapgef2,Ano6,Fam83h,Mgat5,Fermt3,Bcas3,Sun2,Zc3h1…
5	GO Biological Processes	GO:0010632	regulation of epithelial cell migration	-6.45055	-4.3494	32/249	Abl1,Acvrl1,Adam9,Agt,Anxa3,Apoe,Ctsh,Evl,Gab2,Glul,Kdr,Mecp2,Met,Notch1,P2rx4,Pik3r2,Ptk2b,Rac1,Sema4a,Src,Tgfbr2,Tnf,Cd40,Akt3,Map4k4,Rreb1,Sash1,Rin2,Bcas3,Zc3h12a,Dock1,Atp2b4
6	GO Biological Processes	GO:0009615	response to virus	-13.6774	-10.7168	51/317	Bcl3,Bnip3l,Irgm1,Cxcl10,Ifi203,Ifi204,Ifit1,Ifit3,Ifnar1,Ifngr1,Ifngr2,Igtp,Il10rb,Itch,Lyst,Nfkb1,Trim21,Tnf,Cd40,Oasl2,Rnasel,Serinc3,Irf7,Irf3,Irgm2,Unc93b1,Ikbke,Rsad2,Nmi,Rtp4,Parp9,Dhx58,Ifitm2,Tlr8,Nlrp1a,Dtx3l,Nlrp3,Marchf2,Treml4,Ifi207,Gbp7,Rigi,Zc3h12a,Oas3,Oas2,Tlr13,Ifi211,Trim56,Nlrp1b,Isg15,Mndal
6	GO Biological Processes	GO:0051607	defense response to virus	-11.3317	-8.69698	41/251	Bnip3l,Cxcl10,Ifi203,Ifi204,Ifit1,Ifit3,Ifnar1,Ifngr1,Ifngr2,Il10rb,Itch,Lyst,Trim21,Cd40,Oasl2,Rnasel,Serinc3,Irf7,Irf3,Unc93b1,Rsad2,Rtp4,Parp9,Dhx58,Ifitm2,Tlr8,Nlrp1a,Dtx3l,Nlrp3,Marchf2,Treml4,Ifi207,Gbp7,Rigi,Oas3,Oas2,Ifi211,Trim56,Nlrp1b,Isg15,Mndal
6	GO Biological Processes	GO:0140546	defense response to symbiont	-11.2746	-8.65171	41/252	Bnip3l,Cxcl10,Ifi203,Ifi204,Ifit1,Ifit3,Ifnar1,Ifngr1,Ifngr2,Il10rb,Itch,Lyst,Trim21,Cd40,Oasl2,Rnasel,Serinc3,Irf7,Irf3,Unc93b1,Rsad2,Rtp4,Parp9,Dhx58,Ifitm2,Tlr8,Nlrp1a,Dtx3l,Nlrp3,Marchf2,Treml4,Ifi207,Gbp7,Rigi,Oas3,Oas2,Ifi211,Trim56,Nlrp1b,Isg15,Mndal
6	GO Biological Processes	GO:0035456	response to interferon-beta	-7.76002	-5.47205	17/69	Gbp2,Irgm1,Ifi203,Ifi204,Ifit1,Ifit3,Igtp,Irgm2,Gbp3,Ikbke,Ifitm2,Ifi207,Gbp7,Xaf1,Ifi211,Gm5431,Mndal
6	GO Biological Processes	GO:0045071	negative regulation of viral genome replication	-6.51822	-4.39751	15/65	Ifi203,Ifi204,Inpp5k,Ccl5,Tnf,Oasl2,Rnasel,Rsad2,Ifitm2,Ifi207,Oas3,Oas2,Ifi211,Isg15,Mndal
6	GO Biological Processes	GO:0035458	cellular response to interferon-beta	-6.28341	-4.22907	14/59	Gbp2,Irgm1,Ifi203,Ifi204,Ifit1,Ifit3,Igtp,Irgm2,Gbp3,Ifi207,Gbp7,Ifi211,Gm5431,Mndal
7	GO Biological Processes	GO:0060627	regulation of vesicle-mediated transport	-13.5266	-10.6143	76/617	Ap2m1,Apoc2,Apoe,App,Atp9a,C3,Cd22,Cdk5r1,Cln3,Clu,Csk,Fcer1g,Fcgr3,Fes,Flot1,Gab2,Gnai2,Hck,Hfe,Il15ra,Il4ra,Insr,Cd47,Itsn1,Kif3a,Lyn,Mertk,Notch1,Slc11a1,Pld2,Ptafr,Ptpn1,Sirpa,Ptprj,Rab11b,Rab5b,Rac2,Spi1,Snapin,Sorl1,Scarb1,Src,Stxbp3,Tgm2,Tnf,Nr1h3,Nr1h2,Mapk1,Mapk3,Git2,Abca7,Sdcbp,Sh3glb1,Sphk2,Clec7a,Scamp5,Vps28,Snx4,Zdhhc2,Fbxl20,Siglece,Nedd4l,Ano6,Rab31,Abr,Cd300a,Syt11,Picalm,Rab8b,…
7	GO Biological Processes	GO:0030100	regulation of endocytosis	-6.45055	-4.3494	32/249	Ap2m1,Apoc2,Apoe,App,C3,Cd22,Cln3,Clu,Flot1,Hfe,Insr,Itsn1,Kif3a,Pld2,Ptpn1,Rab5b,Src,Nr1h3,Nr1h2,Abca7,Sdcbp,Scamp5,Vps28,Siglece,Nedd4l,Ano6,Rab31,Cd300a,Syt11,Picalm,Rubcn,Apoc2l
8	GO Biological Processes	GO:0032680	regulation of tumor necrosis factor production	-13.0397	-10.1911	37/185	App,Bcl3,Tspo,Clu,Csf1r,Cybb,Fcer1g,Fcgr3,Ifngr1,Il1a,Cd47,Mmp8,Ptafr,Sirpa,Ptprj,Ripk1,Ccl4,Tlr1,Tnfaip3,Tnfrsf8,Tyrobp,Zbtb20,Elf4,Sphk2,Clec7a,Tbc1d23,Vsir,Arfgef2,Nod1,Tmem106a,Syt11,Rigi,Zc3h12a,Oas3,Oas2,Nod2,C5ar2
8	GO Biological Processes	GO:1903555	regulation of tumor necrosis factor superfamily cytokine production	-12.8123	-10.0362	37/188	App,Bcl3,Tspo,Clu,Csf1r,Cybb,Fcer1g,Fcgr3,Ifngr1,Il1a,Cd47,Mmp8,Ptafr,Sirpa,Ptprj,Ripk1,Ccl4,Tlr1,Tnfaip3,Tnfrsf8,Tyrobp,Zbtb20,Elf4,Sphk2,Clec7a,Tbc1d23,Vsir,Arfgef2,Nod1,Tmem106a,Syt11,Rigi,Zc3h12a,Oas3,Oas2,Nod2,C5ar2
8	GO Biological Processes	GO:0032675	regulation of interleukin-6 production	-12.7609	-10.0012	35/170	Aif1,App,Capn2,Csk,Fcer1g,Hgf,Cd74,Il1a,Inpp5d,Cd47,Laptm5,Met,Mmp8,Nos2,Ptafr,Sirpa,Tlr1,Tnf,Tnfaip3,Tyrobp,Unc93b1,Zbtb20,Elf4,Sphk2,Tbc1d23,Nod1,Grk2,Tlr8,Tmem106a,Rab7b,Syt11,Rigi,Zc3h12a,Nod2,C5ar2
8	GO Biological Processes	GO:0032760	positive regulation of tumor necrosis factor production	-10.7019	-8.12361	26/114	App,Clu,Csf1r,Cybb,Fcer1g,Fcgr3,Ifngr1,Il1a,Mmp8,Ptafr,Ptprj,Ripk1,Ccl4,Tlr1,Tnfrsf8,Tyrobp,Zbtb20,Sphk2,Clec7a,Arfgef2,Nod1,Tmem106a,Rigi,Oas3,Oas2,Nod2
8	GO Biological Processes	GO:1903557	positive regulation of tumor necrosis factor superfamily cytokine production	-10.5201	-7.96252	26/116	App,Clu,Csf1r,Cybb,Fcer1g,Fcgr3,Ifngr1,Il1a,Mmp8,Ptafr,Ptprj,Ripk1,Ccl4,Tlr1,Tnfrsf8,Tyrobp,Zbtb20,Sphk2,Clec7a,Arfgef2,Nod1,Tmem106a,Rigi,Oas3,Oas2,Nod2
8	GO Biological Processes	GO:0032755	positive regulation of interleukin-6 production	-8.75082	-6.36594	23/110	Aif1,App,Fcer1g,Cd74,Il1a,Laptm5,Mmp8,Nos2,Ptafr,Tlr1,Tnf,Tyrobp,Unc93b1,Zbtb20,Sphk2,Tbc1d23,Nod1,Grk2,Tlr8,Tmem106a,Rab7b,Rigi,Nod2
9	GO Biological Processes	GO:0001775	cell activation	-12.8766	-10.0628	87/781	Abl1,Acvrl1,Adam9,Agt,Ahr,Aif1,Anxa3,App,Atp7a,Bcl2a1d,Bcl3,Cast,Ctnnb1,Cd22,Cd38,Entpd1,Cd48,Cd81,Cd83,Cebpg,Cfh,Clu,Csf1r,Evl,Fcer1g,Fcgr3,Fut7,Gnas,Mr1,Irf8,Cxcl10,Ifnar1,Ifngr1,Ifngr2,Cd74,Il15ra,Il4ra,Itch,Itgal,Mafb,Lcp2,Ly9,Lyn,Mertk,Myo1f,Slc11a1,Psap,Ptk2b,Ptprj,Relb,Ccl5,Sema4a,Spi1,St3gal1,Slfn2,Sox4,Stxbp3,Tgfbr2,Tlr1,Tnf,Tnfaip3,Cd40,Tpd52,Tyrobp,Ebi3,Elf4,Rsad2,Nampt,Nmi,Kdelr1,Tnfa…
9	GO Biological Processes	GO:0045321	leukocyte activation	-11.2385	-8.63848	76/684	Abl1,Adam9,Ahr,Aif1,Anxa3,App,Atp7a,Bcl2a1d,Bcl3,Ctnnb1,Cd22,Cd38,Cd48,Cd81,Cd83,Cebpg,Clu,Csf1r,Fcer1g,Fcgr3,Fut7,Mr1,Irf8,Ifnar1,Ifngr1,Ifngr2,Cd74,Il15ra,Il4ra,Itch,Itgal,Mafb,Lcp2,Ly9,Lyn,Mertk,Myo1f,Slc11a1,Psap,Ptk2b,Ptprj,Relb,Ccl5,Sema4a,Spi1,St3gal1,Slfn2,Sox4,Tgfbr2,Tlr1,Tnf,Tnfaip3,Cd40,Tpd52,Tyrobp,Ebi3,Elf4,Rsad2,Nampt,Nmi,Kdelr1,Tnfaip8l2,Nfam1,Dock8,Ulbp1,Nfkbiz,Wwp1,Card11,Abr,Doc…
9	GO Biological Processes	GO:0002521	leukocyte differentiation	-11.0051	-8.41614	60/481	Abl1,Ahr,App,Atp7a,Bcl2a1d,Bcl3,Ctnnb1,Runx1,Cd81,Cd83,Cebpa,Cebpg,Csf1r,Csf3,Fcer1g,Sh3pxd2a,Fos,Fut7,Gab2,Mr1,Irf8,Ifi203,Ifi204,Cd74,Il15ra,Il4ra,Mafb,Il1rl1,Ly9,Lyn,Mertk,Psap,Ptk2b,Ptprj,Relb,Sema4a,Spi1,St3gal1,Sox4,Src,Tgfbr2,Tnf,Tnfaip3,Tpd52,Tyrobp,Rsad2,Tmem176b,Kdelr1,Nfam1,Ocstamp,Nfkbiz,Wwp1,Card11,Dock10,Sbno2,Ifi207,Prex1,Ep300,Ifi211,Mndal
9	GO Biological Processes	GO:1903131	mononuclear cell differentiation	-7.36298	-5.1169	45/390	Abl1,Ahr,Atp7a,Bcl2a1d,Bcl3,Ctnnb1,Cd83,Cebpg,Fcer1g,Fut7,Mr1,Irf8,Ifi203,Ifi204,Cd74,Il15ra,Il4ra,Mafb,Ly9,Lyn,Mertk,Psap,Ptk2b,Ptprj,Relb,Sema4a,Spi1,St3gal1,Sox4,Tgfbr2,Tnfaip3,Tpd52,Rsad2,Tmem176b,Kdelr1,Nfam1,Nfkbiz,Wwp1,Card11,Dock10,Ifi207,Prex1,Ep300,Ifi211,Mndal
9	GO Biological Processes	GO:0002263	cell activation involved in immune response	-6.34688	-4.26976	29/215	Abl1,Anxa3,App,Atp7a,Bcl3,Fcer1g,Irf8,Cd74,Il4ra,Itgal,Ly9,Lyn,Myo1f,Slc11a1,Ptk2b,Relb,Sema4a,Spi1,St3gal1,Slfn2,Tnf,Tnfaip3,Tyrobp,Nmi,Nfkbiz,Abr,Dock10,Sbno2,Cd300a
9	GO Biological Processes	GO:0002366	leukocyte activation involved in immune response	-6.00575	-4.00221	28/211	Abl1,Anxa3,Atp7a,Bcl3,Fcer1g,Irf8,Cd74,Il4ra,Itgal,Ly9,Lyn,Myo1f,Slc11a1,Ptk2b,Relb,Sema4a,Spi1,St3gal1,Slfn2,Tnf,Tnfaip3,Tyrobp,Nmi,Nfkbiz,Abr,Dock10,Sbno2,Cd300a
10	GO Biological Processes	GO:0050865	regulation of cell activation	-12.4839	-9.76997	80/699	Abl1,Ahr,Aif1,Apoe,Prdm1,Ctnnb1,Runx1,Cd22,Cd38,Cd81,Cd83,Cebpa,Csf1r,Csk,Fcer1g,Fes,Gab2,Gnaq,Hfe,Cd74,Il12rb2,Il15ra,Il1a,Il4ra,Inpp5d,Itch,Itgal,Cd47,Laptm5,Lst1,Il1rl1,Lyn,Lyst,Mertk,Mmp14,Mmp8,Pld2,Ptafr,Sirpa,Ptprj,Rac2,Ccl5,Spi1,Sox12,Sox4,Tec,Tgfbr2,Tnf,Tnfaip3,Tnfrsf1b,Cd40,Tyrobp,Nr1h3,Tyk2,Sphk2,Clec7a,Tex101,Vav3,Crlf2,Smarca2,Snx4,Tnfaip8l2,Nfam1,Vsir,Dock8,Ulbp1,Nfkbiz,Card11,Abr,Nl…
10	GO Biological Processes	GO:0002694	regulation of leukocyte activation	-12.1395	-9.45364	75/643	Abl1,Ahr,Aif1,Prdm1,Ctnnb1,Runx1,Cd22,Cd38,Cd81,Cd83,Cebpa,Csf1r,Csk,Fcer1g,Fes,Gab2,Hfe,Cd74,Il12rb2,Il15ra,Il1a,Il4ra,Inpp5d,Itch,Itgal,Cd47,Laptm5,Lst1,Il1rl1,Lyn,Lyst,Mertk,Mmp14,Mmp8,Pld2,Ptafr,Sirpa,Rac2,Ccl5,Spi1,Sox12,Sox4,Tgfbr2,Tnf,Tnfaip3,Tnfrsf1b,Cd40,Tyrobp,Nr1h3,Tyk2,Sphk2,Clec7a,Tex101,Vav3,Crlf2,Smarca2,Snx4,Tnfaip8l2,Nfam1,Vsir,Dock8,Ulbp1,Nfkbiz,Card11,Abr,Nlrp3,Cd300a,Tmem131l,…
10	GO Biological Processes	GO:0050867	positive regulation of cell activation	-9.12803	-6.69284	52/430	Abl1,Aif1,Runx1,Cd38,Cd81,Cd83,Cebpa,Csf1r,Fcer1g,Gab2,Cd74,Il12rb2,Il15ra,Il1a,Il4ra,Inpp5d,Itgal,Cd47,Il1rl1,Lyst,Mmp14,Mmp8,Pld2,Ptafr,Sirpa,Ptprj,Ccl5,Spi1,Sox12,Sox4,Tgfbr2,Tnf,Cd40,Tyrobp,Tyk2,Sphk2,Clec7a,Tex101,Vav3,Crlf2,Smarca2,Snx4,Vsir,Dock8,Ulbp1,Nfkbiz,Card11,Nlrp3,Tnfrsf14,Nod2,Smo,Sirpb1c
10	GO Biological Processes	GO:0002696	positive regulation of leukocyte activation	-8.99834	-6.57813	50/408	Abl1,Aif1,Runx1,Cd38,Cd81,Cd83,Cebpa,Csf1r,Fcer1g,Gab2,Cd74,Il12rb2,Il15ra,Il1a,Il4ra,Inpp5d,Itgal,Cd47,Il1rl1,Lyst,Mmp14,Mmp8,Pld2,Ptafr,Sirpa,Ccl5,Spi1,Sox12,Sox4,Tgfbr2,Tnf,Cd40,Tyrobp,Tyk2,Sphk2,Clec7a,Tex101,Vav3,Crlf2,Smarca2,Snx4,Vsir,Dock8,Ulbp1,Nfkbiz,Card11,Nlrp3,Tnfrsf14,Nod2,Sirpb1c
10	GO Biological Processes	GO:0051249	regulation of lymphocyte activation	-8.44944	-6.10057	58/530	Abl1,Ahr,Aif1,Prdm1,Ctnnb1,Runx1,Cd22,Cd38,Cd81,Cd83,Csf1r,Csk,Hfe,Cd74,Il12rb2,Il15ra,Il1a,Il4ra,Inpp5d,Itch,Itgal,Cd47,Laptm5,Lst1,Lyn,Lyst,Mertk,Mmp14,Sirpa,Rac2,Ccl5,Spi1,Sox12,Sox4,Tgfbr2,Tnfaip3,Tnfrsf1b,Cd40,Tyrobp,Tyk2,Clec7a,Vav3,Smarca2,Tnfaip8l2,Nfam1,Vsir,Dock8,Ulbp1,Nfkbiz,Card11,Nlrp3,Cd300a,Tmem131l,Zc3h12a,Tnfrsf14,Tarm1,Nod2,Sirpb1c
10	GO Biological Processes	GO:1903706	regulation of hemopoiesis	-7.31387	-5.09594	49/445	Abl1,Prdm1,C1qc,Ctnnb1,Runx1,Cd83,Cebpa,Csf1r,Csf3,Csf3r,Fes,Fos,Gnas,Cd74,Il15ra,Il4ra,Inpp5d,Mafb,Lyn,Mmp14,Ninj1,Ptk2b,Rb1,Ripk1,Ccl5,Spi1,Sox12,Sox4,Tgfbr2,Tnf,Tyrobp,Foxo3,Tmem176b,Tmem176a,Smarca2,Mturn,Nfam1,Vsir,Ocstamp,Nfkbiz,Clec2d,Card11,Rassf2,Nlrp3,Rab7b,Tmem131l,Zc3h12a,Inpp4b,Isg15
10	GO Biological Processes	GO:0045785	positive regulation of cell adhesion	-6.83584	-4.65338	53/517	Abl1,Adam19,Adam9,Aif1,Runx1,Cd81,Cd83,Flot1,Fut7,Cd74,Il12rb2,Il1a,Irak1,Il4ra,Ilk,Itga6,Itgal,Cd47,Kdr,Ninj1,Pik3r2,Pld2,Ptafr,Ptk2b,Sirpa,Ptprj,Rac1,Ccl5,Sox12,Sox4,Src,Tgfbr2,Tgm2,Tnf,Utrn,Map4k4,Myadm,Tyk2,Vav3,Smarca2,Rreb1,Rin2,Vsir,Dock8,Nfkbiz,Card11,Nlrp3,Tnfrsf14,Kif26b,Prex1,Dock1,Olfm4,Sirpb1c
10	GO Biological Processes	GO:1902105	regulation of leukocyte differentiation	-6.64356	-4.48992	41/359	Abl1,Prdm1,C1qc,Ctnnb1,Runx1,Cd83,Csf1r,Fes,Fos,Gnas,Cd74,Il15ra,Il4ra,Inpp5d,Mafb,Lyn,Mmp14,Ninj1,Rb1,Ripk1,Ccl5,Spi1,Sox12,Sox4,Tgfbr2,Tnf,Tyrobp,Tmem176b,Tmem176a,Smarca2,Nfam1,Vsir,Ocstamp,Nfkbiz,Clec2d,Card11,Rassf2,Nlrp3,Tmem131l,Zc3h12a,Inpp4b
10	GO Biological Processes	GO:0070663	regulation of leukocyte proliferation	-6.43667	-4.33903	35/287	Ahr,Aif1,Ctnnb1,Cd22,Cd38,Cd81,Csf1r,Csf2ra,Cd74,Il12rb2,Il1a,Inpp5d,Itch,Itgal,Laptm5,Lst1,Lyn,Rac2,Ccl5,St6gal1,Tgfbr2,Tnfrsf1b,Cd40,Tyrobp,Mapk1,Mapk3,Tyk2,Vav3,Vsir,Ocstamp,Card11,Cd300a,Tmem131l,Tnfrsf14,Tarm1
11	GO Biological Processes	GO:0006897	endocytosis	-11.8087	-9.14912	55/400	Abca1,Abl1,Aif1,Ap2m1,Apoe,App,Atp9a,Scarb2,Cd81,Cln3,Fcer1g,Fcgr3,Flot1,Grb2,Il10ra,Insr,Itsn1,Lrp6,Mrc1,Pld2,Lgals3bp,Sirpa,Rab5b,Rac1,Siglec1,Sorl1,Scarb1,Tgfbr2,Ulk1,Mapk1,Mapk3,Calcrl,Clec7a,Necap2,Tbc1d2b,Rin2,Siglece,Mapkapk3,Csnk1g2,Rab31,Grk2,Reps2,Fchsd2,Neurl3,Cd300a,Marchf2,Treml4,Dennd1a,Arhgap25,Ap2s1,Picalm,Ldlrad3,Heatr5a,Entrep1,Rubcn
11	GO Biological Processes	GO:0006898	receptor-mediated endocytosis	-6.51669	-4.39751	25/165	Ap2m1,Apoe,Scarb2,Cd81,Cln3,Fcer1g,Grb2,Insr,Itsn1,Lrp6,Mrc1,Pld2,Siglec1,Sorl1,Tgfbr2,Ulk1,Calcrl,Rab31,Grk2,Fchsd2,Cd300a,Ap2s1,Picalm,Ldlrad3,Entrep1
12	GO Biological Processes	GO:0002252	immune effector process	-11.4603	-8.8133	55/408	Abl1,Anxa3,App,Atp7a,Bcl3,C1qb,C1qc,C3,Cd81,Cebpg,Cfh,Clu,Csf3r,Ctsh,Fcer1g,Fcgr3,Fut7,H2-D1,H2-K1,Irf8,Cd74,Il4ra,Inpp5d,Itgal,Cd47,Ly9,Lyn,Lyst,Myo1f,Ncf1,Slc11a1,Ptk2b,Relb,Sema4a,Spi1,St3gal1,Slfn2,Tnf,Tnfaip3,Cd40,Tyrobp,Irf7,Unc93b1,Crlf2,Nmi,Kdelr1,Ulbp1,Nfkbiz,Abr,Dock10,Sbno2,Cd300a,Treml4,Nod2,Raet1e
12	GO Biological Processes	GO:0002443	leukocyte mediated immunity	-7.80866	-5.50969	35/253	Anxa3,Bcl3,C1qb,C1qc,C3,Cd81,Cebpg,Cfh,Csf3r,Ctsh,Fcer1g,Fcgr3,H2-D1,H2-K1,Cd74,Il4ra,Inpp5d,Lyn,Lyst,Myo1f,Ncf1,Slc11a1,Slfn2,Cd40,Irf7,Unc93b1,Crlf2,Kdelr1,Ulbp1,Nfkbiz,Abr,Cd300a,Treml4,Nod2,Raet1e
12	GO Biological Processes	GO:0002460	adaptive immune response based on somatic recombination of immune receptors built from immunoglobulin superfamily domains	-7.50528	-5.2385	31/213	Bcl3,C1qb,C1qc,C3,Cd81,Cfh,Csf3r,Ctsh,Fcer1g,Fcgr3,H2-D1,H2-K1,Cd74,Il4ra,Inpp5d,Ly9,Lyst,Notch1,Slc11a1,Relb,Sema4a,Slfn2,Cd40,Irf7,Unc93b1,Crlf2,Kdelr1,Nfkbiz,Treml4,Nod2,Raet1e
12	GO Biological Processes	GO:0002250	adaptive immune response	-7.32273	-5.10016	43/365	Bcl3,Prdm1,C1qb,C1qc,C3,Cd81,Cfh,Csf3r,Csk,Ctsh,Adgre1,Fcer1g,Fcgr3,H2-D1,H2-K1,Cd74,Il4ra,Inpp5d,Ly9,Lyn,Lyst,Notch1,Slc11a1,Ptk2b,Relb,Sema4a,Slfn2,Tec,Cd40,Irf7,Unc93b1,Crlf2,Kdelr1,Mcoln2,Nfkbiz,Erap1,Mfsd6,Orai1,Treml4,Tnfrsf14,Tarm1,Nod2,Raet1e
12	GO Biological Processes	GO:0002449	lymphocyte mediated immunity	-7.0759	-4.87161	29/199	Bcl3,C1qb,C1qc,C3,Cd81,Cebpg,Cfh,Csf3r,Ctsh,Fcer1g,Fcgr3,H2-D1,H2-K1,Cd74,Il4ra,Inpp5d,Lyst,Slc11a1,Slfn2,Cd40,Irf7,Unc93b1,Crlf2,Kdelr1,Ulbp1,Nfkbiz,Treml4,Nod2,Raet1e
13	GO Biological Processes	GO:0034341	response to type II interferon	-11.2528	-8.64151	29/134	Evl,Gbp2,Irf8,Irgm1,Ifngr1,Cd74,Cd47,Mrc1,Nos2,Slc11a1,Sirpa,Ccl4,Ccl5,Trim21,Stxbp3,Tnf,Cd40,Zyx,Rab11fip5,Irgm2,Tyk2,Gbp3,Nmi,Dapk1,Kynu,Ifitm2,Cdc42ep2,Rab7b,Gbp7
13	GO Biological Processes	GO:0071346	cellular response to type II interferon	-8.49909	-6.1341	22/104	Evl,Gbp2,Irf8,Irgm1,Ifngr1,Cd47,Mrc1,Nos2,Sirpa,Ccl4,Ccl5,Stxbp3,Tnf,Zyx,Rab11fip5,Tyk2,Gbp3,Nmi,Dapk1,Cdc42ep2,Rab7b,Gbp7
14	GO Biological Processes	GO:0032731	positive regulation of interleukin-1 beta production	-10.6662	-8.09838	20/67	App,Casp4,Ifi203,Ifi204,Ifnar1,Naip5,Tnf,Tyrobp,Gsdmd,Nod1,Tlr8,Nlrp1a,Nlrp3,Tmem106a,Ifi207,Nod2,Nlrc4,Ifi211,Nlrp1b,Mndal
14	GO Biological Processes	GO:0032651	regulation of interleukin-1 beta production	-10.2333	-7.69545	24/102	App,Casp4,Ifi203,Ifi204,Ifnar1,Naip5,Sirpa,Tnf,Tnfaip3,Tyrobp,Elf4,Gsdmd,Nod1,Tlr8,Nlrp1a,Nlrp3,Tmem106a,Ifi207,Zc3h12a,Nod2,Nlrc4,Ifi211,Nlrp1b,Mndal
14	GO Biological Processes	GO:0032732	positive regulation of interleukin-1 production	-9.34979	-6.88301	20/78	App,Casp4,Ifi203,Ifi204,Ifnar1,Naip5,Tnf,Tyrobp,Gsdmd,Nod1,Tlr8,Nlrp1a,Nlrp3,Tmem106a,Ifi207,Nod2,Nlrc4,Ifi211,Nlrp1b,Mndal
14	GO Biological Processes	GO:0032652	regulation of interleukin-1 production	-8.53855	-6.16703	24/122	App,Casp4,Ifi203,Ifi204,Ifnar1,Naip5,Sirpa,Tnf,Tnfaip3,Tyrobp,Elf4,Gsdmd,Nod1,Tlr8,Nlrp1a,Nlrp3,Tmem106a,Ifi207,Zc3h12a,Nod2,Nlrc4,Ifi211,Nlrp1b,Mndal
14	GO Biological Processes	GO:2000117	negative regulation of cysteine-type endopeptidase activity	-6.50509	-4.39192	19/102	Xiap,Bcl2a1d,Cast,Cst3,Htt,Hgf,Ifi203,Ifi204,Naip5,Naip6,Src,Tnf,Rffl,Grk2,Rps6ka3,Ifi207,Ep300,Ifi211,Mndal
14	GO Biological Processes	GO:2000116	regulation of cysteine-type endopeptidase activity	-6.3325	-4.26423	32/252	Xiap,App,Bcl2a1d,Bcl2l11,Cast,Cst3,Eif2ak3,Htt,Hgf,Ifi203,Ifi204,Laptm5,Psmb9,Naip5,Naip6,Slc11a2,Src,Tnf,Mtch1,Rffl,Dapk1,Nod1,Grk2,Rps6ka3,Nlrp1a,Nlrp3,Ifi207,Nlrc4,Ep300,Ifi211,Nlrp1b,Mndal
15	GO Biological Processes	GO:0043408	regulation of MAPK cascade	-10.5019	-7.95431	79/750	Abl1,Adam9,Agt,Apoe,App,Atf3,C3,Ctnnb1,Cd81,Csf1r,Csk,Gnai2,Grb2,Hgf,Cd74,Il1a,Irak1,Ilk,Insr,Itch,Kdr,Laptm5,Lyn,Met,Mmp8,Naip5,Naip6,Nbr1,Notch1,Pik3r2,Inpp5k,Psap,Ptk2b,Ptpn1,Dusp1,Sirpa,Ptprj,Rac1,Ripk1,Ccl4,Ccl5,Spi1,Sla,Sorl1,Src,Tgfbr1,Timp2,Tnf,Cd40,Traf1,Zeb2,Fgd2,Map3k11,Mapk1,Mapk3,Map4k4,Abca7,Tnip1,Cdc42se1,Mturn,Sash1,Spag9,Akap13,Rapgef2,Lamtor2,Rell1,Stk38,Nod1,Dstyk,Rassf2,Tmem10…
15	GO Biological Processes	GO:0043410	positive regulation of MAPK cascade	-9.36917	-6.89412	61/541	Abl1,Adam9,Agt,Apoe,App,C3,Ctnnb1,Cd81,Csf1r,Csk,Gnai2,Hgf,Cd74,Il1a,Irak1,Ilk,Insr,Kdr,Laptm5,Met,Mmp8,Naip5,Naip6,Notch1,Psap,Ptk2b,Ptpn1,Ptprj,Ripk1,Ccl4,Ccl5,Spi1,Src,Tgfbr1,Timp2,Tnf,Cd40,Traf1,Zeb2,Fgd2,Map3k11,Mapk3,Map4k4,Abca7,Mturn,Sash1,Spag9,Akap13,Rapgef2,Lamtor2,Rell1,Nod1,Dstyk,Rassf2,Tmem106a,Fgd4,Zc3h12a,P2ry6,Nod2,C5ar2,Ksr2
15	GO Biological Processes	GO:0070302	regulation of stress-activated protein kinase signaling cascade	-7.85165	-5.54708	31/206	App,Hgf,Il1a,Itch,Lyn,Met,Mmp8,Naip5,Naip6,Nbr1,Ptk2b,Dusp1,Sirpa,Ripk1,Spi1,Tnf,Traf1,Rnf13,Map3k11,Mapk1,Mapk3,Map4k4,Cdc42se1,Mturn,Sash1,Rell1,Nod1,Rassf2,Fgd4,Zc3h12a,Nod2
15	GO Biological Processes	GO:0032872	regulation of stress-activated MAPK cascade	-6.88538	-4.69432	29/203	App,Hgf,Il1a,Itch,Met,Mmp8,Naip5,Naip6,Nbr1,Ptk2b,Dusp1,Sirpa,Ripk1,Spi1,Tnf,Traf1,Map3k11,Mapk1,Mapk3,Map4k4,Cdc42se1,Mturn,Sash1,Rell1,Nod1,Rassf2,Fgd4,Zc3h12a,Nod2
15	GO Biological Processes	GO:0070304	positive regulation of stress-activated protein kinase signaling cascade	-6.74903	-4.57916	23/139	App,Il1a,Lyn,Met,Mmp8,Naip5,Naip6,Ptk2b,Ripk1,Spi1,Tnf,Traf1,Rnf13,Map3k11,Map4k4,Mturn,Sash1,Rell1,Nod1,Rassf2,Fgd4,Zc3h12a,Nod2
16	GO Biological Processes	GO:0019882	antigen processing and presentation	-10.1692	-7.64093	26/120	Fcer1g,Fcgr3,H2-D1,H2-K1,H2-Q4,H2-T24,Mr1,Hfe,Cd74,Psmb9,Slc11a1,Psap,Rab10,Rab5b,Relb,Tapbp,Unc93b1,Ifi30,Rab32,Ulbp1,Erap1,Mfsd6,Tapbpl,Treml4,Rab8b,Raet1e
16	GO Biological Processes	GO:0002697	regulation of immune effector process	-8.18452	-5.85678	53/471	Ahr,C3,Casp4,Cd22,Cd81,Cfh,Fcer1g,Fcgr3,Fes,Fut7,Gab2,H2-D1,H2-K1,H2-Q4,H2-T24,Mr1,Hfe,Cd74,Il4ra,Cd47,Laptm5,Lyn,Ncf1,Pld2,Ptafr,Ptprj,Rac2,Spi1,Tnf,Tnfaip3,Tnfrsf1b,Cd40,Tyrobp,Stx7,Sphk2,Litaf,Rsad2,Snx4,Vsir,Ulbp1,Nfkbiz,Dhx58,Clec2d,Nod1,Abr,Nlrp3,Cd300a,Rigi,Zc3h12a,Tnfrsf14,Nod2,Pram1,Raet1e
16	GO Biological Processes	GO:0002819	regulation of adaptive immune response	-7.46161	-5.19997	34/249	Adcy7,Ahr,C3,Cd48,Cd81,Fcer1g,Fcgr3,Fut7,H2-D1,H2-K1,H2-Q4,H2-T24,Mr1,Hfe,Cd74,Il4ra,Il1rl1,Slc11a1,Tnf,Tnfaip3,Tnfrsf1b,Cd40,Stx7,Irf7,Tyk2,Rsad2,Vsir,Ulbp1,Nfkbiz,Nlrp3,Zc3h12a,Tnfrsf14,Nod2,Raet1e
16	GO Biological Processes	GO:0048002	antigen processing and presentation of peptide antigen	-7.33471	-5.10492	18/82	Fcer1g,Fcgr3,H2-D1,H2-K1,H2-Q4,H2-T24,Mr1,Hfe,Cd74,Slc11a1,Tapbp,Unc93b1,Ifi30,Ulbp1,Erap1,Mfsd6,Tapbpl,Raet1e
16	GO Biological Processes	GO:0002474	antigen processing and presentation of peptide antigen via MHC class I	-7.01187	-4.81204	15/60	Fcer1g,Fcgr3,H2-D1,H2-K1,H2-Q4,H2-T24,Mr1,Hfe,Tapbp,Ifi30,Ulbp1,Erap1,Mfsd6,Tapbpl,Raet1e
16	GO Biological Processes	GO:0002703	regulation of leukocyte mediated immunity	-6.99183	-4.79641	38/310	Ahr,C3,Cd81,Fcer1g,Fcgr3,Fes,Fut7,Gab2,H2-D1,H2-K1,H2-Q4,H2-T24,Mr1,Hfe,Il4ra,Lyn,Pld2,Ptafr,Rac2,Spi1,Tnf,Tnfrsf1b,Cd40,Tyrobp,Stx7,Sphk2,Rsad2,Snx4,Vsir,Ulbp1,Clec2d,Abr,Nlrp3,Cd300a,Rigi,Nod2,Pram1,Raet1e
16	GO Biological Processes	GO:0002699	positive regulation of immune effector process	-6.8412	-4.65447	39/327	C3,Casp4,Cd81,Fcer1g,Fcgr3,Fes,Gab2,H2-D1,H2-K1,H2-Q4,H2-T24,Mr1,Hfe,Cd74,Il4ra,Laptm5,Lyn,Pld2,Ptafr,Ptprj,Rac2,Spi1,Tnf,Cd40,Tyrobp,Stx7,Sphk2,Rsad2,Snx4,Ulbp1,Nfkbiz,Dhx58,Nod1,Nlrp3,Cd300a,Rigi,Tnfrsf14,Nod2,Raet1e
17	GO Biological Processes	GO:0010942	positive regulation of cell death	-10.1068	-7.58786	75/708	Abl1,Agt,Apbb2,Apoe,App,Atf3,Axin2,Bcl2a1b,Bcl2a1d,Bcl2l11,Bnip3l,Tspo,C3,Capn2,Casp7,Ctnna1,Ctnnb1,Cdk5r1,Clu,Ctsh,Eif2ak3,Fos,Htt,Inpp5d,Itga6,Laptm5,Lrp6,Lyn,Ncoa1,Nos2,Notch1,Nsmaf,Pdcd4,Dusp1,Ripk1,Ccl5,Siglec1,Sod2,Sox4,Src,Slc6a6,Tgfbr1,Tgm2,Tnf,Tnfrsf1b,Cd40,Tnfrsf8,Tyrobp,Map3k11,Slc27a4,Serinc3,Ing4,Htatip2,Sh3glb1,Mtch1,Foxo3,Sphk2,Clec7a,Itm2c,Dapk1,Rapgef2,Cdk19,Trps1,Kmo,Ano6,Nod1,S…
17	GO Biological Processes	GO:0043068	positive regulation of programmed cell death	-9.03634	-6.60871	67/634	Abl1,Agt,Apbb2,App,Atf3,Bcl2a1b,Bcl2a1d,Bcl2l11,Bnip3l,Tspo,C3,Capn2,Casp7,Ctnna1,Ctnnb1,Cdk5r1,Clu,Ctsh,Eif2ak3,Htt,Inpp5d,Itga6,Laptm5,Lrp6,Lyn,Ncoa1,Nos2,Notch1,Nsmaf,Pdcd4,Dusp1,Ripk1,Ccl5,Siglec1,Sod2,Sox4,Src,Tgfbr1,Tgm2,Tnf,Tnfrsf1b,Cd40,Tnfrsf8,Tyrobp,Map3k11,Slc27a4,Serinc3,Ing4,Htatip2,Sh3glb1,Mtch1,Foxo3,Sphk2,Clec7a,Itm2c,Dapk1,Rapgef2,Cdk19,Trps1,Ano6,Sp110,Grk2,Bmf,Klf11,Rassf2,Zc3h…
17	GO Biological Processes	GO:0043065	positive regulation of apoptotic process	-8.22582	-5.8921	64/621	Abl1,Agt,Apbb2,App,Atf3,Bcl2a1b,Bcl2a1d,Bcl2l11,Bnip3l,Tspo,C3,Capn2,Casp7,Ctnna1,Ctnnb1,Cdk5r1,Clu,Ctsh,Eif2ak3,Htt,Inpp5d,Itga6,Lrp6,Lyn,Ncoa1,Nos2,Notch1,Nsmaf,Pdcd4,Dusp1,Ripk1,Ccl5,Siglec1,Sod2,Sox4,Src,Tgfbr1,Tgm2,Tnf,Tnfrsf1b,Cd40,Tnfrsf8,Tyrobp,Map3k11,Slc27a4,Serinc3,Ing4,Sh3glb1,Mtch1,Foxo3,Sphk2,Itm2c,Dapk1,Rapgef2,Cdk19,Trps1,Ano6,Sp110,Grk2,Bmf,Klf11,Rassf2,Zc3h12a,Nlrc4
18	GO Biological Processes	GO:0071216	cellular response to biotic stimulus	-9.86998	-7.36016	45/325	Abca1,Abl1,Adam9,Bcl2l11,Cfh,Eif2ak3,Gbp2,Irf8,Irgm1,Cxcl10,Igtp,Il1a,Irak1,Ly86,Lyn,Mrc1,Nfkb1,Nos2,Notch1,Pdcd4,Ptafr,Sirpa,Ccl5,Cxcl2,Spi1,Tlr1,Tnf,Tnfaip3,Tnfrsf1b,Cmpk2,Nr1h3,Mapk1,Mapk3,Irf3,Irgm2,Clec7a,Litaf,Tnip1,Nfkbiz,Irak2,Tifab,Sbno2,Nlrp3,Zc3h12a,Nod2
18	GO Biological Processes	GO:0032496	response to lipopolysaccharide	-9.79212	-7.29125	49/375	Abca1,Abl1,Adam9,Cfh,Gbp2,Irf8,Irgm1,Cxcl10,Ifnar1,Igtp,Il12rb2,Il1a,Irak1,Ly86,Lyn,Mrc1,Nfkb1,Nos2,Slc11a1,Pdcd4,Ptafr,Sirpa,Ccl5,Cxcl2,Spi1,Scarb1,Tnf,Tnfaip3,Tnfrsf1b,Cmpk2,Nr1h3,Mapk1,Mapk3,Irf3,Irgm2,Mgst1,Litaf,Tnip1,Erbin,Nfkbiz,Mapkapk3,Irak2,Abr,Rps6ka3,Tifab,Sbno2,Nlrp3,Zc3h12a,Nod2
18	GO Biological Processes	GO:0002237	response to molecule of bacterial origin	-9.48894	-7.00545	50/395	Abca1,Abl1,Adam9,Cfh,Gbp2,Irf8,Irgm1,Cxcl10,Ifnar1,Igtp,Il12rb2,Il1a,Irak1,Ly86,Lyn,Mrc1,Nfkb1,Nos2,Slc11a1,Pdcd4,Ptafr,Sirpa,Ccl5,Cxcl2,Spi1,Scarb1,Tlr1,Tnf,Tnfaip3,Tnfrsf1b,Cmpk2,Nr1h3,Mapk1,Mapk3,Irf3,Irgm2,Mgst1,Litaf,Tnip1,Erbin,Nfkbiz,Mapkapk3,Irak2,Abr,Rps6ka3,Tifab,Sbno2,Nlrp3,Zc3h12a,Nod2
18	GO Biological Processes	GO:0071219	cellular response to molecule of bacterial origin	-8.96447	-6.56251	41/298	Abca1,Abl1,Adam9,Cfh,Gbp2,Irf8,Irgm1,Cxcl10,Igtp,Il1a,Irak1,Ly86,Lyn,Mrc1,Nfkb1,Nos2,Pdcd4,Ptafr,Sirpa,Ccl5,Cxcl2,Spi1,Tlr1,Tnf,Tnfaip3,Tnfrsf1b,Cmpk2,Nr1h3,Mapk1,Mapk3,Irf3,Irgm2,Litaf,Tnip1,Nfkbiz,Irak2,Tifab,Sbno2,Nlrp3,Zc3h12a,Nod2
18	GO Biological Processes	GO:0071222	cellular response to lipopolysaccharide	-8.88304	-6.49132	40/288	Abca1,Abl1,Adam9,Cfh,Gbp2,Irf8,Irgm1,Cxcl10,Igtp,Il1a,Irak1,Ly86,Lyn,Mrc1,Nfkb1,Nos2,Pdcd4,Ptafr,Sirpa,Ccl5,Cxcl2,Spi1,Tnf,Tnfaip3,Tnfrsf1b,Cmpk2,Nr1h3,Mapk1,Mapk3,Irf3,Irgm2,Litaf,Tnip1,Nfkbiz,Irak2,Tifab,Sbno2,Nlrp3,Zc3h12a,Nod2
18	GO Biological Processes	GO:0071396	cellular response to lipid	-6.66065	-4.49897	57/581	Abca1,Abl1,Adam9,Ahr,Cfh,Fes,Gbp2,Gnas,Irf8,Irgm1,Cxcl10,Igtp,Il1a,Irak1,Lrp6,Ly86,Lyn,Mrc1,Nfkb1,Nos2,Pdcd4,Ptafr,Ptk2b,Sirpa,Ccl5,Cxcl2,Spi1,Sgk1,Src,Tnf,Tnfaip3,Tnfrsf1b,Cmpk2,Ube2l3,Nr1h3,Ywhah,Mapk1,Mapk3,Irf3,Irgm2,Mgst1,Sphk2,Litaf,Tnip1,Calcoco1,Nfkbiz,Ugt1a6a,Adcy3,Irak2,Tifab,Sbno2,Nlrp3,Zc3h12a,P2ry6,Nod2,Smo,Ugt1a6b
18	GO Biological Processes	GO:0031663	lipopolysaccharide-mediated signaling pathway	-6.41413	-4.31998	12/42	Irak1,Ly86,Lyn,Ptafr,Ccl5,Spi1,Tnf,Mapk1,Mapk3,Irf3,Irak2,Tifab
19	GO Biological Processes	GO:0031329	regulation of cellular catabolic process	-9.66463	-7.17254	77/752	Adam9,Abcd1,Apoc2,Apoe,App,Axin2,Bcl2l11,Bnip3l,Tspo,Scarb2,Cln3,Clu,Cst3,Gna12,Htt,Hfe,Elavl4,Irgm1,Igtp,Il10ra,Insr,Itch,Kdr,Laptm5,Slc11a1,Pik3r2,Ptk2b,Ptpn1,Slfn2,Sorl1,Scarb1,Trim21,Timp2,Tnf,Tnfaip3,Tnfrsf1b,Ulk1,Rnasel,Mapk3,Abcd2,Ulk2,Sdcbp,Irgm2,Wdr45,Sh3glb1,Pias1,Foxo3,Ikbke,Zbtb20,Nampt,Pnpla2,Dram2,Trp53inp2,Pdcl3,Pink1,Snx4,Dapk1,Dram1,Tent5c,Nod1,Sesn1,Bmf,Dtx3l,Tnrc6b,Rnf144b,Fez2…
19	GO Biological Processes	GO:0009896	positive regulation of catabolic process	-8.96118	-6.56251	59/527	Adam9,Abcd1,Apoc2,Apoe,App,Axin2,Bcl2l11,Bnip3l,Cd81,Clu,Eif2ak3,Htt,Ier3,Irgm1,Igtp,Insr,Itch,Kdr,Laptm5,Ptk2b,Ptpn1,Sorl1,Trim21,Tnf,Tnfaip3,Tnfrsf1b,Ulk1,Mapk3,Abcd2,Ulk2,Irgm2,Wdr45,Sh3glb1,Pias1,Foxo3,Zbtb20,Pnpla2,Vps28,Trp53inp2,Asb11,Pink1,Snx4,Dapk1,Vsir,Crebrf,Nedd4l,Nod1,Sesn1,Dtx3l,Tnrc6b,Rnf144b,Marchf2,Zc3h12a,Vps13d,Nod2,Depdc5,Smo,Atg2a,Apoc2l
19	GO Biological Processes	GO:0010506	regulation of autophagy	-7.6865	-5.40392	38/292	Bcl2l11,Bnip3l,Tspo,Cln3,Htt,Irgm1,Igtp,Il10ra,Kdr,Pik3r2,Trim21,Tnfaip3,Ulk1,Mapk3,Ulk2,Irgm2,Wdr45,Sh3glb1,Foxo3,Nampt,Dram2,Trp53inp2,Pink1,Snx4,Dapk1,Dram1,Nod1,Sesn1,Bmf,Fez2,Zc3h12a,Vps13d,Herc1,Nod2,Depdc5,Smo,Atg2a,Rubcn
19	GO Biological Processes	GO:0010508	positive regulation of autophagy	-7.61015	-5.3329	26/156	Bcl2l11,Bnip3l,Htt,Irgm1,Igtp,Kdr,Trim21,Ulk1,Mapk3,Ulk2,Irgm2,Wdr45,Sh3glb1,Foxo3,Trp53inp2,Pink1,Snx4,Dapk1,Nod1,Sesn1,Zc3h12a,Vps13d,Nod2,Depdc5,Smo,Atg2a
19	GO Biological Processes	GO:0031331	positive regulation of cellular catabolic process	-7.45534	-5.19878	48/427	Adam9,Abcd1,Apoc2,Apoe,App,Axin2,Bcl2l11,Bnip3l,Clu,Htt,Irgm1,Igtp,Insr,Itch,Kdr,Laptm5,Ptk2b,Ptpn1,Trim21,Tnf,Tnfrsf1b,Ulk1,Mapk3,Abcd2,Ulk2,Irgm2,Wdr45,Sh3glb1,Pias1,Foxo3,Zbtb20,Pnpla2,Trp53inp2,Pink1,Snx4,Dapk1,Nod1,Sesn1,Dtx3l,Tnrc6b,Rnf144b,Zc3h12a,Vps13d,Nod2,Depdc5,Smo,Atg2a,Apoc2l
19	GO Biological Processes	GO:0016239	positive regulation of macroautophagy	-6.82867	-4.65045	17/79	Bnip3l,Htt,Irgm1,Igtp,Kdr,Ulk1,Mapk3,Irgm2,Wdr45,Sh3glb1,Pink1,Snx4,Nod1,Sesn1,Vps13d,Nod2,Atg2a
19	GO Biological Processes	GO:0006914	autophagy	-6.32819	-4.26423	35/290	Abl1,Cln3,Clu,Irf8,Irgm1,Igtp,Lamp2,Nbr1,Snapin,Ulk1,Mapk3,Ulk2,Irgm2,Wdr45,Gabarapl1,Map1lc3a,Dram2,Trp53inp2,Pink1,Dram1,Wdfy3,Nhlrc1,Nod1,Bcas3,Zfyve1,Retreg2,Syt11,Herc1,Atg4c,Nod2,Vps39,Sbf2,Atg2a,Rnf213,Rubcn
19	GO Biological Processes	GO:0061919	process utilizing autophagic mechanism	-6.32819	-4.26423	35/290	Abl1,Cln3,Clu,Irf8,Irgm1,Igtp,Lamp2,Nbr1,Snapin,Ulk1,Mapk3,Ulk2,Irgm2,Wdr45,Gabarapl1,Map1lc3a,Dram2,Trp53inp2,Pink1,Dram1,Wdfy3,Nhlrc1,Nod1,Bcas3,Zfyve1,Retreg2,Syt11,Herc1,Atg4c,Nod2,Vps39,Sbf2,Atg2a,Rnf213,Rubcn
19	GO Biological Processes	GO:0016241	regulation of macroautophagy	-6.12405	-4.10618	20/118	Bnip3l,Cln3,Htt,Irgm1,Igtp,Kdr,Ulk1,Mapk3,Irgm2,Wdr45,Sh3glb1,Pink1,Snx4,Nod1,Sesn1,Fez2,Vps13d,Nod2,Atg2a,Rubcn
20	GO Biological Processes	GO:0022604	regulation of cell morphogenesis	-9.2969	-6.83824	40/279	Capzb,Csf1r,Epb41l2,Fes,Gas7,Gna12,Hck,Ilk,Kdr,Kif3a,Lst1,Marcks,Mecp2,Met,Ptk2b,Rac1,Sema4a,Sema4d,Sgk1,Src,Coro1b,Sh3glb1,Plxnc1,Cdc42se1,Myl12b,Rreb1,Arap1,Spag9,Ago4,Myh10,Nedd4l,Brwd1,Anapc2,Wtip,Cdc42ep2,Plxnb3,Fgd4,Picalm,Myo9a,Unc13a

## Sheet: GO BP terms upregulated AvsC
Group	Category	Term	Description	LogP	Log(q-value)	InTerm_InList	Symbols
1	GO Biological Processes	GO:0016072	rRNA metabolic process	-34.6978	-31.2849	55/234	Bop1,Lyar,Npm1,Pdcd11,Pa2g4,Tcof1,Utp4,Rrp9,Ddx56,Bysl,Ftsj3,Ddx21,Wdr12,Rcl1,Esf1,Exosc1,Ddx18,Rrp15,Rpf2,Mettl16,Nob1,Ddx47,Brix1,Nop9,Mak16,Mphosph10,Mphosph6,Ngdn,Nol11,Mrto4,Rpf1,Polr1g,Utp20,Riok1,Mtrex,Wdr43,Utp14a,Dis3,Wdr75,Nop14,Ddx10,Nat10,Utp15,Wdr74,Rrp12,Exosc4,Nop2,Rpp40,Bms1,Nol10,Dcaf13,Wdr36,Exosc2,Dkc1,Wdr3
1	GO Biological Processes	GO:0006364	rRNA processing	-35.9634	-32.4713	53/203	Bop1,Lyar,Npm1,Pdcd11,Pa2g4,Utp4,Rrp9,Ddx56,Bysl,Ftsj3,Ddx21,Wdr12,Rcl1,Esf1,Exosc1,Ddx18,Rrp15,Rpf2,Mettl16,Nob1,Ddx47,Brix1,Nop9,Mak16,Mphosph10,Mphosph6,Ngdn,Nol11,Mrto4,Rpf1,Utp20,Riok1,Mtrex,Wdr43,Utp14a,Dis3,Wdr75,Nop14,Ddx10,Nat10,Utp15,Wdr74,Rrp12,Exosc4,Nop2,Rpp40,Bms1,Nol10,Dcaf13,Wdr36,Exosc2,Dkc1,Wdr3
1	GO Biological Processes	GO:0034660	ncRNA metabolic process	-38.6435	-35.0545	80/483	Bop1,Hars,Lyar,Npm1,Pdcd11,Pa2g4,Rbm3,Tcof1,Utp4,Rrp9,Nsun2,Adat1,Ddx56,Bysl,Ftsj3,Ddx21,Zc3h8,Wdr12,Rcl1,Qtrt1,Esf1,Exosc1,Adat2,Ddx18,Rpp14,Rrp15,Rpf2,Mettl16,Nob1,Ddx47,Brix1,Nop9,Mak16,Mphosph10,Mphosph6,Elac2,Dtwd2,Ngdn,Nol11,Mrto4,Trnt1,2210016F16Rik,Rpf1,Polr1g,Utp20,Nolc1,Riok1,Thumpd2,Mtrex,Wdr43,Utp14a,Dis3,Wdr75,Elp3,Pus10,Nop14,Ddx10,Kars,Nat10,Utp15,Wdr74,Rrp12,Exosc4,Nop2,Rpp40,Trmt…
1	GO Biological Processes	GO:0034470	ncRNA processing	-39.3975	-35.6836	73/384	Bop1,Lyar,Npm1,Pdcd11,Pa2g4,Rbm3,Utp4,Rrp9,Nsun2,Adat1,Ddx56,Bysl,Ftsj3,Ddx21,Wdr12,Rcl1,Qtrt1,Esf1,Exosc1,Adat2,Ddx18,Rpp14,Rrp15,Rpf2,Mettl16,Nob1,Ddx47,Brix1,Nop9,Mak16,Mphosph10,Mphosph6,Elac2,Dtwd2,Ngdn,Nol11,Mrto4,Trnt1,2210016F16Rik,Rpf1,Utp20,Riok1,Thumpd2,Mtrex,Wdr43,Utp14a,Dis3,Wdr75,Elp3,Pus10,Nop14,Ddx10,Nat10,Utp15,Wdr74,Rrp12,Exosc4,Nop2,Rpp40,Trmt1,Tarbp1,Bms1,Nol10,Dcaf13,Wdr36,Ex…
1	GO Biological Processes	GO:0042254	ribosome biogenesis	-42.4719	-38.5819	68/294	Bop1,Lyar,Npm1,Mybbp1a,Pdcd11,Pa2g4,Nup88,Utp4,Abce1,Rrp9,Ddx56,Zfp622,Bysl,Ftsj3,Ddx21,Aatf,Wdr12,Rcl1,Nip7,Esf1,Exosc1,Ddx18,Nop56,Rrp15,Rpf2,Mettl16,Nob1,Ddx47,Brix1,Nop9,Mak16,Mphosph10,Mphosph6,Ngdn,Nol11,Mrto4,Rpf1,Utp20,Riok1,Mtrex,Wdr43,Utp14a,Dis3,Wdr75,Nop14,Fastkd2,Ddx10,Nat10,Grwd1,Xpo1,Utp15,Wdr74,Rrp12,Exosc4,Nop2,Mrps2,Rpp40,Bms1,Nle1,Nol10,Dhx29,Dcaf13,Wdr36,Exosc2,Heatr3,Dkc1,Wdr…
1	GO Biological Processes	GO:0022613	ribonucleoprotein complex biogenesis	-46.4977	-42.3066	82/406	Bop1,Celf1,Dhx9,Hsp90aa1,Lyar,Npm1,Mybbp1a,Pdcd11,Pa2g4,Nup88,Smn1,Utp4,Abce1,Eif2s3x,Prmt5,Rrp9,Usp39,Ddx56,Zfp622,Bysl,Ddx20,Eif3d,Ftsj3,Ddx21,Aatf,Ruvbl1,Wdr12,Rcl1,Nip7,Esf1,Exosc1,Ddx18,Nop56,Rrp15,Rpf2,Mettl16,Nob1,Ddx47,Brix1,Nop9,Mak16,Mphosph10,Mphosph6,Ngdn,Nol11,Mrto4,Rpf1,Utp20,Prpf3,Riok1,Mtrex,Wdr43,Utp14a,Dis3,Wdr75,Nop14,Fastkd2,Ddx10,Nat10,Grwd1,Xpo1,Utp15,Wdr74,Rrp12,Exosc4,Nop2…
2	GO Biological Processes	GO:0000466	maturation of 5.8S rRNA from tricistronic rRNA transcript (SSU-rRNA, 5.8S rRNA, LSU-rRNA)	-6.8087	-4.13615	8/24	Bop1,Npm1,Ftsj3,Wdr12,Rcl1,Nop9,Rpp40,Exosc2
2	GO Biological Processes	GO:0000462	maturation of SSU-rRNA from tricistronic rRNA transcript (SSU-rRNA, 5.8S rRNA, LSU-rRNA)	-7.64573	-4.86964	10/35	Utp4,Bysl,Rcl1,Nop9,Ngdn,Wdr43,Rpp40,Bms1,Nol10,Dcaf13
2	GO Biological Processes	GO:0042274	ribosomal small subunit biogenesis	-11.9661	-8.77507	18/74	Npm1,Utp4,Bysl,Rcl1,Nob1,Nop9,Ngdn,Nol11,Riok1,Wdr43,Nop14,Nat10,Rpp40,Bms1,Nol10,Dcaf13,Wdr3,Ltv1
2	GO Biological Processes	GO:0000460	maturation of 5.8S rRNA	-12.7826	-9.49467	14/35	Bop1,Npm1,Ftsj3,Wdr12,Rcl1,Rrp15,Nop9,Mak16,Mphosph6,Rpf1,Mtrex,Exosc4,Rpp40,Exosc2
2	GO Biological Processes	GO:0030490	maturation of SSU-rRNA	-12.9002	-9.55428	16/49	Utp4,Bysl,Rcl1,Nob1,Nop9,Ngdn,Nol11,Riok1,Wdr43,Nop14,Nat10,Rpp40,Bms1,Nol10,Dcaf13,Wdr3
3	GO Biological Processes	GO:0000470	maturation of LSU-rRNA	-9.49854	-6.42143	10/24	Bop1,Npm1,Ftsj3,Wdr12,Ddx18,Rrp15,Rpf2,Mak16,Rpf1,Nop2
3	GO Biological Processes	GO:0042273	ribosomal large subunit biogenesis	-12.4177	-9.18088	18/70	Bop1,Npm1,Zfp622,Ftsj3,Wdr12,Nip7,Ddx18,Rrp15,Rpf2,Brix1,Mak16,Mrto4,Rpf1,Fastkd2,Wdr74,Nop2,Nle1,Heatr3
4	GO Biological Processes	GO:0006400	tRNA modification	-7.18463	-4.47069	14/84	Nsun2,Qtrt1,Adat2,Dtwd2,2210016F16Rik,Thumpd2,Elp3,Pus10,Trmt1,Tarbp1,Trmt13,Yrdc,Thumpd1,Trmt61a
4	GO Biological Processes	GO:0009451	RNA modification	-9.12321	-6.1626	21/148	Nsun2,Ftsj3,Syncrip,Qtrt1,Adat2,Mettl16,Dtwd2,2210016F16Rik,Thumpd2,Elp3,Pus10,Nat10,Nop2,Adarb1,Trmt1,Tarbp1,Trmt13,Yrdc,Thumpd1,Dkc1,Trmt61a
4	GO Biological Processes	GO:0008033	tRNA processing	-9.86357	-6.75169	20/122	Nsun2,Adat1,Qtrt1,Adat2,Rpp14,Elac2,Dtwd2,Trnt1,2210016F16Rik,Thumpd2,Elp3,Pus10,Nat10,Rpp40,Trmt1,Tarbp1,Trmt13,Yrdc,Thumpd1,Trmt61a
4	GO Biological Processes	GO:0006399	tRNA metabolic process	-10.0748	-6.92516	24/174	Hars,Nsun2,Adat1,Qtrt1,Adat2,Rpp14,Elac2,Dtwd2,Trnt1,2210016F16Rik,Thumpd2,Elp3,Pus10,Kars,Nat10,Rpp40,Trmt1,Tarbp1,Dars,Exosc2,Trmt13,Yrdc,Thumpd1,Trmt61a
5	GO Biological Processes	GO:0034248	regulation of amide metabolic process	-7.59211	-4.83241	36/464	Noct,Celf1,Dhx9,Eif2s1,Eif4g2,Fmr1,Eif3e,Ncl,Npm1,Prkca,Pa2g4,Rbm3,Tcof1,Abce1,Eif3b,Eif3d,Syncrip,Hbs1l,Tsfm,Bzw1,Mettl16,Upf3b,Ngdn,Taco1,Nolc1,Fastkd2,Nat10,Jmjd4,Gemin5,Eif5,Etf1,Exosc2,Akap6,Kbtbd8,Ogfod1,Ncbp1
5	GO Biological Processes	GO:2000112	regulation of cellular macromolecule biosynthetic process	-7.97807	-5.12943	38/490	Noct,Celf1,Dhx9,Eif2s1,Eif4g2,Fmr1,Hbegf,Eif3e,Ncl,Npm1,Prkca,Pa2g4,Rbm3,Tcof1,Abce1,Eif3b,Eif3d,Aatf,Syncrip,Hbs1l,Tsfm,Bzw1,Mettl16,Upf3b,Ngdn,Taco1,Nolc1,Fastkd2,Nat10,Jmjd4,Gemin5,Eif5,Etf1,Exosc2,Akap6,Kbtbd8,Ogfod1,Ncbp1
5	GO Biological Processes	GO:0006417	regulation of translation	-9.1812	-6.19426	36/404	Noct,Celf1,Dhx9,Eif2s1,Eif4g2,Fmr1,Eif3e,Ncl,Npm1,Prkca,Pa2g4,Rbm3,Tcof1,Abce1,Eif3b,Eif3d,Syncrip,Hbs1l,Tsfm,Bzw1,Mettl16,Upf3b,Ngdn,Taco1,Nolc1,Fastkd2,Nat10,Jmjd4,Gemin5,Eif5,Etf1,Exosc2,Akap6,Kbtbd8,Ogfod1,Ncbp1
5	GO Biological Processes	GO:0010608	post-transcriptional regulation of gene expression	-9.35907	-6.31414	44/559	Apex1,Noct,Celf1,Dhx9,Eif2s1,Eif4g2,Fmr1,Eif3e,Ncl,Npm1,Prkca,Pa2g4,Rbm3,Tbrg4,Tcof1,Abce1,Eif3b,Nsun2,Eif3d,Rbm38,Syncrip,Hbs1l,Tsfm,Bzw1,Mettl16,Upf3b,Ngdn,Taco1,Nolc1,Fastkd2,Zc3h18,Nat10,Jmjd4,Gemin5,Eif5,Etf1,Exosc2,Pabpc4,Akap6,Kbtbd8,Dkc1,Ogfod1,Fastkd1,Ncbp1
6	GO Biological Processes	GO:0022618	ribonucleoprotein complex assembly	-8.90038	-5.9646	22/167	Bop1,Celf1,Dhx9,Hsp90aa1,Smn1,Eif2s3x,Prmt5,Usp39,Ddx20,Eif3d,Ruvbl1,Rpf2,Brix1,Mrto4,Prpf3,Fastkd2,Nop2,Gemin5,Nle1,Eif5,Dhx29,Ncbp1
6	GO Biological Processes	GO:0071826	ribonucleoprotein complex subunit organization	-9.2562	-6.24123	23/175	Bop1,Celf1,Dhx9,Hsp90aa1,Smn1,Eif2s3x,Prmt5,Usp39,Ddx20,Eif3d,Ruvbl1,Rpf2,Brix1,Mrto4,Prpf3,Fastkd2,Nop2,Gemin5,Nle1,Eif5,Dhx29,Dyrk3,Ncbp1
7	GO Biological Processes	GO:0043604	amide biosynthetic process	-6.67997	-4.03298	37/527	Eif2s1,Eif4g2,Hars,Eif3e,Rbm3,Ugcg,Abce1,Eif2s3x,Eif3b,Eif3g,Asah2,Eif3d,Mrpl12,Hbs1l,Eef1e1,Nemf,Tsfm,Rwdd1,Mtres1,Zc3h15,Mrpl47,Fastkd2,Mrps5,Kars,Ppcs,Eif2b3,Mrps2,Eif2b1,Gemin5,Eif5,Dhx29,Eif3l,Etf1,Dars,Mrps35,Gfm2,Ncbp1
7	GO Biological Processes	GO:0043043	peptide biosynthetic process	-7.57511	-4.83121	34/423	Eif2s1,Eif4g2,Hars,Eif3e,Rbm3,Abce1,Eif2s3x,Eif3b,Eif3g,Eif3d,Mrpl12,Hbs1l,Eef1e1,Nemf,Tsfm,Rwdd1,Mtres1,Zc3h15,Mrpl47,Fastkd2,Mrps5,Kars,Eif2b3,Mrps2,Eif2b1,Gemin5,Eif5,Dhx29,Eif3l,Etf1,Dars,Mrps35,Gfm2,Ncbp1
7	GO Biological Processes	GO:0006413	translational initiation	-7.91761	-5.08828	14/74	Eif2s1,Eif4g2,Eif3e,Abce1,Eif2s3x,Eif3b,Eif3g,Eif3d,Eif2b3,Eif2b1,Eif5,Dhx29,Eif3l,Ncbp1
7	GO Biological Processes	GO:0006412	translation	-8.20674	-5.31307	34/399	Eif2s1,Eif4g2,Hars,Eif3e,Rbm3,Abce1,Eif2s3x,Eif3b,Eif3g,Eif3d,Mrpl12,Hbs1l,Eef1e1,Nemf,Tsfm,Rwdd1,Mtres1,Zc3h15,Mrpl47,Fastkd2,Mrps5,Kars,Eif2b3,Mrps2,Eif2b1,Gemin5,Eif5,Dhx29,Eif3l,Etf1,Dars,Mrps35,Gfm2,Ncbp1
8	GO Biological Processes	GO:0061077	chaperone-mediated protein folding	-6.90677	-4.22086	12/63	Cct2,Cct4,Cct6a,Cct7,Hsph1,Hspa9,Tcp1,Ero1a,Dnajc7,Fkbp11,Chordc1,Ppid
8	GO Biological Processes	GO:0006457	protein folding	-8.2031	-5.31307	21/166	Cct2,Cct4,Cct6a,Cct7,Dnaja1,Hsph1,Hsp90ab1,Hsp90aa1,Hspa9,Hspa4l,Tcp1,Ero1a,Dnajc7,P3h1,Dnaja2,Fkbp11,Chordc1,Ppid,Ppil3,Ppif,Pfdn4
9	GO Biological Processes	GO:0016071	mRNA metabolic process	-8.04228	-5.17344	43/595	Noct,Celf1,Dhx9,Fmr1,Eif3e,Pnn,Smn1,Eftud2,Tbrg4,Zrsr2,Vdr,Prmt5,Usp39,Nsun2,Zranb2,Ddx20,Pabpn1,Cpsf3,Rbm38,Syncrip,Mettl16,Ddx47,Upf3b,Rbm28,Ptcd2,Snrpa1,Mrto4,Ppil3,Ecd,Prpf3,Mtrex,Rbm19,Rbm17,Sf3b3,Exosc4,Adarb1,Gemin5,Thoc1,Etf1,Exosc2,Dkc1,Trmt61a,Ncbp1
10	GO Biological Processes	GO:0045943	positive regulation of transcription by RNA polymerase I	-7.7811	-4.97517	10/34	Lyar,Ncl,Mybbp1a,Ddx21,Carm1,Nol11,Wdr43,Wdr75,Smarca5,Utp15
11	GO Biological Processes	GO:0070203	regulation of establishment of protein localization to telomere	-6.76163	-4.10205	6/11	Cct2,Cct4,Cct6a,Cct7,Tcp1,Dkc1
11	GO Biological Processes	GO:1904851	positive regulation of establishment of protein localization to telomere	-7.09382	-4.39412	6/10	Cct2,Cct4,Cct6a,Cct7,Tcp1,Dkc1
11	GO Biological Processes	GO:1904814	regulation of protein localization to chromosome, telomeric region	-7.21511	-4.48645	7/15	Cct2,Cct4,Cct6a,Cct7,Tcp1,Gnl3,Dkc1
11	GO Biological Processes	GO:1904816	positive regulation of protein localization to chromosome, telomeric region	-7.76829	-4.97517	7/13	Cct2,Cct4,Cct6a,Cct7,Tcp1,Gnl3,Dkc1

## Sheet: KEGG pathway upregulated AvC
Category	Term	Count	%	PValue	Genes	List Total	Pop Hits	Pop Total	Fold Enrichment	Bonferroni	Benjamini	FDR
KEGG_PATHWAY	mmu03008:Ribosome biogenesis in eukaryotes	20	3.3444816053511706	4.4191239547330964E-10	UTP15, NOP56, RBM28, WDR36, UTP4, WDR3, RPP40, WDR75, NAT10, WDR43, GNL3, RCL1, XPO1, NOB1, TCOF1, DKC1, BMS1, MPHOSPH10, RIOK1, UTP14A	250	118	9011	6.109152542372882	1.20642076772981E-7	1.2064208396421354E-7	1.1799060959137368E-7
KEGG_PATHWAY	mmu04141:Protein processing in endoplasmic reticulum	18	3.0100334448160537	5.0570558802018355E-6	HSP90AA1, HSP90AB1, HSPA4L, UBE2J2, EIF2S1, RAD23B, CKAP4, DNAJA1, SEC61A2, SEC61A1, MAPK8, HSPH1, SELENOS, DNAJA2, PLAA, SSR1, BAX, CAPN1	250	172	9011	3.7720465116279067	0.0013796271843175	6.902881276475506E-4	6.75116960006945E-4
KEGG_PATHWAY	mmu05017:Spinocerebellar ataxia	15	2.508361204013378	3.330352762849924E-5	NOP56, PSMD12, PSMD11, TWNK, ADRM1, PRKCA, PSMB7, PSMD6, MAPK8, PSMC6, PSMD7, PPIF, VDAC2, MCU, ATG2B	250	141	9011	3.834468085106383	0.009050807058809895	0.0030306210141934306	0.002964013958936432
KEGG_PATHWAY	mmu03013:Nucleocytoplasmic transport	13	2.1739130434782608	8.900428245407063E-5	NCBP1, THOC1, UPF3B, IPO7, IPO5, PNN, XPO1, XPO4, NUP88, NUPL2, TNPO1, RAE1, TNPO3	250	117	9011	4.004888888888889	0.02400640051443159	0.005414383206142706	0.0052953857730406685
KEGG_PATHWAY	mmu03018:RNA degradation	11	1.839464882943144	9.916452758503125E-5	HSPA9, EXOSC4, DIS3, PABPC4, ENO1B, MTREX, ENO1, EXOSC2, PFKP, EXOSC1, MPHOSPH6	250	84	9011	4.720047619047619	0.026710062757170583	0.005414383206142706	0.0052953857730406685
KEGG_PATHWAY	mmu03050:Proteasome	8	1.3377926421404682	2.7651973039818044E-4	PSMB7, PSMD12, PSMD6, PSMC6, PSMD11, PSMD7, ADRM1, PSMF1	250	47	9011	6.135148936170213	0.07272057133694898	0.01258164773311721	0.01230512800271903
KEGG_PATHWAY	mmu03015:mRNA surveillance pathway	11	1.839464882943144	5.355709214934932E-4	PNN, HBS1L, NCBP1, PPP2R1B, PABPN1, PABPC4, CPSF3, PPP2R2D, UPF3B, ETF1, PPP2R2A	250	103	9011	3.8493592233009704	0.1360583340299657	0.020887265938246236	0.020428205148394673
KEGG_PATHWAY	mmu05012:Parkinson disease	17	2.842809364548495	0.0026448543448470948	PSMD12, PSMD11, ADRM1, UBE2J2, TUBB4B, EIF2S1, SLC39A14, PSMB7, PSMD6, MAPK8, PSMC6, PSMD7, PPIF, SLC39A6, BAX, VDAC2, MCU	250	264	9011	2.3210151515151516	0.5147066741826758	0.09025565451790711	0.08827201375927178
KEGG_PATHWAY	mmu05010:Alzheimer disease	21	3.511705685618729	0.004614690366313274	PSMD12, PSMD11, ADRM1, LPL, TUBB4B, EIF2S1, SLC39A14, PSMB7, NRAS, PSMD6, MAPK8, PSMC6, PSMD7, PPIF, SLC39A6, VDAC2, CAPN1, BID, PPID, MCU, ATG2B	250	383	9011	1.9763028720626634	0.7171182353507908	0.13997894111150264	0.1369024808672938
KEGG_PATHWAY	mmu04151:PI3K-Akt signaling pathway	19	3.177257525083612	0.0105959512699849	YWHAE, HSP90AA1, HSP90AB1, F2R, PPP2R2A, PRKCA, YWHAZ, PTK2, THBS3, NRAS, EFNA2, CCND2, PPP2R1B, ERBB3, GNB1, CREB3L2, PPP2R2D, SPP1, GNG8	250	359	9011	1.9076211699164347	0.9454222642054646	0.2711709946554922	0.26521119257515174
KEGG_PATHWAY	mmu05022:Pathways of neurodegeneration - multiple diseases	23	3.8461538461538463	0.010926303813957563	PSMD12, PSMD11, TOMM40, ADRM1, PRKCA, UBE2J2, TUBB4B, EIF2S1, PSMB7, NRAS, PSMD6, MAPK8, PSMC6, PSMD7, PPIF, BAX, VDAC2, CAPN1, BID, NEFH, PPID, MCU, ATG2B	250	471	9011	1.7601104033970276	0.9501778969512971	0.2711709946554922	0.26521119257515174
KEGG_PATHWAY	mmu00270:Cysteine and methionine metabolism	6	1.0033444816053512	0.016272203421139865	MTAP, MDH2, DNMT3B, BCAT1, ENOPH1, SRM	250	54	9011	4.004888888888889	0.9886535636904065	0.3483232200606282	0.34066776467468035
KEGG_PATHWAY	mmu05020:Prion disease	15	2.508361204013378	0.016586820002887057	PSMD12, PSMD11, ADRM1, TUBB4B, EIF2S1, PSMB7, PSMD6, MAPK8, PSMC6, PSMD7, CREB3L2, PPIF, BAX, VDAC2, MCU	250	268	9011	2.0173880597014926	0.98960236186603	0.3483232200606282	0.34066776467468035
KEGG_PATHWAY	mmu04071:Sphingolipid signaling pathway	9	1.5050167224080269	0.02140451455470989	NRAS, MAPK8, ASAH2, PPP2R1B, PPP2R2D, BAX, PPP2R2A, PRKCA, BID	250	124	9011	2.616096774193548	0.9972793306999286	0.40663627960682497	0.39769921851656514
KEGG_PATHWAY	mmu04110:Cell cycle	9	1.5050167224080269	0.022342652725649725	YWHAE, MAD2L2, CCNB2, ORC4, CCND2, ORC2, CDC25C, E2F5, YWHAZ	250	125	9011	2.5951679999999997	0.9979060780962743	0.40663627960682497	0.39769921851656514
KEGG_PATHWAY	mmu05014:Amyotrophic lateral sclerosis	18	3.0100334448160537	0.026882935512928273	PSMD12, PSMD11, TOMM40, NCBP1, ADRM1, TUBB4B, EIF2S1, PSMB7, PSMD6, PSMC6, PSMD7, BAX, NUP88, BID, NEFH, RAE1, MCU, ATG2B	250	369	9011	1.7582439024390244	0.9994124171316758	0.4586900871893387	0.44860898637199054
KEGG_PATHWAY	mmu05160:Hepatitis C	10	1.6722408026755853	0.03926031563557848	YWHAE, NRAS, PPP2R1B, PPP2R2D, BAX, EIF3E, PPP2R2A, BID, EIF2S1, YWHAZ	250	165	9011	2.1844848484848485	0.9999821612545972	0.5985337952184511	0.585379206312551
KEGG_PATHWAY	mmu05016:Huntington disease	15	2.508361204013378	0.04043090339812823	PSMD12, PSMD11, ADRM1, NRF1, TUBB4B, PSMB7, PSMD6, MAPK8, PSMC6, PSMD7, CREB3L2, PPIF, BAX, VDAC2, ATG2B	250	302	9011	1.7902649006622517	0.9999872115759485	0.5985337952184511	0.585379206312551
KEGG_PATHWAY	mmu04914:Progesterone-mediated oocyte maturation	7	1.1705685618729096	0.04165619820201674	MAD2L2, CCNB2, MAPK8, HSP90AA1, HSP90AB1, RPS6KA2, CDC25C	250	92	9011	2.7424782608695653	0.9999909775316258	0.5985337952184511	0.585379206312551
KEGG_PATHWAY	mmu04115:p53 signaling pathway	6	1.0033444816053512	0.04849468134908345	CCNB2, CCND2, ZMAT3, CCNG1, BAX, BID	250	72	9011	3.003666666666667	0.9999987227876219	0.661952400414989	0.647403996010264
KEGG_PATHWAY	mmu03020:RNA polymerase	4	0.6688963210702341	0.05742016632389262	POLR2M, POLR3A, POLR3C, POLR3D	250	32	9011	4.5055000000000005	0.99999990253397	0.7464621622106041	0.7300564004037776
KEGG_PATHWAY	mmu03040:Spliceosome	8	1.3377926421404682	0.07769712970309008	EFTUD2, RBM17, SF3B3, NCBP1, PRPF3, THOC1, SNRPA1, USP39	250	134	9011	2.1518805970149253	0.9999999997426751	0.9384463723939128	0.9178211773962444
KEGG_PATHWAY	mmu04728:Dopaminergic synapse	8	1.3377926421404682	0.08012144929153972	MAPK8, PPP2R1B, PPP2R2D, GNB1, CREB3L2, GNG8, PPP2R2A, PRKCA	250	135	9011	2.1359407407407405	0.9999999998745633	0.9384463723939128	0.9178211773962444
KEGG_PATHWAY	mmu04012:ErbB signaling pathway	6	1.0033444816053512	0.08250077999067365	NRAS, MAPK8, ERBB3, PRKCA, PTK2, HBEGF	250	84	9011	2.5745714285714287	0.9999999999381475	0.9384463723939128	0.9178211773962444
KEGG_PATHWAY	mmu04929:GnRH secretion	5	0.8361204013377926	0.09596340658609889	HCN3, NRAS, SPP1, PRKCA, KCNN4	250	63	9011	2.860634920634921	0.9999999999989065	1.0	0.9816176470588235

## Sheet: KEGG pathway downregulated AvsC
Category	Term	Count	%	PValue	Genes	List Total	Pop Hits	Pop Total	Fold Enrichment	Bonferroni	Benjamini	FDR
KEGG_PATHWAY	mmu04621:NOD-like receptor signaling pathway	39	3.6551077788191186	2.052937106498408E-10	NLRP1B, RNASEL, NLRP1A, XIAP, TNFAIP3, NOD1, NOD2, NLRC4, CXCL2, TNF, MAP1LC3A, CCL5, CASP4, NAMPT, NLRP3, MAPK1, RIPK1, GBP2, IKBKE, MAPK3, GBP3, GSDMD, GABARAPL1, GBP7, IFI204, ERBIN, CYBB, TYK2, NFKB1, NAIP5, PLCB3, IRF3, OAS2, NAIP6, OAS3, TRIP6, IRF7, PLCB2, IFNAR1	514	213	9011	3.209924919164794	6.281986131284611E-8	6.281987545885129E-8	3.633698678502183E-8
KEGG_PATHWAY	mmu04380:Osteoclast differentiation	29	2.7179006560449857	4.4162601335313017E-10	CSF1R, SPI1, NCF1, NCF4, PIK3R2, TNF, RELB, AKT3, MAPK1, SIRPA, RAC1, MAPK3, IFNGR1, IFNGR2, TYK2, FOS, GAB2, NFKB1, TGFBR1, FOSL2, TGFBR2, IL1A, FCGR3, TYROBP, TEC, GRB2, LCP2, SIRPB1C, IFNAR1	514	128	9011	3.9718962791828796	1.351375340519212E-7	6.756878004302891E-8	3.9083902181752025E-8
KEGG_PATHWAY	mmu00053:Ascorbate and aldarate metabolism	14	1.3120899718837862	4.545619078286753E-9	UGT1A10, UGT1A1, AKR1A1, UGT1A6A, UGT1A6B, UGT1A7C, ALDH3A2, UGDH, ALDH2, UGT1A5, UGT1A2, UGT1A9, GUSB, UGT1A8	514	31	9011	7.917283795657085	1.3909584813953657E-6	4.636531459852488E-7	2.6819152561891845E-7
KEGG_PATHWAY	mmu05200:Pathways in cancer	64	5.998125585754452	3.126186174614389E-8	RB1, SPI1, CSF3R, CASP7, GNGT2, RPS6KA5, HEY1, AKT3, RAC2, EP300, RAC1, PRKACA, NCOA1, IL15RA, DAPK1, GSTO1, IFNGR1, HGF, IFNGR2, TRAF1, FOS, AXIN2, TGFBR1, TGFBR2, RUNX1, PLCB3, ADCY9, SMO, ITGA6, MET, PLCB2, IFNAR1, CSF1R, CEBPA, NOTCH1, MGST3, MGST1, IL4RA, XIAP, ADCY3, PIK3R2, CSF2RA, ADCY7, LRP6, GNAI2, PLD2, BCL2L11, GNG2, GNA12, ABL1, CTNNA1, MAPK1, VHL, IL12RB2, MAPK3, NOS2, AGT, NFKB1, G…	514	543	9011	2.066284010863412	9.566084094636551E-6	2.3915324235800074E-6	1.3833373822668673E-6
KEGG_PATHWAY	mmu05163:Human cytomegalovirus infection	38	3.5613870665417062	1.2811884727014825E-7	H2-T24, RB1, SRC, H2-K1, H2-Q4, ADCY3, PIK3R2, TNF, ADCY7, GNAI2, AKAP13, GNG2, GNGT2, CREB3L3, CCL5, CCL4, GNA12, AKT3, RAC2, PTK2B, MAPK1, RIPK1, RAC1, PRKACA, MAPK3, IL10RB, IL10RA, NFKB1, TAPBP, PLCB3, ADCY9, IRF3, GNAQ, GNAS, CTNNB1, GRB2, PLCB2, H2-D1	514	256	9011	2.6022768725680936	3.92036013067143E-5	7.1795592574452155E-6	4.152882315581056E-6
KEGG_PATHWAY	mmu05207:Chemical carcinogenesis - receptor activation	35	3.280224929709466	1.4077567171461207E-7	RB1, UGT1A10, SRC, MGST3, MGST1, XIAP, ADCY3, CACNA1D, PIK3R2, AHR, ADCY7, UGT1A7C, GNAI2, RPS6KA3, CREB3L3, AKT3, UGT1A5, MAPK1, UGT1A2, UGT1A9, PRKACA, UGT1A8, IKBKE, MAPK3, UGT1A1, GSTO1, EPHX1, FOS, UGT1A6A, UGT1A6B, NFKB1, ADCY9, GSTA3, GNAS, GRB2	514	225	9011	2.7270644185041073	4.307643074874523E-5	7.1795592574452155E-6	4.152882315581056E-6
KEGG_PATHWAY	mmu05142:Chagas disease	22	2.0618556701030926	2.476237806713E-7	C1QB, NOS2, IFNGR1, IFNGR2, PIK3R2, FOS, TNF, NFKB1, TGFBR1, TGFBR2, GNAI2, C3, PLCB3, IRAK1, CCL5, GNAQ, AKT3, GNAS, MAPK1, PLCB2, C1QC, MAPK3	514	103	9011	3.74451286313324	7.577001558389806E-5	1.082469669791683E-5	6.261344168402872E-6
KEGG_PATHWAY	mmu04668:TNF signaling pathway	23	2.1555763823805063	3.004971914362522E-7	TNFAIP3, PIK3R2, NOD2, FOS, TRAF1, TNFRSF1B, TNF, CXCL2, NFKB1, CXCL10, MMP14, ITCH, CASP7, RPS6KA5, CREB3L3, CCL5, BCL3, AKT3, MAPK1, MAP3K8, RIPK1, GM5431, MAPK3	514	113	9011	3.5682827726317963	9.194792693367759E-5	1.1494017572436647E-5	6.648500360527081E-6
KEGG_PATHWAY	mmu04062:Chemokine signaling pathway	31	2.9053420805998127	3.720397923520802E-7	NCF1, SRC, ADCY3, PIK3R2, FOXO3, CXCL2, ADCY7, GNAI2, PREX1, GRK2, GNG2, GNGT2, CCL5, CCL4, AKT3, RAC2, PTK2B, MAPK1, RAC1, PRKACA, MAPK3, LYN, VAV3, NFKB1, CXCL10, HCK, PLCB3, ADCY9, GNAQ, GRB2, PLCB2	514	192	9011	2.830546773670558	1.1383771761841466E-4	1.2649352939970727E-5	7.316782582924246E-6
KEGG_PATHWAY	mmu04142:Lysosome	25	2.343017806935333	5.112198236467025E-7	SCARB2, LITAF, LIPA, SGSH, CLN3, CTSO, NAGLU, LAMP2, PSAP, AP1S2, CTSH, IDS, ACP2, CTSF, GUSB, HGSNAT, SLC11A1, SLC11A2, LAPTM5, AP1B1, NAGA, PLA2G15, GALC, DMXL2, MAN2B1	514	135	9011	3.246505260123937	1.5642107098512437E-4	1.56433266035891E-5	9.048590878546636E-6
KEGG_PATHWAY	mmu04620:Toll-like receptor signaling pathway	21	1.9681349578256795	6.632737787907244E-7	CD40, PIK3R2, FOS, TNF, NFKB1, TLR1, CXCL10, IRF3, IRAK1, CCL5, CCL4, AKT3, IRF7, MAPK1, TLR8, MAP3K8, RIPK1, RAC1, IKBKE, IFNAR1, MAPK3	514	100	9011	3.6815369649805447	2.029412482575932E-4	1.845107057363288E-5	1.0672678076905294E-5
KEGG_PATHWAY	mmu04611:Platelet activation	23	2.1555763823805063	1.8212663460463557E-6	LYN, FCER1G, SRC, ADCY3, PIK3R2, ADCY7, MYL12B, GNAI2, PTGS1, PLCB3, FCGR3, ADCY9, GNAQ, TBXAS1, AKT3, GNAS, MAPK1, ORAI1, LCP2, PRKACA, PLCB2, FERMT3, MAPK3	514	125	9011	3.2257276264591437	5.571527421370792E-4	4.17665895250143E-5	2.415910570564553E-5
KEGG_PATHWAY	mmu05135:Yersinia infection	24	2.2492970946579196	1.9087357537114285E-6	VAV3, GIT2, SRC, PIK3R2, NLRC4, FOS, TNF, FYB, NFKB1, RPS6KA3, FCGR3, IRF3, IRAK1, GNAQ, AKT3, RAC2, ELMO2, MAPK1, NLRP3, PTK2B, LCP2, RAC1, DOCK1, MAPK3	514	135	9011	3.1166450497189797	5.839031602073996E-4	4.17665895250143E-5	2.415910570564553E-5
KEGG_PATHWAY	mmu05160:Hepatitis C	27	2.530459231490159	1.9108897168307197E-6	RB1, SCARB1, RNASEL, CD81, PIK3R2, IFIT1, TNF, AKT3, MAPK1, RIPK1, IKBKE, YWHAH, MAPK3, RSAD2, EIF2AK3, NR1H3, TYK2, NFKB1, PIAS1, CXCL10, IRF3, OAS2, OAS3, IRF7, CTNNB1, GRB2, IFNAR1	514	165	9011	2.8687301025822425	5.845618891047177E-4	4.17665895250143E-5	2.415910570564553E-5
KEGG_PATHWAY	mmu00040:Pentose and glucuronate interconversions	12	1.1246485473289598	2.9891753693635898E-6	UGT1A10, UGDH, UGT1A1, UGT1A5, AKR1A1, UGT1A2, UGT1A9, GUSB, UGT1A8, UGT1A6A, UGT1A6B, UGT1A7C	514	36	9011	5.8437094682230875	9.142708296079327E-4	6.0979177535017225E-5	3.5272269358490364E-5
KEGG_PATHWAY	mmu05152:Tuberculosis	28	2.6241799437675724	3.214287637128318E-6	RAB5B, SRC, CEBPG, LSP1, NOD2, TNF, C3, IRAK1, CLEC7A, IRAK2, LAMP2, AKT3, MRC1, MAPK1, EP300, MAPK3, CD74, FCER1G, NOS2, IL10RB, IFNGR1, SPHK2, IL10RA, IFNGR2, NFKB1, TLR1, IL1A, FCGR3	514	180	9011	2.7270644185041073	9.830900477553195E-4	6.147325106007908E-5	3.5558056985732025E-5
KEGG_PATHWAY	mmu04144:Endocytosis	36	3.373945641986879	4.480382967506768E-6	H2-T24, ARF3, RAB5B, SRC, H2-K1, H2-Q4, NEDD4L, ASAP1, PLD2, SNX4, GRK2, CAPZB, AP2S1, CYTH1, RAB11FIP4, AP2M1, RAB11FIP5, SH3GLB1, ARFGEF2, USP8, GIT2, IQSEC3, ARAP3, WWP1, ARAP1, TGFBR1, TGFBR2, RAB11B, RAB10, ITCH, RAB31, CHMP3, SMAP2, FOLR1, VPS28, H2-D1	514	272	9011	2.3202964065003435	0.0013700608678619552	8.064689341512183E-5	4.664869324992342E-5
KEGG_PATHWAY	mmu05133:Pertussis	17	1.5932521087160263	5.1821862877885504E-6	C1QB, NOS2, NOD1, FOS, TNF, NFKB1, GNAI2, C3, IL1A, CASP7, IRF3, IRAK1, MAPK1, IRF8, NLRP3, C1QC, MAPK3	514	77	9011	3.870508868563343	0.0015844964707524278	8.809716689240535E-5	5.0958165163254095E-5
KEGG_PATHWAY	mmu04928:Parathyroid hormone synthesis, secretion and action	20	1.874414245548266	9.247775019370222E-6	ADCY3, FOS, ADCY7, LRP6, GNAI2, PLD2, AKAP13, MMP14, PLCB3, MAFB, ADCY9, CREB3L3, MMP15, GNAQ, GNA12, GNAS, MAPK1, PRKACA, PLCB2, MAPK3	514	108	9011	3.246505260123937	0.0028258320396905567	1.4893785031196252E-4	8.615032518044893E-5
KEGG_PATHWAY	mmu04926:Relaxin signaling pathway	22	2.0618556701030926	1.1123100918529925E-5	NOS2, SRC, ADCY3, PIK3R2, FOS, ADCY7, NFKB1, TGFBR1, TGFBR2, GNAI2, PLCB3, GNG2, GNGT2, ADCY9, CREB3L3, AKT3, GNAS, MAPK1, GRB2, PRKACA, PLCB2, MAPK3	514	129	9011	2.9898048442071605	0.0033979018319536536	1.6645432274723106E-4	9.628240237339838E-5
KEGG_PATHWAY	mmu04976:Bile secretion	19	1.7806935332708531	1.1423335874809975E-5	ABCC3, SCARB1, UGT1A10, ABCC2, UGT1A1, EPHX1, ADCY3, UGT1A6A, ADCY7, UGT1A6B, UGT1A7C, ADCY9, FXYD2, UGT1A5, GNAS, UGT1A2, UGT1A9, PRKACA, UGT1A8	514	100	9011	3.3309143968871595	0.003489458383209798	1.6645432274723106E-4	9.628240237339838E-5
KEGG_PATHWAY	mmu04664:Fc epsilon RI signaling pathway	15	1.4058106841611997	1.5676030419653792E-5	LYN, VAV3, FCER1G, PIK3R2, GAB2, TNF, INPP5D, ALOX5AP, AKT3, RAC2, MAPK1, GRB2, LCP2, RAC1, MAPK3	514	66	9011	3.9843473646975593	0.004785416142259469	2.150599099669235E-4	1.2439739890243617E-4
KEGG_PATHWAY	mmu04666:Fc gamma R-mediated phagocytosis	18	1.6869728209934396	1.6164633755683793E-5	LYN, VAV3, NCF1, SPHK2, ASAP1, PIK3R2, GAB2, PLD2, HCK, FCGR3, MARCKS, INPP5D, AKT3, RAC2, MAPK1, RAC1, DOCK1, MAPK3	514	93	9011	3.393121626710179	0.004934204528582842	2.150599099669235E-4	1.2439739890243617E-4
KEGG_PATHWAY	mmu00860:Porphyrin metabolism	12	1.1246485473289598	1.9885441135687316E-5	UGT1A10, ALAS1, UGT1A1, UGT1A5, BLVRB, UGT1A2, UGT1A9, GUSB, UGT1A8, UGT1A6A, UGT1A6B, UGT1A7C	514	43	9011	4.892407926884445	0.006066529338165538	2.535393744800133E-4	1.4665512837569396E-4
KEGG_PATHWAY	mmu04650:Natural killer cell mediated cytotoxicity	20	1.874414245548266	2.34193381031505E-5	VAV3, FCER1G, IFNGR1, IFNGR2, PIK3R2, ITGAL, TNF, TYROBP, RAET1E, SH3BP2, RAC2, MAPK1, PTK2B, GRB2, LCP2, CD48, RAC1, ULBP1, IFNAR1, MAPK3	514	115	9011	3.0488918964642195	0.007140783953170637	2.866526983825621E-4	1.6580891377030555E-4
KEGG_PATHWAY	mmu05167:Kaposi sarcoma-associated herpesvirus infection	30	2.8116213683223994	2.626401341536217E-5	H2-T24, RB1, SRC, H2-K1, H2-Q4, PIK3R2, CXCL2, C3, PREX1, GNG2, MAP1LC3A, GNGT2, AKT3, MAPK1, EP300, RAC1, IKBKE, MAPK3, LYN, IFNGR1, TYK2, FOS, NFKB1, CD200R4, HCK, IRF3, IRF7, CTNNB1, H2-D1, IFNAR1	514	224	9011	2.3479189827682045	0.008004684162177811	3.091072348115702E-4	1.7879732209688862E-4
KEGG_PATHWAY	mmu04015:Rap1 signaling pathway	29	2.7179006560449857	2.9746896299941435E-5	CSF1R, SRC, ADCY3, PIK3R2, ITGAL, SIPA1L2, ADCY7, FYB, GNAI2, AKT3, RAC2, KDR, MAPK1, RAC1, MAPK3, VAV3, HGF, INSR, ARAP3, PLCB3, ADCY9, GNAQ, GNAS, CTNNB1, RAPGEF2, EVL, LCP2, MET, PLCB2	514	214	9011	2.3757136623149933	0.009061381634556498	3.3713149139933627E-4	1.9500743129961608E-4
KEGG_PATHWAY	mmu05140:Leishmaniasis	15	1.4058106841611997	3.170748502696378E-5	NOS2, NCF1, IFNGR1, IFNGR2, NCF4, CYBB, FOS, TNF, NFKB1, C3, IL1A, FCGR3, IRAK1, MAPK1, MAPK3	514	70	9011	3.7566703724291273	0.00965572545769533	3.465175149375328E-4	2.004366017775925E-4
KEGG_PATHWAY	mmu04662:B cell receptor signaling pathway	16	1.499531396438613	4.325408167442849E-5	LYN, VAV3, CD72, CD81, PIK3R2, FOS, NFKB1, INPP5D, AKT3, RAC2, MAPK1, GRB2, RAC1, CD22, CARD11, MAPK3	514	81	9011	3.4629389441321994	0.013148824136615334	4.4552568358295007E-4	2.577060326607261E-4
KEGG_PATHWAY	mmu05145:Toxoplasmosis	19	1.7806935332708531	4.3678988586563736E-5	CD40, NOS2, IFNGR1, IL10RB, IFNGR2, IL10RA, IRGM2, IRGM1, XIAP, TYK2, TNF, NFKB1, GNAI2, IRAK1, AKT3, IGTP, MAPK1, ITGA6, MAPK3	514	110	9011	3.0281039971701453	0.013277133257214357	4.4552568358295007E-4	2.577060326607261E-4
KEGG_PATHWAY	mmu01240:Biosynthesis of cofactors	23	2.1555763823805063	4.5891123370676175E-5	UGT1A10, ALAS1, UGT1A1, AKR1A1, CTPS2, KMO, UGT1A6A, UGT1A6B, UGT1A7C, DHRS3, PTS, ALDH3A2, UGDH, ALDH2, KYNU, UGT1A5, CMPK2, UGT1A2, UGT1A9, GUSB, MOCS1, UGT1A8, BCAT2	514	152	9011	2.652736534917059	0.013944862915102663	4.529897984331261E-4	2.6202351085837693E-4
KEGG_PATHWAY	mmu00980:Metabolism of xenobiotics by cytochrome P450	15	1.4058106841611997	5.181359340028063E-5	CBR2, UGT1A10, UGT1A1, GSTO1, MGST3, EPHX1, MGST1, UGT1A6A, UGT1A6B, UGT1A7C, GSTA3, UGT1A5, UGT1A2, UGT1A9, UGT1A8	514	73	9011	3.602286658493684	0.01573033565744464	4.954674868901835E-4	2.865939384953023E-4
KEGG_PATHWAY	mmu04071:Sphingolipid signaling pathway	20	1.874414245548266	6.852479308852127E-5	FCER1G, SPHK2, PIK3R2, GAB2, TNF, NFKB1, GNAI2, PLD2, PLCB3, SGPL1, GNAQ, GNA12, AKT3, S1PR1, RAC2, MAPK1, RAC1, PLCB2, MAPK3, NSMAF	514	124	9011	2.827601355591816	0.020750977991898067	6.354117177299245E-4	3.675420720202505E-4
KEGG_PATHWAY	mmu05417:Lipid and atherosclerosis	28	2.6241799437675724	9.164184546097215E-5	CD40, NCF1, SRC, NCF4, PIK3R2, CXCL2, TNF, CASP7, IRAK1, CCL5, AKT3, NLRP3, MAPK1, RAC1, IKBKE, MAPK3, LYN, ABCA1, VAV3, EIF2AK3, CYBB, FOS, SOD2, NFKB1, PLCB3, IRF3, IRF7, PLCB2	514	216	9011	2.272553682086756	0.027654115644662913	8.247766091487493E-4	4.7707666607623746E-4
KEGG_PATHWAY	mmu04072:Phospholipase D signaling pathway	22	2.0618556701030926	1.0069534167097283E-4	FCER1G, SPHK2, INSR, ADCY3, PIK3R2, GAB2, ADCY7, AGT, PLD2, PLCB3, ADCY9, LPAR6, GNA12, AKT3, GNAS, MAPK1, PTK2B, GRB2, PLCB2, CYTH1, DGKI, MAPK3	514	149	9011	2.5884887577364006	0.03034440381082959	8.803649871805052E-4	5.092307278789198E-4
KEGG_PATHWAY	mmu05169:Epstein-Barr virus infection	29	2.7179006560449857	1.1716637415499566E-4	H2-T24, RB1, CD40, H2-K1, H2-Q4, TNFAIP3, PIK3R2, ITGAL, TNF, RELB, BCL2L11, IRAK1, AKT3, RIPK1, RAC1, IKBKE, LYN, ENTPD1, ISG15, TYK2, NFKB1, TAPBP, CXCL10, IRF3, OAS2, OAS3, IRF7, H2-D1, IFNAR1	514	231	9011	2.2008775919281756	0.03521983417774266	9.95914180317463E-4	5.760680062620622E-4
KEGG_PATHWAY	mmu04261:Adrenergic signaling in cardiomyocytes	22	2.0618556701030926	1.345015361146502E-4	TPM4, CACNA2D1, ATP2B4, ADCY3, CACNA1D, ADCY7, AGT, SLC8A1, SLC8A2, GNAI2, PLCB3, ADCY9, RPS6KA5, CREB3L3, FXYD2, GNAQ, AKT3, GNAS, MAPK1, PRKACA, PLCB2, MAPK3	514	152	9011	2.5374001638337087	0.04032465899446325	0.0011123640554346747	6.434262673592726E-4
KEGG_PATHWAY	mmu04912:GnRH signaling pathway	16	1.499531396438613	1.5142147867444654E-4	SRC, ADCY3, CACNA1D, ADCY7, PLD2, MMP14, PLCB3, ADCY9, GNAQ, GNAS, MAPK1, PTK2B, GRB2, PRKACA, PLCB2, MAPK3	514	90	9011	3.1166450497189797	0.04528124655341326	0.0012193413809047538	7.053053085625538E-4
KEGG_PATHWAY	mmu04520:Adherens junction	14	1.3120899718837862	1.566135868180822E-4	PTPN1, SRC, INSR, PTPRJ, TGFBR1, TGFBR2, CTNNA1, RAC2, CTNNB1, MAPK1, EP300, RAC1, MET, MAPK3	514	71	9011	3.456842220639009	0.04679711843051271	0.0012288142965726449	7.107847401743732E-4
KEGG_PATHWAY	mmu04923:Regulation of lipolysis in adipocytes	12	1.1246485473289598	3.089239387277263E-4	FABP4, ADCY9, INSR, AKT3, GNAS, ADCY3, PIK3R2, PRKACA, ADCY7, PNPLA2, GNAI2, PTGS1	514	57	9011	3.6907638746672125	0.0902135066215759	0.002303570177433406	0.001332457259495794
KEGG_PATHWAY	mmu04935:Growth hormone synthesis, secretion and action	18	1.6869728209934396	3.146955011815297E-4	ADCY3, CACNA1D, PIK3R2, FOS, ADCY7, GNAI2, PLCB3, ADCY9, CREB3L3, GNAQ, AKT3, GNAS, MAPK1, EP300, GRB2, PRKACA, PLCB2, MAPK3	514	117	9011	2.697096677641425	0.09181936108406985	0.002303570177433406	0.001332457259495794
KEGG_PATHWAY	mmu05164:Influenza A	23	2.1555763823805063	3.161762988634087E-4	RNASEL, RSAD2, IFNGR1, IFNGR2, PIK3R2, TYK2, TNF, NFKB1, RAB11B, CXCL10, IL1A, IRF3, OAS2, OAS3, CCL5, AKT3, IRF7, MAPK1, EP300, NLRP3, IKBKE, IFNAR1, MAPK3	514	173	9011	2.3307280537999597	0.09223091617965318	0.002303570177433406	0.001332457259495794
KEGG_PATHWAY	mmu04713:Circadian entrainment	16	1.499531396438613	3.9679224069969464E-4	ADCY3, CACNA1D, FOS, ADCY7, GNAI2, PLCB3, GNG2, GNGT2, ADCY9, RPS6KA5, GNAQ, GNAS, MAPK1, PRKACA, PLCB2, MAPK3	514	98	9011	2.862225045660287	0.11435804227592405	0.0028236843175373618	0.0016333075954382784
KEGG_PATHWAY	mmu04140:Autophagy - animal	20	1.874414245548266	4.200664416865187E-4	SH3GLB1, RUBCN, GABARAPL1, DAPK1, MTMR14, EIF2AK3, PIK3R2, ZFYVE1, MAP1LC3A, LAMP2, AKT3, ATG2A, ATG4C, ULK2, MAPK1, ULK1, RAB7B, PRKACA, TRP53INP2, MAPK3	514	142	9011	2.4691730147421493	0.12064565218302314	0.00290295116452145	0.0016791580265369172
KEGG_PATHWAY	mmu04068:FoxO signaling pathway	19	1.7806935332708531	4.2690458301786026E-4	GABARAPL1, INSR, PIK3R2, FOXO3, SOD2, TGFBR1, TGFBR2, RBL2, BCL2L11, CCNG2, CAT, AKT3, S1PR1, MAPK1, EP300, GRB2, SGK3, SGK1, MAPK3	514	131	9011	2.542682745715389	0.12248453003946624	0.00290295116452145	0.0016791580265369172
KEGG_PATHWAY	mmu05166:Human T-cell leukemia virus 1 infection	29	2.7179006560449857	4.494264365465796E-4	H2-T24, RB1, CD40, SPI1, H2-K1, H2-Q4, XIAP, ADCY3, PIK3R2, ITGAL, TNF, ADCY7, RELB, CREB3L3, AKT3, TSPO, MAPK1, EP300, PRKACA, MAPK3, IL15RA, FOS, NFKB1, TGFBR1, TGFBR2, ADCY9, ANAPC5, H2-D1, ANAPC2	514	250	9011	2.033610894941634	0.12851393377416054	0.0029896628170272468	0.0017293147667118392
KEGG_PATHWAY	mmu04915:Estrogen signaling pathway	19	1.7806935332708531	5.635390708200747E-4	NCOA1, SRC, ADCY3, PIK3R2, FOS, KRT10, ADCY7, GNAI2, PLCB3, ADCY9, CREB3L3, GNAQ, AKT3, GNAS, MAPK1, GRB2, PRKACA, PLCB2, MAPK3	514	134	9011	2.485757012602358	0.1584346110191568	0.0035564535762325064	0.002057164323507038
KEGG_PATHWAY	mmu04725:Cholinergic synapse	17	1.5932521087160263	5.682678984327042E-4	ADCY3, CACNA1D, PIK3R2, FOS, ADCY7, GNAI2, PLCB3, GNG2, GNGT2, ADCY9, CREB3L3, GNAQ, AKT3, MAPK1, PRKACA, PLCB2, MAPK3	514	112	9011	2.6609748471372985	0.15965218190938135	0.0035564535762325064	0.002057164323507038
KEGG_PATHWAY	mmu04961:Endocrine and other factor-regulated calcium reabsorption	12	1.1246485473289598	5.694974680895189E-4	PLCB3, ADCY9, FXYD2, GNAQ, GNAS, AP2S1, ATP2B4, PRKACA, PLCB2, SLC8A1, AP2M1, SLC8A2	514	61	9011	3.4487465714103465	0.15996848179009615	0.0035564535762325064	0.002057164323507038
KEGG_PATHWAY	mmu00982:Drug metabolism - cytochrome P450	13	1.218369259606373	5.98852854245123E-4	UGT1A10, UGT1A1, GSTO1, MGST3, MGST1, UGT1A6A, UGT1A6B, UGT1A7C, GSTA3, UGT1A5, UGT1A2, UGT1A9, UGT1A8	514	71	9011	3.209924919164794	0.1674848548328921	0.0036649794679801525	0.0021199391040277356
KEGG_PATHWAY	mmu04724:Glutamatergic synapse	17	1.5932521087160263	6.280883424304431E-4	ADCY3, CACNA1D, ADCY7, GNAI2, PLD2, PLCB3, GNG2, GRK2, GNGT2, ADCY9, GNAQ, GNAS, MAPK1, PRKACA, PLCB2, GLUL, MAPK3	514	113	9011	2.637426397162632	0.1749039010032586	0.0037685300545826587	0.0021798360119644794
KEGG_PATHWAY	mmu00983:Drug metabolism - other enzymes	15	1.4058106841611997	6.52459102385021E-4	UGT1A10, UGT1A1, GSTO1, MGST3, MGST1, UGT1A6A, UGT1A6B, UGT1A7C, GSTA3, UGT1A5, TK1, UGT1A2, UGT1A9, GUSB, UGT1A8	514	92	9011	2.8583361529352054	0.1810380425560083	0.003839470871727239	0.002220870406195168
KEGG_PATHWAY	mmu04210:Apoptosis	19	1.7806935332708531	6.742710964763362E-4	EIF2AK3, XIAP, PIK3R2, FOS, TRAF1, TNF, NFKB1, CTSO, CASP7, BCL2L11, AKT3, CAPN2, CTSH, MAPK1, RIPK1, BCL2A1D, CTSF, BCL2A1B, MAPK3	514	136	9011	2.449201762417029	0.18648958276811478	0.003866616375578447	0.002236572217246357
KEGG_PATHWAY	mmu04927:Cortisol synthesis and secretion	13	1.218369259606373	6.823440662785495E-4	SCARB1, ADCY3, CACNA1D, ADCY7, AGT, PLCB3, ADCY9, CREB3L3, GNAQ, GNAS, ORAI1, PRKACA, PLCB2	514	72	9011	3.1653426286208393	0.18849810146854107	0.003866616375578447	0.002236572217246357
KEGG_PATHWAY	mmu04371:Apelin signaling pathway	19	1.7806935332708531	7.363226263018342E-4	NOS2, SPHK2, ADCY3, ADCY7, TGFBR1, SLC8A1, SLC8A2, GNAI2, PLCB3, GNG2, MAP1LC3A, GNGT2, ADCY9, GNAQ, AKT3, MAPK1, PRKACA, PLCB2, MAPK3	514	137	9011	2.4313243772898976	0.20180130121468087	0.004096631339061113	0.0023696200882804483
KEGG_PATHWAY	mmu05208:Chemical carcinogenesis - reactive oxygen species	26	2.436738519212746	8.171829141761493E-4	NCF1, SRC, MGST3, MGST1, PTPRJ, PIK3R2, AHR, FOXO3, PLD2, AKT3, ABL1, MAPK1, RAC1, MAPK3, PTPN1, GSTO1, HGF, EPHX1, AKR1A1, FOS, SOD2, NFKB1, GSTA3, CAT, GRB2, MET	514	222	9011	2.0531952185648685	0.221323970030593	0.004465320923891102	0.0025828817108781866
KEGG_PATHWAY	mmu04934:Cushing syndrome	21	1.9681349578256795	8.555079349106205E-4	RB1, SCARB1, USP8, ADCY3, CACNA1D, AHR, AXIN2, ADCY7, AGT, GNAI2, PLCB3, ADCY9, CREB3L3, GNAQ, GNAS, CTNNB1, MAPK1, ORAI1, PRKACA, PLCB2, MAPK3	514	162	9011	2.272553682086756	0.2304100756256574	0.0045197177426806135	0.0026143465374329046
KEGG_PATHWAY	mmu05204:Chemical carcinogenesis - DNA adducts	14	1.3120899718837862	8.566785263904432E-4	UGT1A10, UGT1A1, GSTO1, MGST3, EPHX1, MGST1, UGT1A6A, UGT1A6B, UGT1A7C, GSTA3, UGT1A5, UGT1A2, UGT1A9, UGT1A8	514	84	9011	2.9218547341115437	0.23068593024926964	0.0045197177426806135	0.0026143465374329046
KEGG_PATHWAY	mmu05161:Hepatitis B	21	1.9681349578256795	9.248276517513859E-4	RB1, SRC, PIK3R2, TYK2, FOS, TNF, NFKB1, TGFBR1, TGFBR2, CREB3L3, IRF3, IRAK1, AKT3, IRF7, MAPK1, EP300, PTK2B, GRB2, IKBKE, IFNAR1, MAPK3	514	163	9011	2.2586116349573895	0.24657681021503264	0.004796563753151256	0.002774482955254158
KEGG_PATHWAY	mmu04540:Gap junction	14	1.3120899718837862	0.0010738251664178418	SRC, ADCY3, ADCY7, GNAI2, PLCB3, TUBB2A, ADCY9, GNAQ, GNAS, MAPK1, GRB2, PRKACA, PLCB2, MAPK3	514	86	9011	2.853904624015926	0.28018932410809894	0.00538672952334196	0.0031158533517370167
KEGG_PATHWAY	mmu04146:Peroxisome	14	1.3120899718837862	0.0010738251664178418	ABCD2, PHYH, NOS2, IDH2, HSD17B4, ACAA1A, SOD2, DHRS4, CAT, PXMP4, ACOX3, CRAT, ABCD1, NUDT12	514	86	9011	2.853904624015926	0.28018932410809894	0.00538672952334196	0.0031158533517370167
KEGG_PATHWAY	mmu04010:MAPK signaling pathway	31	2.9053420805998127	0.0013350649415288427	CSF1R, CACNA1D, TNF, RELB, RPS6KA3, RPS6KA5, IRAK1, GNA12, AKT3, RAC2, KDR, MAPK1, MAP3K8, RAC1, PRKACA, MAP4K4, MAPK3, DUSP1, HGF, CACNA2D1, INSR, FOS, NFKB1, TGFBR1, TGFBR2, IL1A, MAPKAPK3, RAPGEF2, GRB2, MET, MAP3K11	514	294	9011	1.8485203419889356	0.3355547666291916	0.006589191485610095	0.0038113950750097614
KEGG_PATHWAY	mmu04211:Longevity regulating pathway	14	1.3120899718837862	0.0016473322563055834	INSR, ADCY3, PIK3R2, FOXO3, SOD2, ADCY7, NFKB1, ADCY9, CREB3L3, SESN1, CAT, AKT3, ULK1, PRKACA	514	90	9011	2.7270644185041073	0.3961921879290129	0.007942164660969994	0.004593997205855194
KEGG_PATHWAY	mmu04933:AGE-RAGE signaling pathway in diabetic complications	15	1.4058106841611997	0.0016611063343205217	CYBB, PIK3R2, TNF, NFKB1, TGFBR1, AGT, TGFBR2, THBD, IL1A, PLCB3, AKT3, MAPK1, RAC1, PLCB2, MAPK3	514	101	9011	2.603632931386524	0.3987360014116802	0.007942164660969994	0.004593997205855194
KEGG_PATHWAY	mmu05221:Acute myeloid leukemia	12	1.1246485473289598	0.0018553672511270084	CSF1R, CEBPA, SPI1, AKT3, MAPK1, GRB2, PIK3R2, BCL2A1D, BCL2A1B, NFKB1, MAPK3, RUNX1	514	70	9011	3.005336297943302	0.4334951949323834	0.00873449813607484	0.005052307745376624
KEGG_PATHWAY	mmu01522:Endocrine resistance	14	1.3120899718837862	0.0022270624193632786	RB1, NOTCH1, SRC, ADCY3, PIK3R2, FOS, ADCY7, ADCY9, AKT3, GNAS, MAPK1, GRB2, PRKACA, MAPK3	514	93	9011	2.6390945985523615	0.4945171052413785	0.01032547121704793	0.005972576488292429
KEGG_PATHWAY	mmu04064:NF-kappa B signaling pathway	15	1.4058106841611997	0.002412566825303204	LYN, CD40, TNFAIP3, XIAP, TRAF1, TNF, CXCL2, NFKB1, RELB, IRAK1, CCL4, RIPK1, BCL2A1D, BCL2A1B, CARD11	514	105	9011	2.5044469149527515	0.5224743564303053	0.011018588784220604	0.006373497434009957
KEGG_PATHWAY	mmu05414:Dilated cardiomyopathy	14	1.3120899718837862	0.002454013359431659	ITGB5, TPM4, CACNA2D1, ADCY3, CACNA1D, TNF, ADCY7, AGT, SLC8A1, SLC8A2, ADCY9, GNAS, ITGA6, PRKACA	514	94	9011	2.6110191240996774	0.5285069852422979	0.011043060117442466	0.006387652420873584
KEGG_PATHWAY	mmu04936:Alcoholic liver disease	18	1.6869728209934396	0.0026349760862359613	C1QB, ACADVL, FOXO3, TNF, CXCL2, NFKB1, C3, ALDH3A2, IRF3, IRAK1, ALDH2, AKT3, CTNNB1, RIPK1, ACOX3, LPIN2, IKBKE, C1QC	514	141	9011	2.238016392085438	0.5539690105511601	0.011685546121568177	0.006759286482083553
KEGG_PATHWAY	mmu04024:cAMP signaling pathway	24	2.2492970946579196	0.003433908844745594	VAV3, ATP2B4, ARAP3, ADCY3, CACNA1D, PIK3R2, FOS, ADCY7, NFKB1, GNAI2, PLD2, ADCY9, CREB3L3, FXYD2, AKT3, RAC2, GNAS, MAPK1, ORAI1, EP300, ACOX3, RAC1, PRKACA, MAPK3	514	220	9011	1.9124867350548285	0.6509654560915092	0.015011087235602167	0.008682883793142433
KEGG_PATHWAY	mmu05220:Chronic myeloid leukemia	12	1.1246485473289598	0.003611126895073407	RB1, AKT3, ABL1, MAPK1, GRB2, PIK3R2, GAB2, NFKB1, TGFBR1, MAPK3, TGFBR2, RUNX1	514	76	9011	2.7680729060004094	0.669452464982013	0.015563448308344541	0.009002386766591453
KEGG_PATHWAY	mmu05210:Colorectal cancer	13	1.218369259606373	0.0039941103419353615	PIK3R2, AXIN2, FOS, TGFBR1, TGFBR2, BCL2L11, AKT3, RAC2, CTNNB1, MAPK1, GRB2, RAC1, MAPK3	514	88	9011	2.589825787053414	0.7061380206116367	0.016974968953225287	0.009818854590591099
KEGG_PATHWAY	mmu05418:Fluid shear stress and atherosclerosis	18	1.6869728209934396	0.004076627944918494	NCF1, SRC, DUSP1, GSTO1, MGST3, MGST1, PIK3R2, FOS, TNF, NFKB1, THBD, IL1A, GSTA3, AKT3, RAC2, KDR, CTNNB1, RAC1	514	147	9011	2.1466687842452155	0.7134945653056177	0.01708833083760355	0.009884426660966762
KEGG_PATHWAY	mmu04916:Melanogenesis	14	1.3120899718837862	0.004247208070986632	ADCY3, ADCY7, GNAI2, PLCB3, ADCY9, CREB3L3, GNAQ, GNAS, CTNNB1, MAPK1, EP300, PRKACA, PLCB2, MAPK3	514	100	9011	2.4543579766536965	0.7281251536153112	0.017562779320566345	0.010158862548170729
KEGG_PATHWAY	mmu00280:Valine, leucine and isoleucine degradation	10	0.937207122774133	0.004557866611293655	ALDH3A2, BCKDHA, ECHS1, ALDH2, AUH, MMUT, ACAA1A, ACADS, ACSF3, BCAT2	514	57	9011	3.075636562222677	0.7528834815062915	0.018596095774078114	0.010756565202653027
KEGG_PATHWAY	mmu04137:Mitophagy - animal	11	1.0309278350515463	0.004826167227890454	BNIP3L, USP8, GABARAPL1, PINK1, MAP1LC3A, SRC, NBR1, EIF2AK3, ULK1, FOXO3, RAB7B	514	68	9011	2.8359178301670864	0.7724493296234923	0.019145331617623766	0.011074260445488258
KEGG_PATHWAY	mmu05132:Salmonella infection	26	2.436738519212746	0.004995632281532665	RAB5B, NOD1, NLRC4, TNF, MYL12B, KLC4, CASP7, IRAK1, CASP4, AKT3, NLRP3, MAPK1, RIPK1, RAC1, CYTH1, VPS39, MAPK3, GSDMD, FOS, NFKB1, NAIP5, TUBB2A, NAIP6, ELMO2, CTNNB1, RAB7B	514	253	9011	1.801617938819766	0.7840038213547217	0.019145331617623766	0.011074260445488258
KEGG_PATHWAY	mmu04925:Aldosterone synthesis and secretion	14	1.3120899718837862	0.00503846497386008	SCARB1, ATP2B4, ADCY3, CACNA1D, ADCY7, AGT, PLCB3, ADCY9, CREB3L3, GNAQ, GNAS, ORAI1, PRKACA, PLCB2	514	102	9011	2.4062333104448004	0.7868304575205094	0.019145331617623766	0.011074260445488258
KEGG_PATHWAY	mmu04020:Calcium signaling pathway	25	2.343017806935333	0.005075302050887473	PDE1C, PTAFR, ADCY3, CACNA1D, ADCY7, SLC8A1, SLC8A2, KDR, CD38, PTK2B, PRKACA, NOS2, SPHK2, HGF, ATP2B4, PHKB, MCOLN2, PLCB3, P2RX4, ADCY9, GNAQ, GNAS, ORAI1, MET, PLCB2	514	240	9011	1.8261592088197147	0.7892319191770388	0.019145331617623766	0.011074260445488258
KEGG_PATHWAY	mmu05170:Human immunodeficiency virus 1 infection	25	2.343017806935333	0.005075302050887473	H2-T24, H2-K1, H2-Q4, PIK3R2, TNF, GNAI2, GNG2, GNGT2, IRAK1, AKT3, RAC2, AP1S2, PTK2B, MAPK1, RIPK1, RAC1, MAPK3, AP1B1, FOS, TNFRSF1B, NFKB1, TAPBP, IRF3, GNAQ, H2-D1	514	240	9011	1.8261592088197147	0.7892319191770388	0.019145331617623766	0.011074260445488258
KEGG_PATHWAY	mmu04370:VEGF signaling pathway	10	0.937207122774133	0.00513044834197761	MAPKAPK3, SPHK2, SRC, AKT3, RAC2, KDR, MAPK1, PIK3R2, RAC1, MAPK3	514	58	9011	3.0226083456326314	0.7927766764602182	0.019145331617623766	0.011074260445488258
KEGG_PATHWAY	mmu05213:Endometrial cancer	10	0.937207122774133	0.00513044834197761	AKT3, CTNNA1, CTNNB1, ILK, MAPK1, GRB2, PIK3R2, AXIN2, FOXO3, MAPK3	514	58	9011	3.0226083456326314	0.7927766764602182	0.019145331617623766	0.011074260445488258
KEGG_PATHWAY	mmu04014:Ras signaling pathway	24	2.2492970946579196	0.007649195059431818	CSF1R, RAB5B, HGF, INSR, RALGAPA2, PIK3R2, GAB2, KSR2, NFKB1, PLD2, GNG2, GNGT2, RASA3, RASA4, AKT3, ABL1, RAC2, KDR, MAPK1, GRB2, RAC1, PRKACA, MET, MAPK3	514	235	9011	1.79041311366835	0.904597611170471	0.0282006468456161	0.016312138861679905
KEGG_PATHWAY	mmu01212:Fatty acid metabolism	10	0.937207122774133	0.007995974389909465	ACADVL, ECHS1, TECR, HSD17B4, ACAA1A, ELOVL7, ACOX3, ACADS, ACSF3, HACD4	514	62	9011	2.827601355591816	0.9142743133738425	0.028785507803674077	0.016650440788399713
KEGG_PATHWAY	mmu04213:Longevity regulating pathway - multiple species	10	0.937207122774133	0.007995974389909465	ADCY9, INSR, AKT3, CAT, ADCY3, PIK3R2, SOD2, FOXO3, PRKACA, ADCY7	514	62	9011	2.827601355591816	0.9142743133738425	0.028785507803674077	0.016650440788399713
KEGG_PATHWAY	mmu00410:beta-Alanine metabolism	7	0.6560449859418931	0.008438135366092545	ALDH3A2, ECHS1, ALDH2, SMOX, ACOX3, CSAD, ACADS	514	32	9011	3.8349343385214008	0.9252065542195117	0.029893295794553694	0.01729122011645753
KEGG_PATHWAY	mmu04970:Salivary secretion	12	1.1246485473289598	0.008499074294529972	CST3, PLCB3, ADCY9, FXYD2, GNAQ, GNAS, ATP2B4, CD38, ADCY3, PRKACA, ADCY7, PLCB2	514	85	9011	2.4749828336003663	0.926600018740205	0.029893295794553694	0.01729122011645753
KEGG_PATHWAY	mmu04060:Cytokine-cytokine receptor interaction	28	2.6241799437675724	0.008841400887221684	ACVRL1, CSF1R, CD40, CSF3, CSF3R, EBI3, IL4RA, CXCL2, TNF, CSF2RA, IL1RL1, CCL5, CCL4, TNFRSF8, TNFRSF14, IL12RB2, IL15RA, IL10RB, IFNGR1, IL10RA, IFNGR2, TNFRSF1B, TGFBR1, TGFBR2, CXCL10, IL1A, IFNAR1, CRLF2	514	292	9011	1.6810671072970524	0.933960333153588	0.030743962176020854	0.01778327223907089
KEGG_PATHWAY	mmu01100:Metabolic pathways	114	10.684161199625116	0.009519034253306986	UGT1A10, PGAP1, XYLT2, XYLT1, ENO3, NAGLU, NAMPT, LIPG, MMUT, GLUL, NUDT12, ENTPD1, ST6GAL1, TALDO1, KMO, PISD, INPP4A, ALDH3A2, INPP4B, DPM3, ADCY9, CMPK2, DGKI, H6PD, PDE1C, MGST3, MGST1, PLD4, UGT1A7C, PLD2, HACD4, SGPL1, FUT7, MAN2A2, INPP5D, CHST10, INPP5K, B4GALNT1, ST3GAL1, MPST, B3GALNT1, SRD5A3, IDH2, MTHFS, ACSF3, TBXAS1, PI4KA, ACADVL, ALAS1, MTMR14, TECR, CSAD, GGTA1, SGSH, ALDH2, AUH…	514	1621	9011	1.232910942709621	0.9464305711774506	0.03272836496080829	0.018931113065565584
KEGG_PATHWAY	mmu04510:Focal adhesion	21	1.9681349578256795	0.010430947068874465	VAV3, ITGB5, SRC, HGF, ILK, XIAP, PIK3R2, MYL12B, AKT3, ZYX, CAPN2, RAC2, KDR, CTNNB1, MAPK1, GRB2, ITGA6, RAC1, DOCK1, MET, MAPK3	514	201	9011	1.8316104303385794	0.959588205447634	0.03546522003417318	0.020514195902119784
KEGG_PATHWAY	mmu05212:Pancreatic cancer	11	1.0309278350515463	0.010571380437046978	RB1, AKT3, RAC2, MAPK1, PIK3R2, RAC1, NFKB1, TGFBR1, MAPK3, TGFBR2, PLD2	514	76	9011	2.5374001638337087	0.9613056720575842	0.035547718832267865	0.020561915795135336
KEGG_PATHWAY	mmu04625:C-type lectin receptor signaling pathway	14	1.3120899718837862	0.010936059318573187	FCER1G, SRC, PIK3R2, LSP1, TNF, NFKB1, RELB, CLEC7A, BCL3, AKT3, MAPK1, NLRP3, IKBKE, MAPK3	514	112	9011	2.1913910505836576	0.9654333890689564	0.0363742842552543	0.02104002716725494
KEGG_PATHWAY	mmu04921:Oxytocin signaling pathway	17	1.5932521087160263	0.013390840856781626	SRC, CACNA2D1, ADCY3, CACNA1D, FOS, ADCY7, GNAI2, PLCB3, MYL6, ADCY9, GNAQ, GNAS, MAPK1, CD38, PRKACA, PLCB2, MAPK3	514	153	9011	1.9479031560743625	0.9838410280516047	0.04406018604489438	0.025485793888713422
KEGG_PATHWAY	mmu01521:EGFR tyrosine kinase inhibitor resistance	11	1.0309278350515463	0.013716931790861333	BCL2L11, SRC, HGF, AKT3, KDR, MAPK1, GRB2, PIK3R2, FOXO3, MET, MAPK3	514	79	9011	2.4410431955868592	0.9853956334072841	0.04442332128163462	0.025695842702121992
KEGG_PATHWAY	mmu04660:T cell receptor signaling pathway	13	1.218369259606373	0.013791553992664345	VAV3, PIK3R2, FOS, TNF, NFKB1, TEC, AKT3, MAPK1, GRB2, MAP3K8, LCP2, CARD11, MAPK3	514	103	9011	2.21266669185146	0.9857298816925716	0.04442332128163462	0.025695842702121992
KEGG_PATHWAY	mmu05171:Coronavirus disease - COVID-19	24	2.2492970946579196	0.014301059982839752	C1QB, CSF3, F13A1, CYBB, ISG15, PIK3R2, TYK2, FOS, TNF, NFKB1, C3, CXCL10, FCGR3, IRF3, IRAK1, OAS2, OAS3, MAPK1, TLR8, NLRP3, IKBKE, C1QC, IFNAR1, MAPK3	514	248	9011	1.6965608133550898	0.9878170462218008	0.04539494737741644	0.026257861718309516
KEGG_PATHWAY	mmu05211:Renal cell carcinoma	10	0.937207122774133	0.014389901619638545	HGF, AKT3, EP300, MAPK1, GRB2, PIK3R2, RAC1, VHL, MET, MAPK3	514	68	9011	2.578107118333715	0.9881484751709676	0.04539494737741644	0.026257861718309516
KEGG_PATHWAY	mmu04613:Neutrophil extracellular trap formation	21	1.9681349578256795	0.014818341610699828	GSDMD, H2AZ2, NCF1, SRC, NCF4, CYBB, PIK3R2, ITGAL, NFKB1, C3, PLCB3, FCGR3, CLEC7A, CASP4, AKT3, RAC2, MAPK1, TLR8, RAC1, PLCB2, MAPK3	514	208	9011	1.769969694702185	0.989624877403124	0.045921187706295566	0.026562255634033714
KEGG_PATHWAY	mmu01524:Platinum drug resistance	11	1.0309278350515463	0.014907168649766458	ABCC2, GSTO1, GSTA3, MGST3, AKT3, MGST1, XIAP, MAPK1, PIK3R2, ATP7A, MAPK3	514	80	9011	2.4105301556420233	0.9899072259412868	0.045921187706295566	0.026562255634033714
KEGG_PATHWAY	mmu04914:Progesterone-mediated oocyte maturation	12	1.1246485473289598	0.015006924087024694	RPS6KA3, ADCY9, AKT3, MAPK1, ADCY3, ANAPC5, PIK3R2, PRKACA, ADCY7, ANAPC2, MAPK3, GNAI2	514	92	9011	2.286668922348164	0.990215191152738	0.045921187706295566	0.026562255634033714
KEGG_PATHWAY	mmu04145:Phagosome	19	1.7806935332708531	0.01550806075122683	H2-T24, SCARB1, RAB5B, ITGB5, NCF1, STX7, NCF4, H2-K1, H2-Q4, CYBB, C3, FCGR3, TUBB2A, CLEC7A, LAMP2, MRC1, RAC1, RAB7B, H2-D1	514	182	9011	1.8301727455423953	0.9916262041482876	0.04698481772153871	0.02717749260363514
KEGG_PATHWAY	mmu04659:Th17 cell differentiation	13	1.218369259606373	0.015895457992674424	IFNGR1, IFNGR2, EBI3, IL4RA, TYK2, AHR, FOS, NFKB1, TGFBR1, RUNX1, TGFBR2, MAPK1, MAPK3	514	105	9011	2.1705206596257183	0.9925763362952261	0.04768637397802327	0.027583294751993857
KEGG_PATHWAY	mmu04270:Vascular smooth muscle contraction	16	1.499531396438613	0.016862175711917532	CALCRL, ADCY3, CACNA1D, ADCY7, AGT, PLCB3, MYL6, ADCY9, GNAQ, GNA12, GNAS, MAPK1, PRKACA, MYH10, PLCB2, MAPK3	514	144	9011	1.9479031560743625	0.9945044907358757	0.05009539580433752	0.02897674855348936
KEGG_PATHWAY	mmu04630:JAK-STAT signaling pathway	18	1.6869728209934396	0.017510000926163845	IL15RA, CSF3, CSF3R, IFNGR1, IL10RB, IFNGR2, IL10RA, IL4RA, PIK3R2, TYK2, CSF2RA, PIAS1, AKT3, EP300, GRB2, IL12RB2, IFNAR1, CRLF2	514	171	9011	1.8453819373336067	0.9955083043184976	0.0515198104173667	0.0298006746531827
KEGG_PATHWAY	mmu05010:Alzheimer disease	33	3.0927835051546393	0.01863860693606989	RTN3, APP, CACNA1D, PIK3R2, TNF, LRP6, KLC4, CASP7, APH1C, AKT3, CAPN2, MAPK1, APOE, SLC39A2, SLC39A3, MAPK3, NOS2, INSR, SLC11A2, EIF2AK3, CYBB, AXIN2, NFKB1, IL1A, PLCB3, TUBB2A, GNAQ, ATG2A, CTNNB1, ULK2, ULK1, PLCB2, CDK5R1	514	383	9011	1.510514980036777	0.9968401647500895	0.05399966741442985	0.03123510173971923
KEGG_PATHWAY	mmu04919:Thyroid hormone signaling pathway	14	1.3120899718837862	0.01870576714356067	NCOA1, NOTCH1, SRC, PIK3R2, SLC16A10, PLCB3, FXYD2, AKT3, CTNNB1, MAPK1, EP300, PRKACA, PLCB2, MAPK3	514	120	9011	2.0452983138780807	0.9969056501092451	0.05399966741442985	0.03123510173971923
KEGG_PATHWAY	mmu04960:Aldosterone-regulated sodium reabsorption	7	0.6560449859418931	0.01929078177155011	FXYD2, INSR, NEDD4L, MAPK1, PIK3R2, SGK1, MAPK3	514	38	9011	3.229418390333811	0.9974217870056226	0.05502365822919977	0.03182741015218418
KEGG_PATHWAY	mmu04022:cGMP-PKG signaling pathway	18	1.6869728209934396	0.01942011466912933	INSR, ATP2B4, ADCY3, CACNA1D, ADCY7, SLC8A1, SLC8A2, GNAI2, PLCB3, ADCY9, CREB3L3, FXYD2, GNAQ, GNA12, AKT3, MAPK1, PLCB2, MAPK3	514	173	9011	1.8240480421043161	0.9975237643432711	0.05502365822919977	0.03182741015218418
KEGG_PATHWAY	mmu04730:Long-term depression	9	0.8434864104967198	0.019648637605062736	LYN, PLCB3, GNAQ, GNA12, GNAS, MAPK1, PLCB2, MAPK3, GNAI2	514	60	9011	2.629669260700389	0.9976942216644402	0.055160395478433	0.03190650326693674
KEGG_PATHWAY	mmu05225:Hepatocellular carcinoma	18	1.6869728209934396	0.02043324889274198	RB1, GSTO1, HGF, MGST3, MGST1, PIK3R2, AXIN2, SMARCA2, TGFBR1, LRP6, TGFBR2, GSTA3, AKT3, CTNNB1, MAPK1, GRB2, MET, MAPK3	514	174	9011	1.8135650073795786	0.998195258854621	0.056841583283445865	0.03287895503650301
KEGG_PATHWAY	mmu05203:Viral carcinogenesis	22	2.0618556701030926	0.02068250392233239	H2-T24, LYN, RB1, SRC, H2-K1, H2-Q4, PIK3R2, TRAF1, NFKB1, RBL2, C3, CREB3L3, IRF3, IRF7, MAPK1, EP300, GRB2, RAC1, PRKACA, H2-D1, YWHAH, MAPK3	514	229	9011	1.6842132091821997	0.9983304665269276	0.05701663243453793	0.032980208957232734
KEGG_PATHWAY	mmu01523:Antifolate resistance	6	0.5623242736644799	0.02238484412370732	ABCC3, ABCC2, ABCC5, FOLR1, TNF, NFKB1	514	29	9011	3.6271300147591576	0.9990196406665195	0.06115859198084322	0.035376048302644604
KEGG_PATHWAY	mmu05231:Choline metabolism in cancer	12	1.1246485473289598	0.023094414349895738	SLC22A4, AKT3, RAC2, MAPK1, GRB2, PIK3R2, RAC1, FOS, GPCPD1, DGKI, MAPK3, PLD2	514	98	9011	2.1466687842452155	0.9992149571020758	0.06253885655812474	0.036174436636562356
KEGG_PATHWAY	mmu04911:Insulin secretion	11	1.0309278350515463	0.023722583288318215	PLCB3, ADCY9, CREB3L3, FXYD2, GNAQ, GNAS, ADCY3, CACNA1D, PRKACA, ADCY7, PLCB2	514	86	9011	2.2423536331553704	0.9993552186713818	0.06367640777390679	0.03683243194765197
KEGG_PATHWAY	mmu04918:Thyroid hormone synthesis	10	0.937207122774133	0.023944719719220485	PLCB3, ADCY9, CREB3L3, FXYD2, GNAQ, GNAS, ADCY3, PRKACA, ADCY7, PLCB2	514	74	9011	2.3690714060363867	0.9993985894165629	0.06371377594853452	0.036854046872191536
KEGG_PATHWAY	mmu05165:Human papillomavirus infection	31	2.9053420805998127	0.024610496435723488	H2-T24, RB1, NOTCH1, MAML2, ITGB5, H2-K1, H2-Q4, PIK3R2, TNF, CREB3L3, HEY1, AKT3, MAPK1, EP300, PRKACA, IKBKE, OASL2, MAPK3, HES6, ISG15, TYK2, AXIN2, NFKB1, RBL2, IRF3, GNAS, CTNNB1, GRB2, ITGA6, H2-D1, IFNAR1	514	362	9011	1.5012844766429478	0.9995119191349903	0.0649207923218223	0.037552223009681536
KEGG_PATHWAY	mmu04623:Cytosolic DNA-sensing pathway	9	0.8434864104967198	0.02566731518608008	CXCL10, IRF3, POLR3GL, CCL5, CCL4, IRF7, RIPK1, IKBKE, NFKB1	514	63	9011	2.5044469149527515	0.9996497121285175	0.06712990125590175	0.03883004092253141
KEGG_PATHWAY	mmu02010:ABC transporters	8	0.7497656982193065	0.026934054359617873	ABCA1, ABCC3, ABCD2, ABCC2, ABCA8B, ABCC5, ABCA7, ABCD1	514	52	9011	2.697096677641425	0.9997647466629758	0.06984593757663618	0.040401081539426814
KEGG_PATHWAY	mmu04658:Th1 and Th2 cell differentiation	11	1.0309278350515463	0.027359912962833226	NOTCH1, MAML2, IFNGR1, IFNGR2, IL4RA, MAPK1, TYK2, FOS, NFKB1, MAPK3, IL12RB2	514	88	9011	2.191391050583658	0.9997942392849692	0.0703540619044283	0.04069499659177716
KEGG_PATHWAY	mmu04924:Renin secretion	10	0.937207122774133	0.02795140231122209	PLCB3, PDE1C, GNAQ, GNAS, ORAI1, CACNA1D, PRKACA, PLCB2, AGT, GNAI2	514	76	9011	2.306727421667008	0.9998291868542287	0.07127607589361633	0.04122831840905259
KEGG_PATHWAY	mmu04066:HIF-1 signaling pathway	13	1.218369259606373	0.028469444632458287	NOS2, IFNGR1, IFNGR2, INSR, CYBB, PIK3R2, ENO3, NFKB1, AKT3, MAPK1, EP300, VHL, MAPK3	514	114	9011	1.99916376544474	0.9998548964639484	0.07139127175932941	0.041294951311768975
KEGG_PATHWAY	mmu00531:Glycosaminoglycan degradation	5	0.4686035613870665	0.028683472646115454	HGSNAT, NAGLU, IDS, GUSB, SGSH	514	21	9011	4.1740781915879195	0.9998643567393896	0.07139127175932941	0.041294951311768975
KEGG_PATHWAY	mmu04360:Axon guidance	18	1.6869728209934396	0.02869649158953437	SEMA4A, SEMA4D, SRC, ILK, PIK3R2, MYL12B, GNAI2, SMO, FES, ABL1, PLXNB3, RAC2, MAPK1, PLXNC1, RAC1, SRGAP2, MET, MAPK3	514	181	9011	1.743427134166004	0.9998649119365048	0.07139127175932941	0.041294951311768975
KEGG_PATHWAY	mmu04727:GABAergic synapse	11	1.0309278350515463	0.02932047967411348	GABARAPL1, GNGT2, ADCY9, GNG2, SRC, ADCY3, CACNA1D, PRKACA, GLUL, ADCY7, GNAI2	514	89	9011	2.166768679228785	0.9998890275289728	0.0723553772603123	0.041852620179984576
KEGG_PATHWAY	mmu05032:Morphine addiction	11	1.0309278350515463	0.033536550885083394	GRK2, GNGT2, ADCY9, GNG2, PDE1C, GNAS, ADCY3, PDE7B, PRKACA, ADCY7, GNAI2	514	91	9011	2.119147389575405	0.9999707084196076	0.08209747656668415	0.04748775605327809
KEGG_PATHWAY	mmu04726:Serotonergic synapse	14	1.3120899718837862	0.03538619592508521	APP, DUSP1, CACNA1D, GNAI2, PTGS1, PLCB3, GNG2, GNGT2, GNAQ, GNAS, MAPK1, PRKACA, PLCB2, MAPK3	514	131	9011	1.8735557073692342	0.9999837009379987	0.08593790438949266	0.04970917999000066
KEGG_PATHWAY	mmu04670:Leukocyte transendothelial migration	13	1.218369259606373	0.03591613106159605	VAV3, NCF1, NCF4, CYBB, PIK3R2, ITGAL, MYL12B, GNAI2, CTNNA1, RAC2, CTNNB1, PTK2B, RAC1	514	118	9011	1.9313955022093252	0.999986223662037	0.08653807956573538	0.050056340140964585
KEGG_PATHWAY	mmu04962:Vasopressin-regulated water reabsorption	7	0.6560449859418931	0.037105351915243154	RAB5B, ADCY9, CREB3L3, GNAS, ADCY3, PRKACA, RAB11B	514	44	9011	2.789043155288292	0.9999905571196177	0.08870498192237816	0.05130974444529718
KEGG_PATHWAY	mmu04657:IL-17 signaling pathway	11	1.0309278350515463	0.03815974248362317	CXCL10, CSF3, TNFAIP3, MAPK1, ANAPC5, FOS, TNF, CXCL2, IKBKE, NFKB1, MAPK3	514	93	9011	2.0735743274339984	0.9999932469056927	0.09005023939567561	0.05208788357200845
KEGG_PATHWAY	mmu05162:Measles	15	1.4058106841611997	0.03825663765175761	EIF2AK3, TNFAIP3, PIK3R2, TYK2, FOS, NFKB1, IL1A, IRF3, IRAK1, OAS2, OAS3, AKT3, IRF7, IKBKE, IFNAR1	514	146	9011	1.801143329246842	0.9999934519125151	0.09005023939567561	0.05208788357200845
KEGG_PATHWAY	mmu04120:Ubiquitin mediated proteolysis	15	1.4058106841611997	0.04017904305769858	UBE2H, UBA7, MGRN1, NEDD4L, WWP1, XIAP, UBE2L3, PIAS1, ITCH, HERC2, HERC1, ANAPC5, NHLRC1, VHL, ANAPC2	514	147	9011	1.7888906535376796	0.9999964501514607	0.0934769348076366	0.05406999170245647
KEGG_PATHWAY	mmu05146:Amoebiasis	12	1.1246485473289598	0.04060712156034464	RAB5B, PLCB3, NOS2, GNAQ, GNAS, PIK3R2, RAB7B, PRKACA, TNF, CXCL2, PLCB2, NFKB1	514	107	9011	1.9661078584675806	0.9999969031080282	0.0934769348076366	0.05406999170245647
KEGG_PATHWAY	mmu04640:Hematopoietic cell lineage	11	1.0309278350515463	0.04062886382161983	CSF1R, IL1A, CSF3, CSF3R, IL4RA, CD38, ITGA6, CSF2RA, TNF, CD22, CD33	514	94	9011	2.051515026078318	0.9999969245100904	0.0934769348076366	0.05406999170245647
KEGG_PATHWAY	mmu01040:Biosynthesis of unsaturated fatty acids	6	0.5623242736644799	0.041628606998474135	TECR, HSD17B4, ACAA1A, ELOVL7, ACOX3, HACD4	514	34	9011	3.093728542000458	0.9999977645983479	0.09506234135472452	0.054987040587536735
KEGG_PATHWAY	mmu04722:Neurotrophin signaling pathway	13	1.218369259606373	0.04234066140416582	PIK3R2, FOXO3, NFKB1, RPS6KA3, RPS6KA5, IRAK1, IRAK2, AKT3, ABL1, MAPK1, GRB2, RAC1, MAPK3	514	121	9011	1.8835096633115735	0.9999982193412468	0.09597216584944253	0.0555133116187952
KEGG_PATHWAY	mmu04622:RIG-I-like receptor signaling pathway	9	0.8434864104967198	0.04444402575926243	CXCL10, IRF3, DHX58, IRF7, ISG15, RIPK1, TNF, IKBKE, NFKB1	514	70	9011	2.2540022234574764	0.9999990913922835	0.09999905795834046	0.05784259234845185
KEGG_PATHWAY	mmu04340:Hedgehog signaling pathway	8	0.7497656982193065	0.045345542562519485	GRK2, SMO, MGRN1, KIF3A, SPOPL, MEGF8, PRKACA, CSNK1G2	514	58	9011	2.418086676506105	0.9999993193268258	0.10128274470168587	0.05858511703332811
KEGG_PATHWAY	mmu04931:Insulin resistance	12	1.1246485473289598	0.048077597755935154	RPS6KA3, PTPN1, CREB3L3, INSR, NR1H2, AKT3, NR1H3, PIK3R2, TNF, NFKB1, AGT, SLC27A4	514	110	9011	1.9124867350548285	0.9999997168128569	0.10660684719794317	0.06166474494782988
KEGG_PATHWAY	mmu00830:Retinol metabolism	11	1.0309278350515463	0.04868720941752887	UGT1A10, UGT1A1, UGT1A5, UGT1A2, UGT1A9, UGT1A8, UGT1A6A, DHRS3, UGT1A6B, UGT1A7C, DHRS4	514	97	9011	1.9880661077459987	0.9999997672226052	0.10718191425729377	0.06199738177627778
KEGG_PATHWAY	mmu05223:Non-small cell lung cancer	9	0.8434864104967198	0.05112761358406197	RB1, HGF, AKT3, MAPK1, GRB2, PIK3R2, FOXO3, MET, MAPK3	514	72	9011	2.191391050583658	0.9999998939307954	0.11175035540516401	0.06463991145984978
KEGG_PATHWAY	mmu05134:Legionellosis	8	0.7497656982193065	0.056993526991143614	C3, CASP7, NAIP5, NAIP6, NLRC4, TNF, CXCL2, NFKB1	514	61	9011	2.299164380940231	0.9999999840965922	0.12368807985312018	0.07154506579739306
KEGG_PATHWAY	mmu04917:Prolactin signaling pathway	9	0.8434864104967198	0.058427773321120494	SRC, AKT3, MAPK1, GRB2, PIK3R2, FOS, FOXO3, NFKB1, MAPK3	514	74	9011	2.132164265432748	0.9999999900180874	0.12590773687509063	0.0728289850551995
KEGG_PATHWAY	mmu04218:Cellular senescence	17	1.5932521087160263	0.059613820603910635	H2-T24, RB1, H2-K1, H2-Q4, CACNA1D, PIK3R2, FOXO3, NFKB1, TGFBR1, TGFBR2, RBL2, IL1A, AKT3, CAPN2, MAPK1, H2-D1, MAPK3	514	184	9011	1.6197238199966164	0.9999999932125169	0.1275652384950815	0.07378773599225304
KEGG_PATHWAY	mmu04932:Non-alcoholic fatty liver disease	15	1.4058106841611997	0.060645672838320286	CEBPA, INSR, EIF2AK3, NR1H3, PIK3R2, FOS, TNF, NFKB1, IL1A, ITCH, CASP7, BCL2L11, AKT3, RAC1, MAP3K11	514	156	9011	1.6856854235258907	0.9999999951492518	0.1288720547814306	0.07454363953043537
KEGG_PATHWAY	mmu05321:Inflammatory bowel disease	8	0.7497656982193065	0.06125192530512185	IL1A, IFNGR1, IFNGR2, IL4RA, NOD2, TNF, NFKB1, IL12RB2	514	62	9011	2.262081084473453	0.999999996018817	0.1292626837473606	0.07476959157935566
KEGG_PATHWAY	mmu04971:Gastric acid secretion	9	0.8434864104967198	0.06231249349880683	PLCB3, ADCY9, GNAQ, GNAS, ADCY3, PRKACA, ADCY7, PLCB2, GNAI2	514	75	9011	2.1037354085603113	0.9999999971829947	0.13056508274223222	0.07552294001756571
KEGG_PATHWAY	mmu04979:Cholesterol metabolism	7	0.6560449859418931	0.06299449333408899	ABCA1, SCARB1, APOC2, LIPG, TSPO, APOE, LIPA	514	50	9011	2.4543579766536965	0.9999999977452634	0.13056508274223222	0.07552294001756571
KEGG_PATHWAY	mmu04150:mTOR signaling pathway	15	1.4058106841611997	0.0632872143506539	INSR, PIK3R2, TNF, LRP6, RPS6KA3, AKT3, ULK2, MAPK1, GRB2, ULK1, LAMTOR2, SGK1, DEPDC5, LPIN2, MAPK3	514	157	9011	1.6749485736945153	0.9999999979508529	0.13056508274223222	0.07552294001756571
KEGG_PATHWAY	mmu05022:Pathways of neurodegeneration - multiple diseases	36	3.373945641986879	0.06357580826337451	APP, UBA7, HTT, CACNA1D, ZFYVE1, TNF, LRP6, UBE2L3, KLC4, CASP7, MAP1LC3A, ATXN1L, CAPN2, MAPK1, RAC1, MAPK3, TRAP1, NOS2, DNAH17, EIF2AK3, CYBB, AXIN2, TNFRSF1B, NFKB1, IL1A, PINK1, PLCB3, TUBB2A, GNAQ, CAT, ATG2A, CTNNB1, ULK2, ULK1, PLCB2, CDK5R1	514	471	9011	1.3399588589556124	0.999999998135239	0.13056508274223222	0.07552294001756571
KEGG_PATHWAY	mmu04929:GnRH secretion	8	0.7497656982193065	0.06570000156986003	PLCB3, GNAQ, AKT3, MAPK1, CACNA1D, PIK3R2, PLCB2, MAPK3	514	63	9011	2.226175035513557	0.9999999990692725	0.13402800320251446	0.07752600185243484
KEGG_PATHWAY	mmu05100:Bacterial invasion of epithelial cells	9	0.8434864104967198	0.06635497481611959	SRC, CTNNA1, ELMO2, CTNNB1, ILK, PIK3R2, RAC1, DOCK1, MET	514	76	9011	2.076054679500307	0.9999999992490224	0.13446769730948738	0.07778033471823291
KEGG_PATHWAY	mmu00071:Fatty acid degradation	7	0.6560449859418931	0.07350566611897329	ALDH3A2, ACADVL, ECHS1, ALDH2, ACAA1A, ACOX3, ACADS	514	52	9011	2.3599595929362467	0.9999999999285689	0.1479785120553015	0.0855954138359097
KEGG_PATHWAY	mmu04723:Retrograde endocannabinoid signaling	14	1.3120899718837862	0.07866694464256042	ADCY3, CACNA1D, ADCY7, GNAI2, PLCB3, GNG2, GNGT2, ADCY9, GNAQ, NAPEPLD, MAPK1, PRKACA, PLCB2, MAPK3	514	148	9011	1.6583499842254708	0.999999999987073	0.15733388928512085	0.09100685752766795
KEGG_PATHWAY	mmu05219:Bladder cancer	6	0.5623242736644799	0.08142434672173454	RB1, RPS6KA5, DAPK1, SRC, MAPK1, MAPK3	514	41	9011	2.56553098604916	0.9999999999948338	0.1615867011872609	0.09346681735341562
KEGG_PATHWAY	mmu00140:Steroid hormone biosynthesis	10	0.937207122774133	0.08184947282361255	UGT1A10, UGT1A1, SRD5A3, UGT1A5, UGT1A2, UGT1A9, UGT1A8, UGT1A6A, UGT1A6B, UGT1A7C	514	93	9011	1.885067570394544	0.9999999999955161	0.1615867011872609	0.09346681735341562
KEGG_PATHWAY	mmu04151:PI3K-Akt signaling pathway	28	2.6241799437675724	0.08489379771980744	CSF1R, CSF3, CSF3R, ITGB5, IL4RA, PIK3R2, FOXO3, BCL2L11, GNG2, GNGT2, CREB3L3, AKT3, KDR, MAPK1, RAC1, YWHAH, MAPK3, HGF, INSR, NFKB1, RBL2, LPAR6, GRB2, SGK3, ITGA6, SGK1, MET, IFNAR1	514	359	9011	1.3673303491106945	0.9999999999983772	0.16434343789653874	0.09506140035191948
KEGG_PATHWAY	mmu04978:Mineral absorption	7	0.6560449859418931	0.08495712808510761	FXYD2, SLC11A2, SLC40A1, ATP2B4, ATP7A, SLC8A1, SLC8A2	514	54	9011	2.272553682086756	0.9999999999984112	0.16434343789653874	0.09506140035191948
KEGG_PATHWAY	mmu05226:Gastric cancer	14	1.3120899718837862	0.08533716090680245	RB1, HGF, PIK3R2, AXIN2, TGFBR1, LRP6, TGFBR2, AKT3, CTNNA1, CTNNB1, MAPK1, GRB2, MET, MAPK3	514	150	9011	1.6362386511024642	0.9999999999986008	0.16434343789653874	0.09506140035191948
KEGG_PATHWAY	mmu04720:Long-term potentiation	8	0.7497656982193065	0.0853941392991819	RPS6KA3, PLCB3, GNAQ, EP300, MAPK1, PRKACA, PLCB2, MAPK3	514	67	9011	2.0932690632440907	0.9999999999986272	0.16434343789653874	0.09506140035191948
KEGG_PATHWAY	mmu04061:Viral protein interaction with cytokine and cytokine receptor	10	0.937207122774133	0.09071490942995063	CSF1R, CXCL10, IL10RB, CCL5, IL10RA, CCL4, TNFRSF14, TNFRSF1B, TNF, CXCL2	514	95	9011	1.8453819373336064	0.9999999999997697	0.1734922642847806	0.1003533685568829
KEGG_PATHWAY	mmu00640:Propanoate metabolism	5	0.4686035613870665	0.09699958173270495	BCKDHA, ECHS1, MMUT, ACOX3, ACADS	514	31	9011	2.827601355591816	0.9999999999999725	0.18435945347955104	0.10663929171856384

## Sheet: TRRUST analysis negat AvsC
Key TF	Description	# of overlapped genes	P value	Q value	List of overlapped genes
NFKB1	nuclear factor of kappa light polypeptide gene enhancer in B-cells 1	26	1.81e-09	1.38e-07	CD38,NOS2,LTC4S,TNFAIP3,EBI3,PSMB9,CCL5,CXCL10,CD74,REPS2,IL1A,AGT,CD40,PTAFR,NOD2,CD83,CCND2,MMP14,TNF,BCL3,IRF7,CCL4,OLFM4,TRAF1,CXCL2,HES1
RELA	v-rel reticuloendotheliosis viral oncogene homolog A (avian)	25	7.27e-09	2.76e-07	CCL4,TRAF1,CXCL10,IRF7,REPS2,CD40,MMP14,PSMB9,HES1,LTC4S,TNFAIP3,CD38,NOS2,CXCL2,OLFM4,CD74,BCL3,CD83,CCND2,PTAFR,TNF,CCL5,AGT,IL1A,EBI3
SPI1	spleen focus forming virus (SFFV) proviral integration oncogene spi1	9	6.15e-06	0.000156	CD40,CYBB,IFIT3,CSF2RA,CSF3R,CCL5,CD22,TNF,HCK
IRF1	interferon regulatory factor 1	8	1.13e-05	0.000214	CXCL10,IFIT3,CCL5,CASP7,PSMB9,CD40,CYBB,DDX58
NFKBIA	nuclear factor of kappa light polypeptide gene enhancer in B-cells inhibitor, alpha	5	3.88e-05	0.00059	TRAF1,NOS2,EBI3,CD40,CCL5
STAT1	signal transducer and activator of transcription 1, 91kDa	9	7.39e-05	0.000936	XAF1,IFIT3,CD22,FCGRT,NOS2,IRF7,CXCL10,CD40,PSMB9
NR1I2	nuclear receptor subfamily 1, group I, member 2	5	0.000194	0.00197	NOD1,FOSL1,UGT1A1,NOD2,PTAFR
IRF3	interferon regulatory factor 3	4	0.00023	0.00197	ABCC2,IRF7,CXCL10,CCL5
STAT3	signal transducer and activator of transcription 3 (acute-phase response factor)	11	0.000234	0.00197	FOS,CCND2,PRDM1,HGF,VDR,KLF11,FAAH,S100A11,S1PR1,LGALS3BP,MMP14
JUND	jun D proto-oncogene	5	0.000715	0.00543	SOX4,CLU,NOS2,CCL5,FOSL1
ETV4	ets variant 4	4	0.00109	0.00756	MMP14,TIMP2,TNF,CCND2
SP1	Sp1 transcription factor	21	0.00125	0.00792	CD83,VDR,TIMP2,AGT,EZR,MET,TNF,LSP1,CCND2,SRC,HGF,TCN2,FOLR1,LTC4S,APOE,AHR,SIGIRR,CCL5,MMP14,SPP1,FOS
HNF1A	HNF1 homeobox A	4	0.00209	0.0122	UGT1A9,UGT1A1,UGT1A8,UGT1A10
FOSL2	FOS-like antigen 2	3	0.00361	0.0196	FOSL1,NOS2,CLU
CDX2	caudal type homeobox 2	4	0.00455	0.0231	VDR,AXIN2,UGT1A8,UGT1A10
PML	promyelocytic leukemia	3	0.00721	0.0323	HCK,UBA7,TNFAIP3
FOS	FBJ murine osteosarcoma viral oncogene homolog	5	0.00722	0.0323	CLU,EZR,FOS,NOS2,IL1A
AHR	aryl hydrocarbon receptor	3	0.0109	0.0421	FOS,CCNG2,UGT1A1
REL	v-rel reticuloendotheliosis viral oncogene homolog (avian)	3	0.0109	0.0421	EPHB2,TNFAIP3,CCL5
IRF9	interferon regulatory factor 9	2	0.0116	0.0421	IFIT3,CCND2
RBMX	RNA binding motif protein, X-linked	2	0.0116	0.0421	FOS,FOSL1
JUN	jun proto-oncogene	8	0.0146	0.0494	FOSL1,VDR,CCL5,EZR,IL1A,TIMP2,NOS2,TNF
CREM	cAMP responsive element modulator	3	0.0156	0.0494	DUSP1,FOS,CCL4
SRF	serum response factor (c-fos serum response element-binding transcription factor)	3	0.0156	0.0494	MMP14,FOS,FOSL1
STAT2	signal transducer and activator of transcription 2, 113kDa	2	0.0219	0.0667	NOS2,IFIT3
YBX1	Y box binding protein 1	3	0.0255	0.073	MET,AGT,ERBB3
IRF7	interferon regulatory factor 7	2	0.0259	0.073	CCL5,CXCL10
SMAD3	SMAD family member 3	3	0.0277	0.0753	AHR,VDR,CCND2
NFYC	nuclear transcription factor Y, gamma	2	0.0302	0.0793	FOS,CCND2
GATA1	GATA binding protein 1 (globin transcription factor 1)	4	0.0331	0.0838	IL1RL1,F13A1,CYBB,CEBPA
NFYB	nuclear transcription factor Y, beta	2	0.0348	0.0853	CCND2,FOS
CEBPB	CCAAT/enhancer binding protein (C/EBP), beta	4	0.0389	0.0912	CSF3R,TNF,PRDM1,DAPK1
NR4A1	nuclear receptor subfamily 4, group A, member 1	2	0.0396	0.0912	TIMP2,TNF
STAT6	signal transducer and activator of transcription 6, interleukin-4 induced	3	0.0408	0.0912	CD40,FOS,DUSP1
PITX1	paired-like homeodomain 1	2	0.0446	0.0969	HES1,IRF7
CEBPD	CCAAT/enhancer binding protein (C/EBP), delta	2	0.0499	0.105	C3,TNF
PPARG	peroxisome proliferator-activated receptor gamma	4	0.0521	0.106	UGT1A9,CEBPA,FABP4,CD83
RUNX1	runt-related transcription factor 1	3	0.0531	0.106	SLC22A4,CCND2,MYH10
DDIT3	DNA-damage-inducible transcript 3	2	0.0553	0.108	ATF5,CEBPA
GATA2	GATA binding protein 2	2	0.061	0.116	IL1RL1,CYBB
ARNT	aryl hydrocarbon receptor nuclear translocator	2	0.0668	0.116	FOS,AHR
ELK1	ELK1, member of ETS oncogene family	2	0.0668	0.116	FOSL1,FOS
KLF6	Kruppel-like factor 6	2	0.0668	0.116	LTC4S,NOS2
E2F1	E2F transcription factor 1	6	0.0671	0.116	MAP1LC3A,TNF,ETV4,MYH10,DUSP1,CASP7
PAX5	paired box 5	2	0.0729	0.123	PRDM1,MET
CTNNB1	catenin (cadherin-associated protein), beta 1, 88kDa	2	0.0791	0.131	NRCAM,MMP14
ETS1	v-ets erythroblastosis virus E26 oncogene homolog 1 (avian)	4	0.0881	0.141	TBXAS1,F13A1,CSF3R,TMEM158
HDAC3	histone deacetylase 3	2	0.0919	0.141	TNF,PRAM1
POU5F1	POU class 5 homeobox 1	2	0.0919	0.141	SPP1,ITGA6
SP3	Sp3 transcription factor	5	0.0939	0.141	TIMP2,HGF,LTC4S,CD83,TCN2
CEBPA	CCAAT/enhancer binding protein (C/EBP), alpha	3	0.0946	0.141	SPP1,CSF3R,CSF2RA
TWIST2	twist basic helix-loop-helix transcription factor 2	2	0.0985	0.144	FOS,ERBB3
MITF	microphthalmia-associated transcription factor	2	0.105	0.151	FOS,MET
ERG	v-ets erythroblastosis virus E26 oncogene homolog (avian)	2	0.112	0.158	SPP1,SOX4
EGR1	early growth response 1	4	0.118	0.164	CCND2,MMP14,TNF,BCAR1
BRCA1	breast cancer 1, early onset	3	0.121	0.165	RNASEL,IRF7,FOS
LEF1	lymphoid enhancer-binding factor 1	2	0.126	0.168	NRCAM,CEBPA
RUNX3	runt-related transcription factor 3	2	0.134	0.175	HES1,CASP7
ATF2	activating transcription factor 2	2	0.148	0.191	DUSP1,TNF
USF1	upstream transcription factor 1	3	0.161	0.204	TCN2,AGT,CD2
MYC	v-myc myelocytomatosis viral oncogene homolog (avian)	4	0.165	0.205	AXIN2,CEBPA,CCND2,CD38
ATF4	activating transcription factor 4 (tax-responsive enhancer element B67)	2	0.171	0.206	IRF7,APOE
TWIST1	twist basic helix-loop-helix transcription factor 1	2	0.171	0.206	ERBB3,FOS
MYB	v-myb myeloblastosis viral oncogene homolog (avian)	2	0.186	0.22	CSF3R,CEBPA
HDAC1	histone deacetylase 1	3	0.193	0.22	SPP1,CCND2,FOS
TFAP2A	transcription factor AP-2 alpha (activating enhancer binding protein 2 alpha)	3	0.193	0.22	HGF,ECM1,TIMP2
NR3C1	nuclear receptor subfamily 3, group C, member 1 (glucocorticoid receptor)	2	0.194	0.22	SPP1,UGT1A1
PPARA	peroxisome proliferator-activated receptor alpha	2	0.202	0.225	UGT1A9,FABP4
USF2	upstream transcription factor 2, c-fos interacting	2	0.265	0.292	TCN2,CD2
TP53	tumor protein p53	5	0.272	0.292	TBXAS1,NLRC4,MET,BCL3,DUSP1
SIRT1	sirtuin 1	2	0.273	0.292	NOTCH1,TNF
EP300	E1A binding protein p300	2	0.336	0.354	TBXAS1,CYBB
ESR1	estrogen receptor 1	2	0.484	0.504	AHR,FOS
HIF1A	hypoxia inducible factor 1, alpha subunit (basic helix-loop-helix transcription factor)	2	0.531	0.545	TIMP2,MET
CREB1	cAMP responsive element binding protein 1	2	0.575	0.581	FOS,CCL5
YY1	YY1 transcription factor	2	0.581	0.581	IRF7,NOS2
