# Supplementary material for: Age-associated microglial transcriptome leads to diminished immunogenicity and dysregulation of MCT4 and P2RY12/P2RY13 related functions
Source: Cell Death Discov. 2025 Jan 19;11:16. doi: 10.1038/s41420-025-02295-1 (PMC11743796; doi:10.1038/s41420-025-02295-1)
Supplement: Supplementary file 4 — Supplementary Table_2 [file 41420_2025_2295_MOESM4_ESM.xlsx]

## Sheet: CTRL vs CTRL_LPS BV-2
baseMean	log2FoldChange	pvalue	padj	Gene name	Gene description	NCBI gene ID	Ensembl ID	MGI ID	Type
1481.88	6.9872	3.67229e-111	3.58503e-109	Ccl5	chemokine (C-C motif) ligand 5 [Source:MGI Symbol;Acc:MGI:98262]	20304	ENSMUSG00000035042	MGI:98262	protein_coding
316.143	6.69315	1.18696e-124	1.51012e-122	Samd9l	sterile alpha motif domain containing 9-like [Source:MGI Symbol;Acc:MGI:1343184]	209086	ENSMUSG00000047735	MGI:1343184	protein_coding
247.928	6.68829	4.10851e-85	2.63051e-83	Cfb	complement factor B [Source:MGI Symbol;Acc:MGI:105975]	14962	ENSMUSG00000090231	MGI:105975	protein_coding
144.364	6.55807	3.78285e-117	4.12143e-115	Zfp811	zinc finger protein 811 [Source:MGI Symbol;Acc:MGI:2682944]	240063	ENSMUSG00000055202	MGI:2682944	protein_coding
1099.14	6.55119	3.42323e-84	2.15675e-82	Gbp2	guanylate binding protein 2 [Source:MGI Symbol;Acc:MGI:102772]	14469	ENSMUSG00000028270	MGI:102772	protein_coding
1111.24	6.32123	4.02192e-110	3.85011e-108	Isg15	ISG15 ubiquitin-like modifier [Source:MGI Symbol;Acc:MGI:1855694]	100038882	ENSMUSG00000035692	MGI:1855694	protein_coding
71.8498	6.31449	1.80738e-64	7.37922e-63	Apol9a	apolipoprotein L 9a [Source:MGI Symbol;Acc:MGI:3606001]	223672	ENSMUSG00000057346	MGI:3606001	protein_coding
177.468	6.29748	1.08101e-122	1.34072e-120	Gm20559	predicted gene, 20559 [Source:MGI Symbol;Acc:MGI:5295666]	---	ENSMUSG00000106734	MGI:5295666	processed_transcript
991.767	6.26479	7.23645e-96	5.42596e-94	Gbp3	guanylate binding protein 3 [Source:MGI Symbol;Acc:MGI:1926263]	55932	ENSMUSG00000028268	MGI:1926263	protein_coding
2483.75	6.15026	3.16728e-59	1.10898e-57	Cmpk2	cytidine monophosphate (UMP-CMP) kinase 2, mitochondrial [Source:MGI Symbol;Acc:MGI:99830]	22169	ENSMUSG00000020638	MGI:99830	protein_coding
162.425	6.14476	6.09763e-117	6.57078e-115	Marco	macrophage receptor with collagenous structure [Source:MGI Symbol;Acc:MGI:1309998]	17167	ENSMUSG00000026390	MGI:1309998	protein_coding
227.043	6.13104	1.40331e-55	4.37178e-54	Gm20547	predicted gene 20547 [Source:MGI Symbol;Acc:MGI:5142012]	---	ENSMUSG00000092511	MGI:5142012	protein_coding
204.538	6.12347	1.90924e-59	6.75945e-58	Mx2	MX dynamin-like GTPase 2 [Source:MGI Symbol;Acc:MGI:97244]	17858	ENSMUSG00000023341	MGI:97244	polymorphic_pseudogene
492.011	6.08521	2.46217e-132	3.70641e-130	Csf3	colony stimulating factor 3 (granulocyte) [Source:MGI Symbol;Acc:MGI:1339751]	12985	ENSMUSG00000038067	MGI:1339751	protein_coding
317.528	6.04285	1.3463e-82	8.21952e-81	Ifi211	interferon activated gene 211 [Source:MGI Symbol;Acc:MGI:3041120]	381308	ENSMUSG00000026536	MGI:3041120	protein_coding
154.038	6.00363	8.19218e-47	2.03207e-45	Ifi205	interferon activated gene 205 [Source:MGI Symbol;Acc:MGI:101847]	226695	ENSMUSG00000054203	MGI:101847	protein_coding
976.035	5.96771	4.83505e-47	1.20693e-45	Cxcl2	chemokine (C-X-C motif) ligand 2 [Source:MGI Symbol;Acc:MGI:1340094]	20310	ENSMUSG00000058427	MGI:1340094	protein_coding
4332.34	5.94582	9.90819e-50	2.65115e-48	Cxcl10	chemokine (C-X-C motif) ligand 10 [Source:MGI Symbol;Acc:MGI:1352450]	15945	ENSMUSG00000034855	MGI:1352450	protein_coding
635.961	5.93329	2.9683e-57	9.7721e-56	Ifit3	interferon-induced protein with tetratricopeptide repeats 3 [Source:MGI Symbol;Acc:MGI:1101055]	15959	ENSMUSG00000074896	MGI:1101055	protein_coding
163.309	5.89557	8.21504e-57	2.6777e-55	Isg20	interferon-stimulated protein [Source:MGI Symbol;Acc:MGI:1928895]	57444	ENSMUSG00000039236	MGI:1928895	protein_coding
407.815	5.89033	1.57981e-67	6.89244e-66	Gbp7	guanylate binding protein 7 [Source:MGI Symbol;Acc:MGI:2444421]	229900	ENSMUSG00000040253	MGI:2444421	protein_coding
1442.15	5.84338	1.14447e-47	2.91211e-46	Nos2	nitric oxide synthase 2, inducible [Source:MGI Symbol;Acc:MGI:97361]	18126	ENSMUSG00000020826	MGI:97361	protein_coding
51.62	5.77619	6.86805e-70	3.14241e-68	Ifih1	interferon induced with helicase C domain 1 [Source:MGI Symbol;Acc:MGI:1918836]	71586	ENSMUSG00000026896	MGI:1918836	protein_coding
1165.59	5.77613	1.06033e-53	3.12086e-52	Ifit1	interferon-induced protein with tetratricopeptide repeats 1 [Source:MGI Symbol;Acc:MGI:99450]	15957	ENSMUSG00000034459	MGI:99450	protein_coding
651.371	5.77463	5.62101e-122	6.9279e-120	Ddx58	DEAD (Asp-Glu-Ala-Asp) box polypeptide 58 [Source:MGI Symbol;Acc:MGI:2442858]	230073	ENSMUSG00000040296	MGI:2442858	protein_coding
179.525	5.76119	2.34544e-42	5.11638e-41	Mx1	MX dynamin-like GTPase 1 [Source:MGI Symbol;Acc:MGI:97243]	---	ENSMUSG00000000386	MGI:97243	polymorphic_pseudogene
1218.67	5.74612	9.08652e-63	3.55528e-61	Oasl2	2'-5' oligoadenylate synthetase-like 2 [Source:MGI Symbol;Acc:MGI:1344390]	23962	ENSMUSG00000029561	MGI:1344390	protein_coding
359.118	5.74254	3.51287e-88	2.34827e-86	Xaf1	XIAP associated factor 1 [Source:MGI Symbol;Acc:MGI:3772572]	327959	ENSMUSG00000040483	MGI:3772572	protein_coding
1673.61	5.70516	3.18764e-48	8.23857e-47	Il1a	interleukin 1 alpha [Source:MGI Symbol;Acc:MGI:96542]	16175	ENSMUSG00000027399	MGI:96542	protein_coding
1079.65	5.68931	5.8133e-80	3.352e-78	Irf7	interferon regulatory factor 7 [Source:MGI Symbol;Acc:MGI:1859212]	54123	ENSMUSG00000025498	MGI:1859212	protein_coding
60.1038	5.6616	5.73263e-66	2.42072e-64	Serpina3f	serine (or cysteine) peptidase inhibitor, clade A, member 3F [Source:MGI Symbol;Acc:MGI:2182838]	238393	ENSMUSG00000066363	MGI:2182838	protein_coding
228.537	5.63185	9.79523e-164	2.47643e-161	Cdc42ep2	CDC42 effector protein (Rho GTPase binding) 2 [Source:MGI Symbol;Acc:MGI:1929744]	104252	ENSMUSG00000045664	MGI:1929744	protein_coding
406.415	5.61728	9.30096e-70	4.23591e-68	Slfn5	schlafen 5 [Source:MGI Symbol;Acc:MGI:1329004]	327978	ENSMUSG00000054404	MGI:1329004	protein_coding
137.092	5.61686	9.84228e-39	1.91599e-37	Il6	interleukin 6 [Source:MGI Symbol;Acc:MGI:96559]	16193	ENSMUSG00000025746	MGI:96559	protein_coding
123.095	5.59219	2.01435e-47	5.0927e-46	Ifi209	interferon activated gene 209 [Source:MGI Symbol;Acc:MGI:2138243]	236312	ENSMUSG00000043263	MGI:2138243	protein_coding
39.629	5.55013	2.8157e-48	7.2964e-47	Apol9b	apolipoprotein L 9b [Source:MGI Symbol;Acc:MGI:1919148]	71898	ENSMUSG00000068246	MGI:1919148	protein_coding
3052.68	5.54666	1.27625e-137	2.06293e-135	Ccl4	chemokine (C-C motif) ligand 4 [Source:MGI Symbol;Acc:MGI:98261]	20303	ENSMUSG00000018930	MGI:98261	protein_coding
55.2749	5.54086	5.78433e-54	1.72047e-52	Gm43802	predicted gene 43802 [Source:MGI Symbol;Acc:MGI:5663939]	---	ENSMUSG00000105338	MGI:5663939	processed_pseudogene
307.313	5.52323	1.6035e-36	2.93059e-35	Gbp5	guanylate binding protein 5 [Source:MGI Symbol;Acc:MGI:2429943]	229898	ENSMUSG00000105504	MGI:2429943	protein_coding
29.2221	5.51368	6.50572e-42	1.39297e-40	Cd69	CD69 antigen [Source:MGI Symbol;Acc:MGI:88343]	12515	ENSMUSG00000030156	MGI:88343	protein_coding
191.101	5.49141	1.11954e-57	3.72927e-56	H2-M2	histocompatibility 2, M region locus 2 [Source:MGI Symbol;Acc:MGI:95914]	14990	ENSMUSG00000016283	MGI:95914	protein_coding
1526.36	5.46563	8.38152e-35	1.44605e-33	Il1b	interleukin 1 beta [Source:MGI Symbol;Acc:MGI:96543]	16176	ENSMUSG00000027398	MGI:96543	protein_coding
545.676	5.45798	1.83222e-60	6.67862e-59	Rtp4	receptor transporter protein 4 [Source:MGI Symbol;Acc:MGI:1915025]	67775	ENSMUSG00000033355	MGI:1915025	protein_coding
78.889	5.44712	2.52743e-34	4.27453e-33	Il27	interleukin 27 [Source:MGI Symbol;Acc:MGI:2384409]	246779	ENSMUSG00000044701	MGI:2384409	protein_coding
2381.69	5.44621	5.90778e-272	5.06528e-269	Ptgs2	prostaglandin-endoperoxide synthase 2 [Source:MGI Symbol;Acc:MGI:97798]	19225	ENSMUSG00000032487	MGI:97798	protein_coding
104.992	5.43414	2.39185e-55	7.41625e-54	Lcn2	lipocalin 2 [Source:MGI Symbol;Acc:MGI:96757]	16819	ENSMUSG00000026822	MGI:96757	protein_coding
4311.2	5.42017	1.42086e-123	1.78467e-121	Parp14	poly (ADP-ribose) polymerase family, member 14 [Source:MGI Symbol;Acc:MGI:1919489]	547253	ENSMUSG00000034422	MGI:1919489	protein_coding
112.955	5.41717	1.65053e-45	3.91208e-44	Sp100	nuclear antigen Sp100 [Source:MGI Symbol;Acc:MGI:109561]	20684	ENSMUSG00000026222	MGI:109561	protein_coding
35.5047	5.40629	9.8095e-50	2.6283e-48	Zbp1	Z-DNA binding protein 1 [Source:MGI Symbol;Acc:MGI:1927449]	58203	ENSMUSG00000027514	MGI:1927449	protein_coding
69.5995	5.40566	9.76625e-60	3.50165e-58	Hdc	histidine decarboxylase [Source:MGI Symbol;Acc:MGI:96062]	15186	ENSMUSG00000027360	MGI:96062	protein_coding
2801.63	5.3445	8.49186e-119	9.67974e-117	Cd40	CD40 antigen [Source:MGI Symbol;Acc:MGI:88336]	21939	ENSMUSG00000017652	MGI:88336	protein_coding
3637.37	5.34246	1.12042e-62	4.35793e-61	Saa3	serum amyloid A 3 [Source:MGI Symbol;Acc:MGI:98223]	20210	ENSMUSG00000040026	MGI:98223	protein_coding
43.113	5.34228	6.5809e-56	2.08307e-54	Batf2	basic leucine zipper transcription factor, ATF-like 2 [Source:MGI Symbol;Acc:MGI:1921731]	74481	ENSMUSG00000039699	MGI:1921731	protein_coding
256.322	5.31535	7.64369e-56	2.41174e-54	Ccrl2	chemokine (C-C motif) receptor-like 2 [Source:MGI Symbol;Acc:MGI:1920904]	54199	ENSMUSG00000043953	MGI:1920904	protein_coding
49.4772	5.3008	2.571e-54	7.7523e-53	Tnn	tenascin N [Source:MGI Symbol;Acc:MGI:2665790]	329278	ENSMUSG00000026725	MGI:2665790	protein_coding
220.656	5.27895	1.78822e-162	4.46376e-160	H2-T24	histocompatibility 2, T region locus 24 [Source:MGI Symbol;Acc:MGI:95958]	15042	ENSMUSG00000053835	MGI:95958	protein_coding
893.989	5.21985	3.23554e-46	7.87713e-45	Traf1	TNF receptor-associated factor 1 [Source:MGI Symbol;Acc:MGI:101836]	22029	ENSMUSG00000026875	MGI:101836	protein_coding
51.6925	5.20125	3.03767e-49	8.05147e-48	Slamf7	SLAM family member 7 [Source:MGI Symbol;Acc:MGI:1922595]	75345	ENSMUSG00000038179	MGI:1922595	protein_coding
693.665	5.16929	1.15934e-45	2.76114e-44	Usp18	ubiquitin specific peptidase 18 [Source:MGI Symbol;Acc:MGI:1344364]	24110	ENSMUSG00000030107	MGI:1344364	protein_coding
117.221	5.16891	1.34169e-43	3.02034e-42	Gm12250	predicted gene 12250 [Source:MGI Symbol;Acc:MGI:3649299]	---	ENSMUSG00000082292	MGI:3649299	processed_pseudogene
128.892	5.16715	2.29887e-35	4.03684e-34	Ifit3b	interferon-induced protein with tetratricopeptide repeats 3B [Source:MGI Symbol;Acc:MGI:3698419]	667370	ENSMUSG00000062488	MGI:3698419	protein_coding
2997.21	5.14414	4.39384e-106	3.92066e-104	Ifit2	interferon-induced protein with tetratricopeptide repeats 2 [Source:MGI Symbol;Acc:MGI:99449]	15958	ENSMUSG00000045932	MGI:99449	protein_coding
10598.2	5.1405	1.0934e-32	1.73466e-31	Rsad2	radical S-adenosyl methionine domain containing 2 [Source:MGI Symbol;Acc:MGI:1929628]	58185	ENSMUSG00000020641	MGI:1929628	protein_coding
375.453	5.09705	4.45775e-146	8.13952e-144	Slfn8	schlafen 8 [Source:MGI Symbol;Acc:MGI:2672859]	276950	ENSMUSG00000035208	MGI:2672859	protein_coding
585.946	5.09039	1.6829e-93	1.21563e-91	Dhx58	DEXH (Asp-Glu-X-His) box polypeptide 58 [Source:MGI Symbol;Acc:MGI:1931560]	80861	ENSMUSG00000017830	MGI:1931560	protein_coding
24.8136	5.04378	2.69443e-42	5.87118e-41	Gm43197	predicted gene 43197 [Source:MGI Symbol;Acc:MGI:5663334]	---	ENSMUSG00000107215	MGI:5663334	TEC
105.017	5.01346	9.08644e-34	1.50323e-32	Ifitm3	interferon induced transmembrane protein 3 [Source:MGI Symbol;Acc:MGI:1913391]	66141	ENSMUSG00000025492	MGI:1913391	protein_coding
66.6435	4.99047	2.74191e-63	1.08575e-61	Mir155hg	Mir155 host gene (non-protein coding) [Source:MGI Symbol;Acc:MGI:5477161]	---	ENSMUSG00000097418	MGI:5477161	lincRNA
866.503	4.97154	0	0	Tarm1	T cell-interacting, activating receptor on myeloid cells 1 [Source:MGI Symbol;Acc:MGI:2442280]	245126	ENSMUSG00000053338	MGI:2442280	protein_coding
47.4109	4.94395	1.43891e-60	5.28402e-59	Col4a2	collagen, type IV, alpha 2 [Source:MGI Symbol;Acc:MGI:88455]	12827	ENSMUSG00000031503	MGI:88455	protein_coding
1945.55	4.92244	2.29398e-78	1.28151e-76	Ccl2	chemokine (C-C motif) ligand 2 [Source:MGI Symbol;Acc:MGI:98259]	20296	ENSMUSG00000035385	MGI:98259	protein_coding
16.888	4.92207	1.05609e-33	1.74569e-32	Gm43302	predicted gene 43302 [Source:MGI Symbol;Acc:MGI:5663439]	---	ENSMUSG00000079362	MGI:5663439	protein_coding
4680.55	4.90457	1.50476e-174	4.49604e-172	Tnf	tumor necrosis factor [Source:MGI Symbol;Acc:MGI:104798]	21926	ENSMUSG00000024401	MGI:104798	protein_coding
27.2393	4.87318	1.52601e-44	3.53619e-43	Lta	lymphotoxin A [Source:MGI Symbol;Acc:MGI:104797]	16992	ENSMUSG00000024402	MGI:104797	protein_coding
27.975	4.85777	3.54038e-37	6.63653e-36	Gbp6	guanylate binding protein 6 [Source:MGI Symbol;Acc:MGI:2140937]	100702	ENSMUSG00000104713	MGI:2140937	protein_coding
2987.42	4.848	2.99466e-86	1.93622e-84	Il1rn	interleukin 1 receptor antagonist [Source:MGI Symbol;Acc:MGI:96547]	16181	ENSMUSG00000026981	MGI:96547	protein_coding
21516.4	4.75355	0	0	Ccl3	chemokine (C-C motif) ligand 3 [Source:MGI Symbol;Acc:MGI:98260]	20302	ENSMUSG00000000982	MGI:98260	protein_coding
12.5688	4.75014	2.22911e-29	3.22037e-28	Tgtp2	T cell specific GTPase 2 [Source:MGI Symbol;Acc:MGI:3710083]	100039796	ENSMUSG00000078921	MGI:3710083	protein_coding
21.7868	4.72401	3.09226e-35	5.41558e-34	Phf11a	PHD finger protein 11A [Source:MGI Symbol;Acc:MGI:1918441]	219131	ENSMUSG00000044703	MGI:1918441	protein_coding
22.2372	4.71692	2.21488e-38	4.26122e-37	Gm49730	predicted gene, 49730 [Source:MGI Symbol;Acc:MGI:6215212]	---	ENSMUSG00000116639	MGI:6215212	TEC
21.2289	4.70901	4.94979e-36	8.91414e-35	Adora2a	adenosine A2a receptor [Source:MGI Symbol;Acc:MGI:99402]	11540	ENSMUSG00000020178	MGI:99402	protein_coding
423.228	4.70228	1.77384e-64	7.27237e-63	Ptpn14	protein tyrosine phosphatase, non-receptor type 14 [Source:MGI Symbol;Acc:MGI:102467]	19250	ENSMUSG00000026604	MGI:102467	protein_coding
5540.98	4.69711	4.5671e-283	4.74017e-280	Oasl1	2'-5' oligoadenylate synthetase-like 1 [Source:MGI Symbol;Acc:MGI:2180849]	231655	ENSMUSG00000041827	MGI:2180849	protein_coding
1064.24	4.69554	4.3756e-76	2.30713e-74	Ifi203	interferon activated gene 203 [Source:MGI Symbol;Acc:MGI:96428]	102641031	ENSMUSG00000039997	MGI:96428	protein_coding
54.9005	4.67847	4.62489e-57	1.51248e-55	Slfn4	schlafen 4 [Source:MGI Symbol;Acc:MGI:1329010]	20558	ENSMUSG00000000204	MGI:1329010	protein_coding
266.141	4.64687	2.60404e-68	1.15918e-66	Ntng2	netrin G2 [Source:MGI Symbol;Acc:MGI:2159341]	171171	ENSMUSG00000035513	MGI:2159341	protein_coding
16.86	4.64405	1.88266e-34	3.19777e-33	Il1f9	interleukin 1 family, member 9 [Source:MGI Symbol;Acc:MGI:2449929]	215257	ENSMUSG00000044103	MGI:2449929	protein_coding
3580.68	4.63848	2.71155e-117	2.97066e-115	Clec4e	C-type lectin domain family 4, member e [Source:MGI Symbol;Acc:MGI:1861232]	56619	ENSMUSG00000030142	MGI:1861232	protein_coding
118.118	4.57749	5.68461e-38	1.08414e-36	Ccl7	chemokine (C-C motif) ligand 7 [Source:MGI Symbol;Acc:MGI:99512]	20306	ENSMUSG00000035373	MGI:99512	protein_coding
51.0615	4.54693	2.48351e-40	5.11754e-39	Osbp2	oxysterol binding protein 2 [Source:MGI Symbol;Acc:MGI:1921559]	74309	ENSMUSG00000020435	MGI:1921559	protein_coding
877.27	4.5279	4.95806e-89	3.3599e-87	Oas2	2'-5' oligoadenylate synthetase 2 [Source:MGI Symbol;Acc:MGI:2180852]	246728	ENSMUSG00000032690	MGI:2180852	protein_coding
15.3437	4.52123	3.17138e-29	4.55165e-28	Tmc3	transmembrane channel-like gene family 3 [Source:MGI Symbol;Acc:MGI:2669033]	233424	ENSMUSG00000038540	MGI:2669033	protein_coding
15.7576	4.5154	7.71764e-30	1.1307e-28	Ccl12	chemokine (C-C motif) ligand 12 [Source:MGI Symbol;Acc:MGI:108224]	20293	ENSMUSG00000035352	MGI:108224	protein_coding
113.428	4.48206	1.87962e-46	4.60449e-45	Ifi47	interferon gamma inducible protein 47 [Source:MGI Symbol;Acc:MGI:99448]	15953	ENSMUSG00000078920	MGI:99448	protein_coding
15641.7	4.47958	1.36577e-99	1.08165e-97	Rnf213	ring finger protein 213 [Source:MGI Symbol;Acc:MGI:1289196]	672511	ENSMUSG00000070327	MGI:1289196	protein_coding
1210.01	4.46976	0	0	Gpr84	G protein-coupled receptor 84 [Source:MGI Symbol;Acc:MGI:1934129]	80910	ENSMUSG00000063234	MGI:1934129	protein_coding
19.1574	4.46598	4.67785e-30	6.9099e-29	Mmp13	matrix metallopeptidase 13 [Source:MGI Symbol;Acc:MGI:1340026]	17386	ENSMUSG00000050578	MGI:1340026	protein_coding
52.2006	4.45872	4.75844e-48	1.22024e-46	Socs1	suppressor of cytokine signaling 1 [Source:MGI Symbol;Acc:MGI:1354910]	12703	ENSMUSG00000038037	MGI:1354910	protein_coding
17.5951	4.437	3.49925e-28	4.81544e-27	Ddx60	DEAD (Asp-Glu-Ala-Asp) box polypeptide 60 [Source:MGI Symbol;Acc:MGI:2384570]	234311	ENSMUSG00000037921	MGI:2384570	protein_coding
1086.12	4.43217	1.51573e-75	7.76371e-74	6530402F18Rik	RIKEN cDNA 6530402F18 gene [Source:MGI Symbol;Acc:MGI:1923470]	---	ENSMUSG00000079499	MGI:1923470	processed_transcript
85.3358	4.42303	1.8697e-54	5.65497e-53	Dusp8	dual specificity phosphatase 8 [Source:MGI Symbol;Acc:MGI:106626]	18218	ENSMUSG00000037887	MGI:106626	protein_coding
66.4937	4.42094	7.38928e-23	8.31716e-22	Ifit1bl1	interferon induced protein with tetratricpeptide repeats 1B like 1 [Source:MGI Symbol;Acc:MGI:3650685]	667373	ENSMUSG00000079339	MGI:3650685	protein_coding
158.618	4.39392	4.06613e-78	2.24605e-76	Phf11b	PHD finger protein 11B [Source:MGI Symbol;Acc:MGI:3645789]	236451	ENSMUSG00000091649	MGI:3645789	protein_coding
1851.6	4.34744	6.44972e-271	5.29952e-268	Slfn2	schlafen 2 [Source:MGI Symbol;Acc:MGI:1313258]	20556	ENSMUSG00000072620	MGI:1313258	protein_coding
14.4348	4.33418	4.39325e-25	5.35444e-24	Iigp1	interferon inducible GTPase 1 [Source:MGI Symbol;Acc:MGI:1926259]	60440	ENSMUSG00000054072	MGI:1926259	protein_coding
269.526	4.3221	2.22468e-112	2.22693e-110	Epsti1	epithelial stromal interaction 1 (breast) [Source:MGI Symbol;Acc:MGI:1915168]	108670	ENSMUSG00000022014	MGI:1915168	protein_coding
28.8047	4.30178	1.73313e-22	1.9244e-21	Ifi44	interferon-induced protein 44 [Source:MGI Symbol;Acc:MGI:2443016]	99899	ENSMUSG00000028037	MGI:2443016	protein_coding
39.1683	4.2864	5.34251e-52	1.50937e-50	Fas	Fas (TNF receptor superfamily member 6) [Source:MGI Symbol;Acc:MGI:95484]	14102	ENSMUSG00000024778	MGI:95484	protein_coding
456.203	4.23126	6.24371e-142	1.06143e-139	Pde4b	phosphodiesterase 4B, cAMP specific [Source:MGI Symbol;Acc:MGI:99557]	18578	ENSMUSG00000028525	MGI:99557	protein_coding
4377.43	4.2202	3.03807e-43	6.77723e-42	Slc7a11	solute carrier family 7 (cationic amino acid transporter, y+ system), member 11 [Source:MGI Symbol;Acc:MGI:1347355]	26570	ENSMUSG00000027737	MGI:1347355	protein_coding
77.1602	4.19806	9.51926e-59	3.27038e-57	Bcl2a1d	B cell leukemia/lymphoma 2 related protein A1d [Source:MGI Symbol;Acc:MGI:1278325]	12047	ENSMUSG00000099974	MGI:1278325	protein_coding
346.997	4.1878	5.78452e-152	1.2399e-149	Nod2	nucleotide-binding oligomerization domain containing 2 [Source:MGI Symbol;Acc:MGI:2429397]	257632	ENSMUSG00000055994	MGI:2429397	protein_coding
17.3084	4.164	2.62839e-30	3.92072e-29	Slamf8	SLAM family member 8 [Source:MGI Symbol;Acc:MGI:1921998]	74748	ENSMUSG00000053318	MGI:1921998	protein_coding
15.8483	4.1575	1.93697e-24	2.31637e-23	Ifi206	interferon activated gene 206 [Source:MGI Symbol;Acc:MGI:3646410]	102639543	ENSMUSG00000037849	MGI:3646410	protein_coding
347.264	4.13685	1.17558e-128	1.63256e-126	Treml4	triggering receptor expressed on myeloid cells-like 4 [Source:MGI Symbol;Acc:MGI:1923239]	224840	ENSMUSG00000051682	MGI:1923239	protein_coding
19.7969	4.12123	9.27871e-28	1.2567e-26	Sh2d2a	SH2 domain containing 2A [Source:MGI Symbol;Acc:MGI:1351596]	27371	ENSMUSG00000028071	MGI:1351596	protein_coding
23.4988	4.11264	3.22743e-19	3.09256e-18	Tnfsf10	tumor necrosis factor (ligand) superfamily, member 10 [Source:MGI Symbol;Acc:MGI:107414]	22035	ENSMUSG00000039304	MGI:107414	protein_coding
482.369	4.10003	9.02199e-130	1.28923e-127	Gch1	GTP cyclohydrolase 1 [Source:MGI Symbol;Acc:MGI:95675]	14528	ENSMUSG00000037580	MGI:95675	protein_coding
14.551	4.09888	1.49481e-25	1.86686e-24	Akap12	A kinase (PRKA) anchor protein (gravin) 12 [Source:MGI Symbol;Acc:MGI:1932576]	83397	ENSMUSG00000038587	MGI:1932576	protein_coding
10.4224	4.09105	8.15943e-23	9.1631e-22	Ifit1bl2	interferon induced protein with tetratricopeptide repeats 1B like 2 [Source:MGI Symbol;Acc:MGI:2148249]	112419	ENSMUSG00000067297	MGI:2148249	protein_coding
19.0114	4.07764	4.17932e-30	6.1874e-29	AC142112.1	serine (or cysteine) peptidase inhibitor, clade A, member 3G (Serpina3g) pseudogene	---	ENSMUSG00000118588	---	unprocessed_pseudogene
1575.5	4.07496	1.1757e-213	5.26929e-211	Irgm1	immunity-related GTPase family M member 1 [Source:MGI Symbol;Acc:MGI:107567]	15944	ENSMUSG00000046879	MGI:107567	protein_coding
364.413	4.06401	9.82246e-103	8.07079e-101	Igtp	interferon gamma induced GTPase [Source:MGI Symbol;Acc:MGI:107729]	16145	ENSMUSG00000078853	MGI:107729	protein_coding
750.034	4.06265	9.53371e-131	1.39263e-128	Phf11d	PHD finger protein 11D [Source:MGI Symbol;Acc:MGI:1277133]	219132	ENSMUSG00000068245	MGI:1277133	protein_coding
165.05	4.05676	6.24989e-93	4.45395e-91	Tnip3	TNFAIP3 interacting protein 3 [Source:MGI Symbol;Acc:MGI:3041165]	414084	ENSMUSG00000044162	MGI:3041165	protein_coding
424.682	4.05126	7.31341e-76	3.81536e-74	Mndal	myeloid nuclear differentiation antigen like [Source:MGI Symbol;Acc:MGI:3780953]	100040462	ENSMUSG00000090272	MGI:3780953	protein_coding
353.17	4.03253	5.39349e-52	1.5216e-50	Pilra	paired immunoglobin-like type 2 receptor alpha [Source:MGI Symbol;Acc:MGI:2450529]	231805	ENSMUSG00000046245	MGI:2450529	protein_coding
1489.71	4.00764	1.14523e-84	7.28513e-83	Ifi204	interferon activated gene 204 [Source:MGI Symbol;Acc:MGI:96429]	15951	ENSMUSG00000073489	MGI:96429	protein_coding
1011.35	4.00748	8.03606e-292	8.80395e-289	Tnfaip3	tumor necrosis factor, alpha-induced protein 3 [Source:MGI Symbol;Acc:MGI:1196377]	21929	ENSMUSG00000019850	MGI:1196377	protein_coding
4536.98	3.98992	3.49981e-246	2.30054e-243	Plk2	polo like kinase 2 [Source:MGI Symbol;Acc:MGI:1099790]	20620	ENSMUSG00000021701	MGI:1099790	protein_coding
635.049	3.98227	1.07844e-81	6.46406e-80	Src	Rous sarcoma oncogene [Source:MGI Symbol;Acc:MGI:98397]	20779	ENSMUSG00000027646	MGI:98397	protein_coding
2035.48	3.97955	5.9871e-150	1.20475e-147	Oas3	2'-5' oligoadenylate synthetase 3 [Source:MGI Symbol;Acc:MGI:2180850]	246727	ENSMUSG00000032661	MGI:2180850	protein_coding
17.7596	3.92248	4.02886e-28	5.52882e-27	Fam129a	family with sequence similarity 129, member A [Source:MGI Symbol;Acc:MGI:2137237]	63913	ENSMUSG00000026483	MGI:2137237	protein_coding
7945.74	3.91147	2.70753e-300	3.5595e-297	Helz2	helicase with zinc finger 2, transcriptional coactivator [Source:MGI Symbol;Acc:MGI:2385169]	229003	ENSMUSG00000027580	MGI:2385169	protein_coding
32.8937	3.90237	8.64229e-34	1.43215e-32	Serpina3g	serine (or cysteine) peptidase inhibitor, clade A, member 3G [Source:MGI Symbol;Acc:MGI:105046]	20715	ENSMUSG00000041481	MGI:105046	protein_coding
129.817	3.89949	1.64129e-22	1.82551e-21	Serpinb9b	serine (or cysteine) peptidase inhibitor, clade B, member 9b [Source:MGI Symbol;Acc:MGI:894668]	20706	ENSMUSG00000021403	MGI:894668	protein_coding
34.8491	3.87491	9.70061e-37	1.78614e-35	Hmcn2	hemicentin 2 [Source:MGI Symbol;Acc:MGI:2677838]	665700	ENSMUSG00000055632	MGI:2677838	protein_coding
294.322	3.86556	9.6288e-127	1.26587e-124	Creb5	cAMP responsive element binding protein 5 [Source:MGI Symbol;Acc:MGI:2443973]	231991	ENSMUSG00000053007	MGI:2443973	protein_coding
4648.97	3.84311	0	0	Ehd1	EH-domain containing 1 [Source:MGI Symbol;Acc:MGI:1341878]	13660	ENSMUSG00000024772	MGI:1341878	protein_coding
194.416	3.83882	1.02599e-75	5.33838e-74	Bcl2a1b	B cell leukemia/lymphoma 2 related protein A1b [Source:MGI Symbol;Acc:MGI:1278326]	12045	ENSMUSG00000089929	MGI:1278326	protein_coding
1426.01	3.82913	5.43737e-61	2.0193e-59	Procr	protein C receptor, endothelial [Source:MGI Symbol;Acc:MGI:104596]	19124	ENSMUSG00000027611	MGI:104596	protein_coding
195.183	3.81686	2.29758e-119	2.69692e-117	Stx11	syntaxin 11 [Source:MGI Symbol;Acc:MGI:1921982]	74732	ENSMUSG00000039232	MGI:1921982	protein_coding
394.696	3.81498	6.25631e-93	4.45395e-91	Irgm2	immunity-related GTPase family M member 2 [Source:MGI Symbol;Acc:MGI:1926262]	54396	ENSMUSG00000069874	MGI:1926262	protein_coding
974.767	3.76334	7.65697e-125	9.8049e-123	Gm8995	predicted gene 8995 [Source:MGI Symbol;Acc:MGI:3644223]	---	ENSMUSG00000063286	MGI:3644223	transcribed_unprocessed_pseudogene
76.9611	3.75994	1.09467e-64	4.49727e-63	Oas1b	2'-5' oligoadenylate synthetase 1B [Source:MGI Symbol;Acc:MGI:97430]	23961	ENSMUSG00000029605	MGI:97430	polymorphic_pseudogene
275.278	3.72687	1.59859e-79	9.16401e-78	Herc6	hect domain and RLD 6 [Source:MGI Symbol;Acc:MGI:1914388]	67138	ENSMUSG00000029798	MGI:1914388	protein_coding
74.8998	3.72431	2.93984e-49	7.81316e-48	Pilrb1	paired immunoglobin-like type 2 receptor beta 1 [Source:MGI Symbol;Acc:MGI:2450532]	170741	ENSMUSG00000066684	MGI:2450532	protein_coding
440.048	3.71614	7.97594e-215	3.6578e-212	Calcrl	calcitonin receptor-like [Source:MGI Symbol;Acc:MGI:1926944]	54598	ENSMUSG00000059588	MGI:1926944	protein_coding
6.97093	3.71225	1.45798e-16	1.21263e-15	Vcam1	vascular cell adhesion molecule 1 [Source:MGI Symbol;Acc:MGI:98926]	22329	ENSMUSG00000027962	MGI:98926	protein_coding
7.79893	3.68438	1.07638e-17	9.55275e-17	Gm38339	predicted gene, 38339 [Source:MGI Symbol;Acc:MGI:5611567]	---	ENSMUSG00000102518	MGI:5611567	TEC
465.955	3.67738	6.46192e-30	9.48838e-29	Gdf15	growth differentiation factor 15 [Source:MGI Symbol;Acc:MGI:1346047]	23886	ENSMUSG00000038508	MGI:1346047	protein_coding
7.10647	3.67452	2.9078e-18	2.66334e-17	Gm46189	predicted gene, 46189 [Source:MGI Symbol;Acc:MGI:5825826]	---	ENSMUSG00000112212	MGI:5825826	lincRNA
23.2372	3.66338	1.23791e-27	1.66746e-26	AW011738	expressed sequence AW011738 [Source:MGI Symbol;Acc:MGI:2140540]	---	ENSMUSG00000078349	MGI:2140540	processed_transcript
125.266	3.6601	5.29559e-85	3.37958e-83	Gm45193	predicted gene 45193 [Source:MGI Symbol;Acc:MGI:5753769]	---	ENSMUSG00000108112	MGI:5753769	processed_transcript
22.8058	3.65803	4.18206e-23	4.74786e-22	Gm44165	predicted gene, 44165 [Source:MGI Symbol;Acc:MGI:5690557]	---	ENSMUSG00000107480	MGI:5690557	TEC
10.9844	3.63663	1.68742e-19	1.64163e-18	Ptprg	protein tyrosine phosphatase, receptor type, G [Source:MGI Symbol;Acc:MGI:97814]	19270	ENSMUSG00000021745	MGI:97814	protein_coding
118.691	3.63622	1.15579e-34	1.97677e-33	Sp110	Sp110 nuclear body protein [Source:MGI Symbol;Acc:MGI:1923364]	109032	ENSMUSG00000070034	MGI:1923364	protein_coding
2343.14	3.62605	7.83666e-151	1.62673e-148	Tnfrsf8	tumor necrosis factor receptor superfamily, member 8 [Source:MGI Symbol;Acc:MGI:99908]	21941	ENSMUSG00000028602	MGI:99908	protein_coding
37.5757	3.62586	5.75437e-36	1.03066e-34	Clec2d	C-type lectin domain family 2, member d [Source:MGI Symbol;Acc:MGI:2135589]	93694	ENSMUSG00000030157	MGI:2135589	protein_coding
32.0968	3.61985	1.96025e-45	4.62948e-44	Ttc39c	tetratricopeptide repeat domain 39C [Source:MGI Symbol;Acc:MGI:1919997]	72747	ENSMUSG00000024424	MGI:1919997	protein_coding
65.7571	3.61792	7.93535e-63	3.12346e-61	Gm13822	predicted gene 13822 [Source:MGI Symbol;Acc:MGI:3650351]	---	ENSMUSG00000087477	MGI:3650351	antisense
181.382	3.59145	4.18718e-56	1.34044e-54	Slpi	secretory leukocyte peptidase inhibitor [Source:MGI Symbol;Acc:MGI:109297]	20568	ENSMUSG00000017002	MGI:109297	protein_coding
2576.54	3.58825	5.75605e-140	9.5386e-138	C3	complement component 3 [Source:MGI Symbol;Acc:MGI:88227]	12266	ENSMUSG00000024164	MGI:88227	protein_coding
32.514	3.57999	1.12347e-34	1.92651e-33	Gm14636	predicted gene 14636 [Source:MGI Symbol;Acc:MGI:3641976]	---	ENSMUSG00000073274	MGI:3641976	processed_transcript
922.387	3.56537	0	0	Ier3	immediate early response 3 [Source:MGI Symbol;Acc:MGI:104814]	15937	ENSMUSG00000003541	MGI:104814	protein_coding
140.701	3.56301	6.22061e-114	6.42254e-112	Mfap3l	microfibrillar-associated protein 3-like [Source:MGI Symbol;Acc:MGI:1918556]	71306	ENSMUSG00000031647	MGI:1918556	protein_coding
573.202	3.56179	2.52319e-28	3.50267e-27	Serpine1	serine (or cysteine) peptidase inhibitor, clade E, member 1 [Source:MGI Symbol;Acc:MGI:97608]	18787	ENSMUSG00000037411	MGI:97608	protein_coding
14.0374	3.5399	9.46797e-26	1.19455e-24	A530064D06Rik	RIKEN cDNA A530064D06 gene [Source:MGI Symbol;Acc:MGI:2443476]	328830	ENSMUSG00000043939	MGI:2443476	protein_coding
789.733	3.53575	3.8306e-48	9.86156e-47	Cd274	CD274 antigen [Source:MGI Symbol;Acc:MGI:1926446]	60533	ENSMUSG00000016496	MGI:1926446	protein_coding
1480.58	3.51924	0	0	Nfkbiz	nuclear factor of kappa light polypeptide gene enhancer in B cells inhibitor, zeta [Source:MGI Symbol;Acc:MGI:1931595]	80859	ENSMUSG00000035356	MGI:1931595	protein_coding
44.9676	3.51029	5.988e-19	5.68528e-18	Adamts4	a disintegrin-like and metallopeptidase (reprolysin type) with thrombospondin type 1 motif, 4 [Source:MGI Symbol;Acc:MGI:1339949]	240913	ENSMUSG00000006403	MGI:1339949	protein_coding
311.028	3.50616	1.60008e-171	4.38245e-169	Serpinb9	serine (or cysteine) peptidase inhibitor, clade B, member 9 [Source:MGI Symbol;Acc:MGI:106603]	20723	ENSMUSG00000045827	MGI:106603	protein_coding
377.183	3.49668	2.57917e-146	4.75339e-144	Casp4	caspase 4, apoptosis-related cysteine peptidase [Source:MGI Symbol;Acc:MGI:107700]	12363	ENSMUSG00000033538	MGI:107700	protein_coding
80.8715	3.49408	8.30827e-22	8.91399e-21	Tlr3	toll-like receptor 3 [Source:MGI Symbol;Acc:MGI:2156367]	142980	ENSMUSG00000031639	MGI:2156367	protein_coding
894.487	3.48955	1.19172e-265	9.03873e-263	Ampd3	adenosine monophosphate deaminase 3 [Source:MGI Symbol;Acc:MGI:1096344]	11717	ENSMUSG00000005686	MGI:1096344	protein_coding
4.90777	3.48388	1.00247e-14	7.59457e-14	Il1f6	interleukin 1 family, member 6 [Source:MGI Symbol;Acc:MGI:1859324]	54448	ENSMUSG00000026984	MGI:1859324	protein_coding
8.12114	3.47569	9.05222e-17	7.59939e-16	Dlgap2	DLG associated protein 2 [Source:MGI Symbol;Acc:MGI:2443181]	244310	ENSMUSG00000047495	MGI:2443181	protein_coding
6.20961	3.45833	2.84391e-16	2.32319e-15	Olfr433	olfactory receptor 433 [Source:MGI Symbol;Acc:MGI:3030267]	258712	ENSMUSG00000045381	MGI:3030267	protein_coding
14.0453	3.43279	4.99415e-21	5.15627e-20	Inpp1	inositol polyphosphate-1-phosphatase [Source:MGI Symbol;Acc:MGI:104848]	16329	ENSMUSG00000026102	MGI:104848	protein_coding
13.5383	3.43242	3.40173e-22	3.72886e-21	Gvin1	GTPase, very large interferon inducible 1 [Source:MGI Symbol;Acc:MGI:1921808]	74558	ENSMUSG00000045868	MGI:1921808	protein_coding
1092.27	3.42685	6.04228e-230	3.40439e-227	Rab11fip1	RAB11 family interacting protein 1 (class I) [Source:MGI Symbol;Acc:MGI:1923017]	75767	ENSMUSG00000031488	MGI:1923017	protein_coding
565.24	3.42264	4.30637e-115	4.59035e-113	Cd38	CD38 antigen [Source:MGI Symbol;Acc:MGI:107474]	12494	ENSMUSG00000029084	MGI:107474	protein_coding
11.5666	3.40803	2.06657e-20	2.08881e-19	Edn1	endothelin 1 [Source:MGI Symbol;Acc:MGI:95283]	13614	ENSMUSG00000021367	MGI:95283	protein_coding
1700.56	3.40755	8.67011e-186	2.94784e-183	Parp9	poly (ADP-ribose) polymerase family, member 9 [Source:MGI Symbol;Acc:MGI:1933117]	80285	ENSMUSG00000022906	MGI:1933117	protein_coding
69.3361	3.39989	5.49834e-44	1.24916e-42	Tmem140	transmembrane protein 140 [Source:MGI Symbol;Acc:MGI:1915737]	68487	ENSMUSG00000057137	MGI:1915737	protein_coding
11.3642	3.39671	8.29961e-17	6.97648e-16	Hunk	hormonally upregulated Neu-associated kinase [Source:MGI Symbol;Acc:MGI:1347352]	26559	ENSMUSG00000053414	MGI:1347352	protein_coding
4.91341	3.39408	1.40679e-13	9.94686e-13	Slfn1	schlafen 1 [Source:MGI Symbol;Acc:MGI:1313259]	20555	ENSMUSG00000078763	MGI:1313259	protein_coding
55.7174	3.39079	2.74889e-47	6.92314e-46	Atp13a4	ATPase type 13A4 [Source:MGI Symbol;Acc:MGI:1924456]	224079	ENSMUSG00000038094	MGI:1924456	protein_coding
20.3472	3.37627	3.72995e-24	4.42035e-23	Il15ra	interleukin 15 receptor, alpha chain [Source:MGI Symbol;Acc:MGI:104644]	16169	ENSMUSG00000023206	MGI:104644	protein_coding
5.92612	3.37037	1.18864e-14	8.97397e-14	Olfr56	olfactory receptor 56 [Source:MGI Symbol;Acc:MGI:1333785]	18356	ENSMUSG00000040328	MGI:1333785	protein_coding
35.6133	3.36793	4.17071e-22	4.53648e-21	2310043P16Rik	RIKEN cDNA 2310043P16 gene [Source:MGI Symbol;Acc:MGI:1917385]	---	ENSMUSG00000108732	MGI:1917385	TEC
48.201	3.36559	7.14564e-49	1.88385e-47	Pilrb2	paired immunoglobin-like type 2 receptor beta 2 [Source:MGI Symbol;Acc:MGI:2450535]	545812	ENSMUSG00000066682	MGI:2450535	protein_coding
1102.9	3.34593	3.10015e-59	1.08781e-57	Lgals9	lectin, galactose binding, soluble 9 [Source:MGI Symbol;Acc:MGI:109496]	16859	ENSMUSG00000001123	MGI:109496	protein_coding
5.72326	3.34114	3.13361e-13	2.16824e-12	Ms4a4c	membrane-spanning 4-domains, subfamily A, member 4C [Source:MGI Symbol;Acc:MGI:1927656]	64380	ENSMUSG00000024675	MGI:1927656	protein_coding
609.085	3.33632	1.39089e-127	1.85326e-125	Trex1	three prime repair exonuclease 1 [Source:MGI Symbol;Acc:MGI:1328317]	22040	ENSMUSG00000049734	MGI:1328317	protein_coding
13.7623	3.32704	2.30382e-19	2.22266e-18	Gm35037	predicted gene, 35037 [Source:MGI Symbol;Acc:MGI:5594196]	---	ENSMUSG00000107985	MGI:5594196	lincRNA
1259.62	3.32354	2.4275e-70	1.12636e-68	Lilr4b	leukocyte immunoglobulin-like receptor, subfamily B, member 4B [Source:MGI Symbol;Acc:MGI:102702]	14727	ENSMUSG00000112023	MGI:102702	protein_coding
4.7535	3.30718	5.53558e-13	3.76549e-12	Kcnab1	potassium voltage-gated channel, shaker-related subfamily, beta member 1 [Source:MGI Symbol;Acc:MGI:109155]	16497	ENSMUSG00000027827	MGI:109155	protein_coding
6.28546	3.30477	1.67659e-14	1.25521e-13	Hrc	histidine rich calcium binding protein [Source:MGI Symbol;Acc:MGI:96226]	15464	ENSMUSG00000038239	MGI:96226	protein_coding
34.7167	3.28676	8.95187e-44	2.02212e-42	F830208F22Rik	RIKEN cDNA F830208F22 gene [Source:MGI Symbol;Acc:MGI:3588261]	---	ENSMUSG00000073529	MGI:3588261	processed_transcript
2707.69	3.2748	3.0987e-174	9.12036e-172	Marcksl1	MARCKS-like 1 [Source:MGI Symbol;Acc:MGI:97143]	17357	ENSMUSG00000047945	MGI:97143	protein_coding
20.1252	3.2633	1.4076e-23	1.62803e-22	Gm41724	predicted gene, 41724 [Source:MGI Symbol;Acc:MGI:5624609]	---	ENSMUSG00000118365	MGI:5624609	antisense
750.331	3.25887	2.13967e-50	5.81189e-49	Stat2	signal transducer and activator of transcription 2 [Source:MGI Symbol;Acc:MGI:103039]	20847	ENSMUSG00000040033	MGI:103039	protein_coding
27.1201	3.22632	2.35833e-26	3.04162e-25	Axl	AXL receptor tyrosine kinase [Source:MGI Symbol;Acc:MGI:1347244]	26362	ENSMUSG00000002602	MGI:1347244	protein_coding
3.88865	3.22444	1.43209e-12	9.51511e-12	Gm18852	predicted gene, 18852 [Source:MGI Symbol;Acc:MGI:5011037]	---	ENSMUSG00000099241	MGI:5011037	processed_pseudogene
568.077	3.22381	7.02676e-108	6.47512e-106	Fosl1	fos-like antigen 1 [Source:MGI Symbol;Acc:MGI:107179]	14283	ENSMUSG00000024912	MGI:107179	protein_coding
88.3339	3.22252	1.6152e-60	5.90942e-59	Mfsd7a	major facilitator superfamily domain containing 7A [Source:MGI Symbol;Acc:MGI:2442629]	243197	ENSMUSG00000029490	MGI:2442629	protein_coding
4.17271	3.21136	9.8707e-13	6.62752e-12	Ly75	lymphocyte antigen 75 [Source:MGI Symbol;Acc:MGI:106662]	17076	ENSMUSG00000026980	MGI:106662	protein_coding
864.276	3.19928	5.92703e-201	2.24771e-198	Zc3h12a	zinc finger CCCH type containing 12A [Source:MGI Symbol;Acc:MGI:2385891]	230738	ENSMUSG00000042677	MGI:2385891	protein_coding
71.3065	3.19698	1.5114e-40	3.13406e-39	Mpp2	membrane protein, palmitoylated 2 (MAGUK p55 subfamily member 2) [Source:MGI Symbol;Acc:MGI:1858257]	50997	ENSMUSG00000017314	MGI:1858257	protein_coding
12069.7	3.1885	5.80592e-125	7.48319e-123	Tnfrsf1b	tumor necrosis factor receptor superfamily, member 1b [Source:MGI Symbol;Acc:MGI:1314883]	21938	ENSMUSG00000028599	MGI:1314883	protein_coding
371.359	3.18381	2.61005e-28	3.61448e-27	Agrn	agrin [Source:MGI Symbol;Acc:MGI:87961]	11603	ENSMUSG00000041936	MGI:87961	protein_coding
2507.47	3.18324	4.00423e-210	1.68007e-207	Tor3a	torsin family 3, member A [Source:MGI Symbol;Acc:MGI:1353652]	30935	ENSMUSG00000060519	MGI:1353652	protein_coding
32.7693	3.18122	5.00026e-35	8.67239e-34	Gpr85	G protein-coupled receptor 85 [Source:MGI Symbol;Acc:MGI:1927851]	64450	ENSMUSG00000048216	MGI:1927851	protein_coding
293.174	3.17991	3.87272e-79	2.19454e-77	Maff	v-maf musculoaponeurotic fibrosarcoma oncogene family, protein F (avian) [Source:MGI Symbol;Acc:MGI:96910]	17133	ENSMUSG00000042622	MGI:96910	protein_coding
838.372	3.17267	2.11377e-24	2.52321e-23	Ccl9	chemokine (C-C motif) ligand 9 [Source:MGI Symbol;Acc:MGI:104533]	20308	ENSMUSG00000019122	MGI:104533	protein_coding
37.0948	3.16475	2.25604e-32	3.54777e-31	Mmp14	matrix metallopeptidase 14 (membrane-inserted) [Source:MGI Symbol;Acc:MGI:101900]	17387	ENSMUSG00000000957	MGI:101900	protein_coding
8256.34	3.16021	1.54735e-139	2.54282e-137	Slc15a3	solute carrier family 15, member 3 [Source:MGI Symbol;Acc:MGI:1929691]	65221	ENSMUSG00000024737	MGI:1929691	protein_coding
1293.45	3.16006	6.03536e-105	5.26625e-103	Plaur	plasminogen activator, urokinase receptor [Source:MGI Symbol;Acc:MGI:97612]	18793	ENSMUSG00000046223	MGI:97612	protein_coding
1288.29	3.15898	3.36001e-95	2.47237e-93	Gm28177	predicted gene 28177 [Source:MGI Symbol;Acc:MGI:5578883]	---	ENSMUSG00000101628	MGI:5578883	processed_transcript
690.954	3.15481	0	0	Aoah	acyloxyacyl hydrolase [Source:MGI Symbol;Acc:MGI:1350928]	27052	ENSMUSG00000021322	MGI:1350928	protein_coding
5.10863	3.15405	1.02201e-12	6.85279e-12	Clca1	chloride channel accessory 1 [Source:MGI Symbol;Acc:MGI:1346342]	23844	ENSMUSG00000028255	MGI:1346342	protein_coding
409.865	3.14695	1.50096e-78	8.43273e-77	Uba7	ubiquitin-like modifier activating enzyme 7 [Source:MGI Symbol;Acc:MGI:1349462]	74153	ENSMUSG00000032596	MGI:1349462	protein_coding
6.18128	3.14446	1.23109e-13	8.74222e-13	Faddos	Fas (TNFRSF6)-associated via death domain, opposite strand [Source:MGI Symbol;Acc:MGI:3642460]	---	ENSMUSG00000073778	MGI:3642460	antisense
5.49376	3.1434	2.3176e-12	1.52293e-11	AA467197	expressed sequence AA467197 [Source:MGI Symbol;Acc:MGI:3034182]	433470	ENSMUSG00000033213	MGI:3034182	protein_coding
2035.55	3.14234	8.29906e-70	3.78837e-68	Stat1	signal transducer and activator of transcription 1 [Source:MGI Symbol;Acc:MGI:103063]	20846	ENSMUSG00000026104	MGI:103063	protein_coding
12.7059	3.13201	1.24697e-18	1.16211e-17	Gm26797	predicted gene, 26797 [Source:MGI Symbol;Acc:MGI:5477291]	---	ENSMUSG00000097572	MGI:5477291	lincRNA
403.169	3.12815	2.00722e-124	2.53733e-122	Csrnp1	cysteine-serine-rich nuclear protein 1 [Source:MGI Symbol;Acc:MGI:2387989]	215418	ENSMUSG00000032515	MGI:2387989	protein_coding
12.5577	3.12105	7.7841e-14	5.59207e-13	Foxh1	forkhead box H1 [Source:MGI Symbol;Acc:MGI:1347465]	14106	ENSMUSG00000033837	MGI:1347465	protein_coding
967.157	3.11994	1.4634e-224	7.21457e-222	Lrrc25	leucine rich repeat containing 25 [Source:MGI Symbol;Acc:MGI:2445284]	211228	ENSMUSG00000049988	MGI:2445284	protein_coding
1821.29	3.11547	1.76265e-219	8.47793e-217	Cflar	CASP8 and FADD-like apoptosis regulator [Source:MGI Symbol;Acc:MGI:1336166]	12633	ENSMUSG00000026031	MGI:1336166	protein_coding
494.279	3.11153	3.49533e-119	4.05458e-117	Dcbld2	discoidin, CUB and LCCL domain containing 2 [Source:MGI Symbol;Acc:MGI:1920629]	73379	ENSMUSG00000035107	MGI:1920629	protein_coding
33.5189	3.10838	3.152e-29	4.52713e-28	Ptges	prostaglandin E synthase [Source:MGI Symbol;Acc:MGI:1927593]	64292	ENSMUSG00000050737	MGI:1927593	protein_coding
1862.19	3.10205	4.51482e-250	3.29749e-247	Nlrp3	NLR family, pyrin domain containing 3 [Source:MGI Symbol;Acc:MGI:2653833]	216799	ENSMUSG00000032691	MGI:2653833	protein_coding
72.6084	3.09987	3.25178e-39	6.47075e-38	Siglece	sialic acid binding Ig-like lectin E [Source:MGI Symbol;Acc:MGI:1932475]	83382	ENSMUSG00000030474	MGI:1932475	protein_coding
4.81783	3.0989	1.94659e-11	1.19399e-10	Shbg	sex hormone binding globulin [Source:MGI Symbol;Acc:MGI:98295]	20415	ENSMUSG00000005202	MGI:98295	protein_coding
94.0658	3.09815	1.06098e-44	2.47311e-43	Lamc2	laminin, gamma 2 [Source:MGI Symbol;Acc:MGI:99913]	16782	ENSMUSG00000026479	MGI:99913	protein_coding
283.736	3.09531	1.51934e-195	5.5484e-193	Irak3	interleukin-1 receptor-associated kinase 3 [Source:MGI Symbol;Acc:MGI:1921164]	73914	ENSMUSG00000020227	MGI:1921164	protein_coding
118.212	3.09418	2.0453e-61	7.7119e-60	Fam214b	family with sequence similarity 214, member B [Source:MGI Symbol;Acc:MGI:2441854]	230088	ENSMUSG00000036002	MGI:2441854	protein_coding
7.5909	3.09326	2.18897e-15	1.71568e-14	Ms4a14	membrane-spanning 4-domains, subfamily A, member 14 [Source:MGI Symbol;Acc:MGI:2686122]	383435	ENSMUSG00000099398	MGI:2686122	protein_coding
35.3215	3.08761	3.6113e-29	5.16799e-28	Clec4a1	C-type lectin domain family 4, member a1 [Source:MGI Symbol;Acc:MGI:3036291]	269799	ENSMUSG00000049037	MGI:3036291	protein_coding
982.012	3.08402	3.93967e-203	1.52334e-200	Fam49a	family with sequence similarity 49, member A [Source:MGI Symbol;Acc:MGI:1261783]	76820	ENSMUSG00000020589	MGI:1261783	protein_coding
2565.66	3.08343	6.01268e-183	1.97617e-180	Slc2a6	solute carrier family 2 (facilitated glucose transporter), member 6 [Source:MGI Symbol;Acc:MGI:2443286]	227659	ENSMUSG00000036067	MGI:2443286	protein_coding
4.61382	3.08208	4.91617e-12	3.15172e-11	Slc6a4	solute carrier family 6 (neurotransmitter transporter, serotonin), member 4 [Source:MGI Symbol;Acc:MGI:96285]	15567	ENSMUSG00000020838	MGI:96285	protein_coding
338.605	3.07822	9.94056e-93	7.05136e-91	Dusp1	dual specificity phosphatase 1 [Source:MGI Symbol;Acc:MGI:105120]	19252	ENSMUSG00000024190	MGI:105120	protein_coding
16.5313	3.06598	2.6639e-19	2.56004e-18	Gm12185	predicted gene 12185 [Source:MGI Symbol;Acc:MGI:3652173]	620913	ENSMUSG00000048852	MGI:3652173	protein_coding
70.3615	3.05738	1.97049e-20	1.99273e-19	Tmem171	transmembrane protein 171 [Source:MGI Symbol;Acc:MGI:2685751]	380863	ENSMUSG00000052485	MGI:2685751	protein_coding
20.9068	3.04401	5.35751e-25	6.51357e-24	Lipg	lipase, endothelial [Source:MGI Symbol;Acc:MGI:1341803]	16891	ENSMUSG00000053846	MGI:1341803	protein_coding
41.1842	3.04036	9.06831e-30	1.32465e-28	Phlda1	pleckstrin homology like domain, family A, member 1 [Source:MGI Symbol;Acc:MGI:1096880]	21664	ENSMUSG00000020205	MGI:1096880	protein_coding
21.9514	3.03725	1.51243e-18	1.4042e-17	Mtmr7	myotubularin related protein 7 [Source:MGI Symbol;Acc:MGI:1891693]	54384	ENSMUSG00000039431	MGI:1891693	protein_coding
522.286	3.03687	9.83104e-96	7.31578e-94	2500002B13Rik	RIKEN cDNA 2500002B13 gene [Source:MGI Symbol;Acc:MGI:1925603]	---	ENSMUSG00000096917	MGI:1925603	processed_transcript
42.6999	3.03666	2.14987e-19	2.07821e-18	Ifi203-ps	interferon activated gene 203, pseudogene [Source:MGI Symbol;Acc:MGI:3840117]	---	ENSMUSG00000090222	MGI:3840117	unprocessed_pseudogene
280.967	3.03505	1.25775e-66	5.41546e-65	Oas1g	2'-5' oligoadenylate synthetase 1G [Source:MGI Symbol;Acc:MGI:97429]	23960	ENSMUSG00000066861	MGI:97429	protein_coding
475.18	3.03133	2.32336e-99	1.83267e-97	Oas1a	2'-5' oligoadenylate synthetase 1A [Source:MGI Symbol;Acc:MGI:2180860]	246730	ENSMUSG00000052776	MGI:2180860	protein_coding
2104.52	3.01768	2.21961e-229	1.21585e-226	Gm49339	predicted gene, 49339 [Source:MGI Symbol;Acc:MGI:6121530]	---	ENSMUSG00000062593	MGI:6121530	protein_coding
14.6223	3.01581	2.2926e-15	1.79405e-14	Stmn4	stathmin-like 4 [Source:MGI Symbol;Acc:MGI:1931224]	56471	ENSMUSG00000022044	MGI:1931224	protein_coding
15.0767	3.01309	2.04903e-17	1.78712e-16	Pla1a	phospholipase A1 member A [Source:MGI Symbol;Acc:MGI:1934677]	85031	ENSMUSG00000002847	MGI:1934677	protein_coding
25.296	3.01238	4.93512e-15	3.80456e-14	Olr1	oxidized low density lipoprotein (lectin-like) receptor 1 [Source:MGI Symbol;Acc:MGI:1261434]	108078	ENSMUSG00000030162	MGI:1261434	protein_coding
34.2789	3.00156	6.48751e-33	1.03758e-31	Eid3	EP300 interacting inhibitor of differentiation 3 [Source:MGI Symbol;Acc:MGI:1913591]	66341	ENSMUSG00000109864	MGI:1913591	protein_coding
8.15276	2.99876	5.32448e-14	3.85175e-13	Serping1	serine (or cysteine) peptidase inhibitor, clade G, member 1 [Source:MGI Symbol;Acc:MGI:894696]	12258	ENSMUSG00000023224	MGI:894696	protein_coding
115.123	2.98608	5.06663e-51	1.3935e-49	Ptgs2os2	prostaglandin-endoperoxide synthase 2, opposite strand 2 [Source:MGI Symbol;Acc:MGI:5477181]	---	ENSMUSG00000097754	MGI:5477181	lincRNA
4.54319	2.98591	7.48211e-11	4.38216e-10	Fbn1	fibrillin 1 [Source:MGI Symbol;Acc:MGI:95489]	14118	ENSMUSG00000027204	MGI:95489	protein_coding
111.667	2.98263	1.02638e-56	3.32353e-55	Met	met proto-oncogene [Source:MGI Symbol;Acc:MGI:96969]	17295	ENSMUSG00000009376	MGI:96969	protein_coding
442.216	2.98152	6.86041e-234	3.97904e-231	Plpp1	phospholipid phosphatase 1 [Source:MGI Symbol;Acc:MGI:108412]	19012	ENSMUSG00000021759	MGI:108412	protein_coding
26.9157	2.98083	6.27788e-24	7.35153e-23	Gm4070	predicted gene 4070 [Source:MGI Symbol;Acc:MGI:3782245]	100042856	ENSMUSG00000078606	MGI:3782245	protein_coding
4.23568	2.97654	6.37002e-11	3.75424e-10	Camp	cathelicidin antimicrobial peptide [Source:MGI Symbol;Acc:MGI:108443]	12796	ENSMUSG00000038357	MGI:108443	protein_coding
3.93548	2.97039	1.60359e-10	9.19e-10	Gm4951	predicted gene 4951 [Source:MGI Symbol;Acc:MGI:3644953]	240327	ENSMUSG00000073555	MGI:3644953	protein_coding
241.529	2.96768	1.69581e-86	1.10004e-84	B430306N03Rik	RIKEN cDNA B430306N03 gene [Source:MGI Symbol;Acc:MGI:2443478]	320148	ENSMUSG00000043740	MGI:2443478	protein_coding
121.346	2.96233	3.65446e-33	5.91675e-32	Cntnap1	contactin associated protein-like 1 [Source:MGI Symbol;Acc:MGI:1858201]	53321	ENSMUSG00000017167	MGI:1858201	protein_coding
5680.44	2.96147	3.04182e-128	4.13687e-126	Itga5	integrin alpha 5 (fibronectin receptor alpha) [Source:MGI Symbol;Acc:MGI:96604]	16402	ENSMUSG00000000555	MGI:96604	protein_coding
20.0339	2.95864	2.86354e-16	2.33826e-15	Ccdc63	coiled-coil domain containing 63 [Source:MGI Symbol;Acc:MGI:3607777]	330188	ENSMUSG00000043036	MGI:3607777	protein_coding
26.5623	2.95334	2.44956e-18	2.25305e-17	Cdcp1	CUB domain containing protein 1 [Source:MGI Symbol;Acc:MGI:2442010]	109332	ENSMUSG00000035498	MGI:2442010	protein_coding
1574.95	2.95134	5.63917e-128	7.61675e-126	Parp12	poly (ADP-ribose) polymerase family, member 12 [Source:MGI Symbol;Acc:MGI:2143990]	243771	ENSMUSG00000038507	MGI:2143990	protein_coding
18.1247	2.94834	3.73222e-16	3.03252e-15	Abcb1a	ATP-binding cassette, sub-family B (MDR/TAP), member 1A [Source:MGI Symbol;Acc:MGI:97570]	18671	ENSMUSG00000040584	MGI:97570	protein_coding
3.23675	2.93707	1.81878e-10	1.0369e-09	Naalad2	N-acetylated alpha-linked acidic dipeptidase 2 [Source:MGI Symbol;Acc:MGI:1919810]	72560	ENSMUSG00000043943	MGI:1919810	protein_coding
38.2838	2.93355	1.06163e-37	2.00722e-36	Pstpip2	proline-serine-threonine phosphatase-interacting protein 2 [Source:MGI Symbol;Acc:MGI:1335088]	19201	ENSMUSG00000025429	MGI:1335088	protein_coding
856.531	2.93273	3.37868e-149	6.66276e-147	Pim1	proviral integration site 1 [Source:MGI Symbol;Acc:MGI:97584]	18712	ENSMUSG00000024014	MGI:97584	protein_coding
43.6992	2.92707	1.48058e-26	1.92466e-25	Cdkn2b	cyclin dependent kinase inhibitor 2B [Source:MGI Symbol;Acc:MGI:104737]	12579	ENSMUSG00000073802	MGI:104737	protein_coding
1002.74	2.92697	6.66084e-137	1.05929e-134	Parp10	poly (ADP-ribose) polymerase family, member 10 [Source:MGI Symbol;Acc:MGI:3712326]	671535	ENSMUSG00000063268	MGI:3712326	protein_coding
2708.44	2.92649	4.07457e-227	2.17164e-224	Lilrb4a	leukocyte immunoglobulin-like receptor, subfamily B, member 4A [Source:MGI Symbol;Acc:MGI:102701]	14728	ENSMUSG00000112148	MGI:102701	protein_coding
220.522	2.92293	2.09916e-28	2.92341e-27	Nfkbie	nuclear factor of kappa light polypeptide gene enhancer in B cells inhibitor, epsilon [Source:MGI Symbol;Acc:MGI:1194908]	18037	ENSMUSG00000023947	MGI:1194908	protein_coding
63.6924	2.92277	3.22723e-35	5.64693e-34	Sptbn2	spectrin beta, non-erythrocytic 2 [Source:MGI Symbol;Acc:MGI:1313261]	20743	ENSMUSG00000067889	MGI:1313261	protein_coding
3.76117	2.92206	2.56626e-10	1.44343e-09	Ttn	titin [Source:MGI Symbol;Acc:MGI:98864]	22138	ENSMUSG00000051747	MGI:98864	protein_coding
3.61574	2.91859	3.45932e-10	1.92542e-09	Pax5	paired box 5 [Source:MGI Symbol;Acc:MGI:97489]	18507	ENSMUSG00000014030	MGI:97489	protein_coding
1124.48	2.91055	1.51973e-135	2.39752e-133	Dtx3l	deltex 3-like, E3 ubiquitin ligase [Source:MGI Symbol;Acc:MGI:2656973]	209200	ENSMUSG00000049502	MGI:2656973	protein_coding
5.1349	2.90261	1.85987e-10	1.05879e-09	Adh7	alcohol dehydrogenase 7 (class IV), mu or sigma polypeptide [Source:MGI Symbol;Acc:MGI:87926]	11529	ENSMUSG00000055301	MGI:87926	protein_coding
24.0918	2.90217	2.79963e-22	3.08257e-21	G530011O06Rik	RIKEN cDNA G530011O06 gene [Source:MGI Symbol;Acc:MGI:3603513]	---	ENSMUSG00000072844	MGI:3603513	processed_transcript
498.941	2.90092	1.54838e-143	2.75081e-141	H2-Q4	histocompatibility 2, Q region locus 4 [Source:MGI Symbol;Acc:MGI:95933]	15015	ENSMUSG00000035929	MGI:95933	protein_coding
3484.1	2.90062	3.53702e-56	1.13415e-54	Sdc4	syndecan 4 [Source:MGI Symbol;Acc:MGI:1349164]	20971	ENSMUSG00000017009	MGI:1349164	protein_coding
12.4696	2.88816	1.59704e-12	1.05719e-11	Bik	BCL2-interacting killer [Source:MGI Symbol;Acc:MGI:1206591]	12124	ENSMUSG00000016758	MGI:1206591	protein_coding
3.21186	2.88478	3.25356e-10	1.815e-09	Rlbp1	retinaldehyde binding protein 1 [Source:MGI Symbol;Acc:MGI:97930]	19771	ENSMUSG00000039194	MGI:97930	protein_coding
14.8786	2.884	7.08065e-19	6.68088e-18	Ntn1	netrin 1 [Source:MGI Symbol;Acc:MGI:105088]	18208	ENSMUSG00000020902	MGI:105088	protein_coding
28.5988	2.87674	2.45888e-18	2.26056e-17	Hpn	hepsin [Source:MGI Symbol;Acc:MGI:1196620]	15451	ENSMUSG00000001249	MGI:1196620	protein_coding
26.4956	2.87564	3.28858e-21	3.42582e-20	Arnt2	aryl hydrocarbon receptor nuclear translocator 2 [Source:MGI Symbol;Acc:MGI:107188]	11864	ENSMUSG00000015709	MGI:107188	protein_coding
30.4288	2.87012	3.80975e-27	5.0354e-26	Scimp	SLP adaptor and CSK interacting membrane protein [Source:MGI Symbol;Acc:MGI:3610314]	327957	ENSMUSG00000057135	MGI:3610314	protein_coding
166.661	2.86973	3.97716e-44	9.09857e-43	Sp140	Sp140 nuclear body protein [Source:MGI Symbol;Acc:MGI:3702467]	434484	ENSMUSG00000070031	MGI:3702467	protein_coding
1085.23	2.8609	5.16049e-184	1.72483e-181	Rapgef2	Rap guanine nucleotide exchange factor (GEF) 2 [Source:MGI Symbol;Acc:MGI:2659071]	76089	ENSMUSG00000062232	MGI:2659071	protein_coding
4.96058	2.85892	2.50448e-10	1.41029e-09	Sdcbp2	syndecan binding protein (syntenin) 2 [Source:MGI Symbol;Acc:MGI:2385156]	228765	ENSMUSG00000027456	MGI:2385156	protein_coding
2845.59	2.8583	3.12381e-278	2.80007e-275	Ifi207	interferon activated gene 207 [Source:MGI Symbol;Acc:MGI:2138302]	226691	ENSMUSG00000073490	MGI:2138302	protein_coding
24.7011	2.82827	1.61026e-25	2.00595e-24	E230013L22Rik	RIKEN cDNA E230013L22 gene [Source:MGI Symbol;Acc:MGI:2142601]	---	ENSMUSG00000096957	MGI:2142601	bidirectional_promoter_lncRNA
4.41652	2.82558	1.73853e-09	9.14478e-09	U90926	cDNA sequence U90926 [Source:MGI Symbol;Acc:MGI:1930915]	---	ENSMUSG00000029409	MGI:1930915	processed_transcript
4.26166	2.82181	3.04622e-10	1.7027e-09	Gm50255	predicted gene, 50255 [Source:MGI Symbol;Acc:MGI:6303075]	---	ENSMUSG00000118342	MGI:6303075	lincRNA
2.93125	2.80639	1.80726e-09	9.49618e-09	Gpr18	G protein-coupled receptor 18 [Source:MGI Symbol;Acc:MGI:107859]	110168	ENSMUSG00000050350	MGI:107859	protein_coding
64.575	2.79852	4.87726e-24	5.73521e-23	Pakap	paralemmin A kinase anchor protein [Source:MGI Symbol;Acc:MGI:5141924]	677884	ENSMUSG00000038729	MGI:5141924	protein_coding
64.4317	2.7984	3.5705e-24	4.23393e-23	Pakap	paralemmin A kinase anchor protein [Source:MGI Symbol;Acc:MGI:5141924]	677884	ENSMUSG00000089945	MGI:5141924	protein_coding
2.88389	2.79298	1.41857e-09	7.50783e-09	Gm43464	predicted gene 43464 [Source:MGI Symbol;Acc:MGI:5663601]	---	ENSMUSG00000106227	MGI:5663601	lincRNA
5.60739	2.78808	1.44038e-10	8.28112e-10	Cd247	CD247 antigen [Source:MGI Symbol;Acc:MGI:88334]	12503	ENSMUSG00000005763	MGI:88334	protein_coding
16456.8	2.78486	1.11283e-208	4.5719e-206	Cybb	cytochrome b-245, beta polypeptide [Source:MGI Symbol;Acc:MGI:88574]	13058	ENSMUSG00000015340	MGI:88574	protein_coding
5.48012	2.78427	1.18211e-10	6.84014e-10	Lix1	limb and CNS expressed 1 [Source:MGI Symbol;Acc:MGI:1913893]	66643	ENSMUSG00000047786	MGI:1913893	protein_coding
3.00968	2.77796	2.49183e-09	1.29327e-08	Gm14137	predicted gene 14137 [Source:MGI Symbol;Acc:MGI:3651144]	623781	ENSMUSG00000055926	MGI:3651144	protein_coding
44.1212	2.77504	4.41406e-29	6.2985e-28	2210406H18Rik	RIKEN cDNA 2210406H18 gene [Source:MGI Symbol;Acc:MGI:1917383]	---	ENSMUSG00000109036	MGI:1917383	TEC
3334.16	2.77306	4.68642e-46	1.13271e-44	Icam1	intercellular adhesion molecule 1 [Source:MGI Symbol;Acc:MGI:96392]	15894	ENSMUSG00000037405	MGI:96392	protein_coding
2160.87	2.76901	1.81699e-76	9.68406e-75	Igsf6	immunoglobulin superfamily, member 6 [Source:MGI Symbol;Acc:MGI:1891393]	80719	ENSMUSG00000035004	MGI:1891393	protein_coding
623.913	2.75022	1.78592e-95	1.31904e-93	Plpp3	phospholipid phosphatase 3 [Source:MGI Symbol;Acc:MGI:1915166]	67916	ENSMUSG00000028517	MGI:1915166	protein_coding
2.14153	2.74742	3.69574e-09	1.89446e-08	Gm16685	predicted gene, 16685 [Source:MGI Symbol;Acc:MGI:4439609]	---	ENSMUSG00000097804	MGI:4439609	antisense
8.92425	2.74097	3.51179e-12	2.2833e-11	Gm14963	predicted gene 14963 [Source:MGI Symbol;Acc:MGI:3705162]	---	ENSMUSG00000085196	MGI:3705162	lincRNA
1478.58	2.73708	2.99383e-148	5.67676e-146	Ikbke	inhibitor of kappaB kinase epsilon [Source:MGI Symbol;Acc:MGI:1929612]	56489	ENSMUSG00000042349	MGI:1929612	protein_coding
1252.91	2.73667	8.18044e-87	5.35941e-85	Trafd1	TRAF type zinc finger domain containing 1 [Source:MGI Symbol;Acc:MGI:1923551]	231712	ENSMUSG00000042726	MGI:1923551	protein_coding
3.31986	2.72528	4.25714e-09	2.17546e-08	Gprc5d	G protein-coupled receptor, family C, group 5, member D [Source:MGI Symbol;Acc:MGI:1935037]	93746	ENSMUSG00000030205	MGI:1935037	protein_coding
110.125	2.72261	3.39621e-44	7.77854e-43	Trim14	tripartite motif-containing 14 [Source:MGI Symbol;Acc:MGI:1921985]	74735	ENSMUSG00000039853	MGI:1921985	protein_coding
494.096	2.71913	1.19334e-89	8.14278e-88	Ifi35	interferon-induced protein 35 [Source:MGI Symbol;Acc:MGI:1917360]	70110	ENSMUSG00000010358	MGI:1917360	protein_coding
439.244	2.71313	3.19782e-33	5.1902e-32	Socs3	suppressor of cytokine signaling 3 [Source:MGI Symbol;Acc:MGI:1201791]	12702	ENSMUSG00000053113	MGI:1201791	protein_coding
6.68004	2.71153	2.79502e-11	1.69593e-10	Gm12764	predicted gene 12764 [Source:MGI Symbol;Acc:MGI:3649980]	---	ENSMUSG00000086184	MGI:3649980	antisense
531.306	2.71066	5.29831e-157	1.21492e-154	Irf9	interferon regulatory factor 9 [Source:MGI Symbol;Acc:MGI:107587]	16391	ENSMUSG00000002325	MGI:107587	protein_coding
2327.71	2.71016	5.74272e-114	5.96034e-112	Nfkbia	nuclear factor of kappa light polypeptide gene enhancer in B cells inhibitor, alpha [Source:MGI Symbol;Acc:MGI:104741]	18035	ENSMUSG00000021025	MGI:104741	protein_coding
3.48755	2.7091	7.50953e-09	3.76239e-08	Cxcl3	chemokine (C-X-C motif) ligand 3 [Source:MGI Symbol;Acc:MGI:3037818]	330122	ENSMUSG00000029379	MGI:3037818	protein_coding
5.76106	2.70264	6.24797e-10	3.39983e-09	Rpl39l	ribosomal protein L39-like [Source:MGI Symbol;Acc:MGI:1915422]	68172	ENSMUSG00000039209	MGI:1915422	protein_coding
2.74227	2.70148	6.41475e-09	3.23037e-08	Gm8801	predicted gene 8801 [Source:MGI Symbol;Acc:MGI:3779813]	---	ENSMUSG00000092284	MGI:3779813	unprocessed_pseudogene
3649.91	2.6958	0	0	Slc11a2	solute carrier family 11 (proton-coupled divalent metal ion transporters), member 2 [Source:MGI Symbol;Acc:MGI:1345279]	18174	ENSMUSG00000023030	MGI:1345279	protein_coding
3711.45	2.68765	8.4391e-34	1.40083e-32	Cd14	CD14 antigen [Source:MGI Symbol;Acc:MGI:88318]	12475	ENSMUSG00000051439	MGI:88318	protein_coding
17.292	2.67935	5.95816e-17	5.0492e-16	F3	coagulation factor III [Source:MGI Symbol;Acc:MGI:88381]	14066	ENSMUSG00000028128	MGI:88381	protein_coding
996.858	2.66874	7.40658e-82	4.4666e-80	Ube2l6	ubiquitin-conjugating enzyme E2L 6 [Source:MGI Symbol;Acc:MGI:1914500]	56791	ENSMUSG00000027078	MGI:1914500	protein_coding
11.0599	2.66664	1.265e-13	8.96364e-13	Hsd17b2	hydroxysteroid (17-beta) dehydrogenase 2 [Source:MGI Symbol;Acc:MGI:1096386]	15486	ENSMUSG00000031844	MGI:1096386	protein_coding
1387.68	2.66003	2.21887e-280	2.08363e-277	Zc3h12c	zinc finger CCCH type containing 12C [Source:MGI Symbol;Acc:MGI:3026959]	244871	ENSMUSG00000035164	MGI:3026959	protein_coding
340.285	2.65811	5.29908e-104	4.58324e-102	Cebpd	CCAAT/enhancer binding protein (C/EBP), delta [Source:MGI Symbol;Acc:MGI:103573]	12609	ENSMUSG00000071637	MGI:103573	protein_coding
4.41802	2.65728	2.38388e-09	1.23972e-08	Gm11200	predicted gene 11200 [Source:MGI Symbol;Acc:MGI:3649950]	---	ENSMUSG00000081000	MGI:3649950	processed_pseudogene
44.8428	2.64625	2.70297e-24	3.21875e-23	Phf11c	PHD finger protein 11C [Source:MGI Symbol;Acc:MGI:3648476]	628705	ENSMUSG00000091144	MGI:3648476	protein_coding
1325.97	2.64128	5.43163e-46	1.30943e-44	Tap1	transporter 1, ATP-binding cassette, sub-family B (MDR/TAP) [Source:MGI Symbol;Acc:MGI:98483]	21354	ENSMUSG00000037321	MGI:98483	protein_coding
6.19171	2.64098	1.05209e-09	5.63628e-09	H2ac7	H2A clustered histone 7 [Source:MGI Symbol;Acc:MGI:2448289]	319165	ENSMUSG00000071478	MGI:2448289	protein_coding
7.43207	2.63945	2.54588e-10	1.43238e-09	Aqp3	aquaporin 3 [Source:MGI Symbol;Acc:MGI:1333777]	11828	ENSMUSG00000028435	MGI:1333777	protein_coding
3.21485	2.63701	1.82893e-08	8.855e-08	Cxcl9	chemokine (C-X-C motif) ligand 9 [Source:MGI Symbol;Acc:MGI:1352449]	17329	ENSMUSG00000029417	MGI:1352449	protein_coding
342.162	2.63654	5.29715e-106	4.7054e-104	Slfn10-ps	schlafen 10, pseudogene [Source:MGI Symbol;Acc:MGI:3512288]	---	ENSMUSG00000072621	MGI:3512288	transcribed_unprocessed_pseudogene
135.383	2.63374	1.05652e-42	2.32012e-41	Gm29094	predicted gene 29094 [Source:MGI Symbol;Acc:MGI:5579800]	---	ENSMUSG00000100838	MGI:5579800	protein_coding
2.63014	2.63297	1.25796e-08	6.18937e-08	Ccl22	chemokine (C-C motif) ligand 22 [Source:MGI Symbol;Acc:MGI:1306779]	20299	ENSMUSG00000031779	MGI:1306779	protein_coding
95.1107	2.6253	1.08179e-40	2.24556e-39	Rhou	ras homolog family member U [Source:MGI Symbol;Acc:MGI:1916831]	69581	ENSMUSG00000039960	MGI:1916831	protein_coding
3.15152	2.62151	1.04463e-08	5.17459e-08	Wdr20rt	WD repeat domain 20, retrogene [Source:MGI Symbol;Acc:MGI:1918198]	70948	ENSMUSG00000035560	MGI:1918198	protein_coding
588.858	2.62013	3.6462e-22	3.98797e-21	Rasa4	RAS p21 protein activator 4 [Source:MGI Symbol;Acc:MGI:1858600]	54153	ENSMUSG00000004952	MGI:1858600	protein_coding
3.02329	2.61745	1.32852e-08	6.51053e-08	Gm32200	predicted gene, 32200 [Source:MGI Symbol;Acc:MGI:5591359]	---	ENSMUSG00000103114	MGI:5591359	lincRNA
1005.55	2.61212	7.03482e-76	3.67975e-74	Cdkn1a	cyclin-dependent kinase inhibitor 1A (P21) [Source:MGI Symbol;Acc:MGI:104556]	12575	ENSMUSG00000023067	MGI:104556	protein_coding
2501.74	2.58907	3.73519e-142	6.46122e-140	Tnip1	TNFAIP3 interacting protein 1 [Source:MGI Symbol;Acc:MGI:1926194]	57783	ENSMUSG00000020400	MGI:1926194	protein_coding
8.76627	2.58273	4.42011e-11	2.64135e-10	Adam33	a disintegrin and metallopeptidase domain 33 [Source:MGI Symbol;Acc:MGI:1341813]	110751	ENSMUSG00000027318	MGI:1341813	protein_coding
1465.82	2.57476	1.50839e-35	2.66298e-34	Pdgfb	platelet derived growth factor, B polypeptide [Source:MGI Symbol;Acc:MGI:97528]	18591	ENSMUSG00000000489	MGI:97528	protein_coding
356.8	2.5739	1.20838e-86	7.89048e-85	Osm	oncostatin M [Source:MGI Symbol;Acc:MGI:104749]	18413	ENSMUSG00000058755	MGI:104749	protein_coding
2.38477	2.57339	3.68628e-08	1.73286e-07	Tgtp1	T cell specific GTPase 1 [Source:MGI Symbol;Acc:MGI:98734]	21822	ENSMUSG00000078922	MGI:98734	protein_coding
5.39122	2.56918	2.17117e-08	1.04402e-07	Dnase1l3	deoxyribonuclease 1-like 3 [Source:MGI Symbol;Acc:MGI:1314633]	13421	ENSMUSG00000025279	MGI:1314633	protein_coding
7.45005	2.56447	1.22368e-08	6.02669e-08	Gm8818	predicted pseudogene 8818 [Source:MGI Symbol;Acc:MGI:3645903]	---	ENSMUSG00000079138	MGI:3645903	processed_pseudogene
14.7859	2.55876	4.01465e-13	2.76042e-12	Rab15	RAB15, member RAS oncogene family [Source:MGI Symbol;Acc:MGI:1916865]	104886	ENSMUSG00000021062	MGI:1916865	protein_coding
3.17042	2.55631	3.42566e-08	1.61535e-07	Tnfsf15	tumor necrosis factor (ligand) superfamily, member 15 [Source:MGI Symbol;Acc:MGI:2180140]	326623	ENSMUSG00000050395	MGI:2180140	protein_coding
10.3876	2.54529	6.48713e-11	3.82097e-10	Gm47282	predicted gene, 47282 [Source:MGI Symbol;Acc:MGI:6096129]	---	ENSMUSG00000106468	MGI:6096129	miRNA
6.03244	2.54525	6.41487e-09	3.23037e-08	Gm15496	predicted gene 15496 [Source:MGI Symbol;Acc:MGI:3782942]	---	ENSMUSG00000085953	MGI:3782942	antisense
3.33948	2.54128	5.21306e-08	2.41943e-07	Cd300e	CD300E molecule [Source:MGI Symbol;Acc:MGI:2387602]	217306	ENSMUSG00000048498	MGI:2387602	protein_coding
419.091	2.54099	1.68761e-109	1.58475e-107	Relb	avian reticuloendotheliosis viral (v-rel) oncogene related B [Source:MGI Symbol;Acc:MGI:103289]	19698	ENSMUSG00000002983	MGI:103289	protein_coding
13.6406	2.53623	4.98687e-15	3.83845e-14	Gm16712	predicted gene, 16712 [Source:MGI Symbol;Acc:MGI:4439636]	---	ENSMUSG00000097077	MGI:4439636	antisense
36.2285	2.53248	1.69571e-21	1.79012e-20	Gm10134	predicted gene 10134 [Source:MGI Symbol;Acc:MGI:3642322]	---	ENSMUSG00000063611	MGI:3642322	lincRNA
107.666	2.51354	6.78488e-18	6.0928e-17	F10	coagulation factor X [Source:MGI Symbol;Acc:MGI:103107]	14058	ENSMUSG00000031444	MGI:103107	protein_coding
2.85698	2.50392	5.46151e-08	2.52998e-07	H2-T10	histocompatibility 2, T region locus 10 [Source:MGI Symbol;Acc:MGI:95942]	---	ENSMUSG00000079491	MGI:95942	polymorphic_pseudogene
2.80721	2.50094	9.38321e-08	4.26549e-07	Heatr9	HEAT repeat containing 9 [Source:MGI Symbol;Acc:MGI:3650286]	629303	ENSMUSG00000018925	MGI:3650286	protein_coding
1460.49	2.49754	7.41508e-90	5.07727e-88	Stap1	signal transducing adaptor family member 1 [Source:MGI Symbol;Acc:MGI:1926193]	56792	ENSMUSG00000029254	MGI:1926193	protein_coding
38.1124	2.49538	2.97097e-26	3.8143e-25	Mroh2a	maestro heat-like repeat family member 2A [Source:MGI Symbol;Acc:MGI:3705228]	100040766	ENSMUSG00000079429	MGI:3705228	protein_coding
2.29275	2.49172	9.48019e-08	4.30561e-07	Scn11a	sodium channel, voltage-gated, type XI, alpha [Source:MGI Symbol;Acc:MGI:1345149]	24046	ENSMUSG00000034115	MGI:1345149	protein_coding
44.7973	2.49021	2.52398e-28	3.50267e-27	Pirb	paired Ig-like receptor B [Source:MGI Symbol;Acc:MGI:894311]	18733	ENSMUSG00000058818	MGI:894311	protein_coding
2193.43	2.48315	8.96785e-74	4.41013e-72	Pmp22	peripheral myelin protein 22 [Source:MGI Symbol;Acc:MGI:97631]	18858	ENSMUSG00000018217	MGI:97631	protein_coding
5084.1	2.4811	6.97349e-225	3.52608e-222	Rassf4	Ras association (RalGDS/AF-6) domain family member 4 [Source:MGI Symbol;Acc:MGI:2386853]	213391	ENSMUSG00000042129	MGI:2386853	protein_coding
1981.85	2.48085	3.72094e-113	3.80192e-111	Lacc1	laccase domain containing 1 [Source:MGI Symbol;Acc:MGI:2445077]	210808	ENSMUSG00000044350	MGI:2445077	protein_coding
5789.61	2.48054	1.73659e-33	2.85379e-32	Srxn1	sulfiredoxin 1 homolog (S. cerevisiae) [Source:MGI Symbol;Acc:MGI:104971]	76650	ENSMUSG00000032802	MGI:104971	protein_coding
2.2217	2.47977	1.09857e-07	4.96646e-07	AC168977.1	sp110 nuclear body protein-like [Source:NCBI gene;Acc:102638047]	102638047	ENSMUSG00000079808	---	protein_coding
307.919	2.47916	6.33673e-62	2.41703e-60	Dusp5	dual specificity phosphatase 5 [Source:MGI Symbol;Acc:MGI:2685183]	240672	ENSMUSG00000034765	MGI:2685183	protein_coding
163.232	2.47042	1.30704e-53	3.83553e-52	Trim21	tripartite motif-containing 21 [Source:MGI Symbol;Acc:MGI:106657]	20821	ENSMUSG00000030966	MGI:106657	protein_coding
2.3839	2.46933	1.05102e-07	4.76024e-07	Gm21860	predicted gene, 21860 [Source:MGI Symbol;Acc:MGI:5434024]	---	ENSMUSG00000095366	MGI:5434024	lincRNA
244.922	2.46547	1.44436e-67	6.31549e-66	Spsb4	splA/ryanodine receptor domain and SOCS box containing 4 [Source:MGI Symbol;Acc:MGI:2183445]	211949	ENSMUSG00000046997	MGI:2183445	protein_coding
120.851	2.46508	5.21601e-15	4.01169e-14	Rilpl1	Rab interacting lysosomal protein-like 1 [Source:MGI Symbol;Acc:MGI:1922945]	75695	ENSMUSG00000029392	MGI:1922945	protein_coding
12.451	2.46358	2.14268e-13	1.50209e-12	Il1r1	interleukin 1 receptor, type I [Source:MGI Symbol;Acc:MGI:96545]	16177	ENSMUSG00000026072	MGI:96545	protein_coding
43.0899	2.45784	4.76386e-20	4.72552e-19	Gm34643	predicted gene, 34643 [Source:MGI Symbol;Acc:MGI:5593802]	---	ENSMUSG00000115855	MGI:5593802	lincRNA
48.5725	2.45592	6.97519e-16	5.5915e-15	Gm5431	predicted gene 5431 [Source:MGI Symbol;Acc:MGI:3645205]	432555	ENSMUSG00000058163	MGI:3645205	protein_coding
476.345	2.45297	1.30804e-150	2.68694e-148	Adhfe1	alcohol dehydrogenase, iron containing, 1 [Source:MGI Symbol;Acc:MGI:1923437]	76187	ENSMUSG00000025911	MGI:1923437	protein_coding
6574.15	2.45197	1.24714e-35	2.2057e-34	Hmox1	heme oxygenase 1 [Source:MGI Symbol;Acc:MGI:96163]	15368	ENSMUSG00000005413	MGI:96163	protein_coding
3173.02	2.44405	1.95906e-80	1.13961e-78	Znfx1	zinc finger, NFX1-type containing 1 [Source:MGI Symbol;Acc:MGI:2138982]	98999	ENSMUSG00000039501	MGI:2138982	protein_coding
22.316	2.44376	1.36352e-16	1.1355e-15	Lims2	LIM and senescent cell antigen like domains 2 [Source:MGI Symbol;Acc:MGI:2385067]	225341	ENSMUSG00000024395	MGI:2385067	protein_coding
1140.53	2.43842	4.32896e-142	7.42322e-140	Rnf19b	ring finger protein 19B [Source:MGI Symbol;Acc:MGI:1922484]	75234	ENSMUSG00000028793	MGI:1922484	protein_coding
217.61	2.4383	7.70331e-13	5.20059e-12	Clec12a	C-type lectin domain family 12, member a [Source:MGI Symbol;Acc:MGI:3040968]	232413	ENSMUSG00000053063	MGI:3040968	protein_coding
213.133	2.4369	1.06775e-56	3.45179e-55	Ebi3	Epstein-Barr virus induced gene 3 [Source:MGI Symbol;Acc:MGI:1354171]	50498	ENSMUSG00000003206	MGI:1354171	protein_coding
40.4117	2.43671	1.73138e-26	2.2492e-25	Ms4a7	membrane-spanning 4-domains, subfamily A, member 7 [Source:MGI Symbol;Acc:MGI:1918846]	109225	ENSMUSG00000024672	MGI:1918846	protein_coding
581.127	2.43457	3.7906e-248	2.66967e-245	Pip5k1b	phosphatidylinositol-4-phosphate 5-kinase, type 1 beta [Source:MGI Symbol;Acc:MGI:107930]	18719	ENSMUSG00000024867	MGI:107930	protein_coding
3.19739	2.4344	8.57178e-08	3.90653e-07	Ankrd66	ankyrin repeat domain 66 [Source:MGI Symbol;Acc:MGI:1925106]	100043332	ENSMUSG00000096140	MGI:1925106	protein_coding
7.53364	2.43249	6.77345e-09	3.40399e-08	Ust	uronyl-2-sulfotransferase [Source:MGI Symbol;Acc:MGI:2442406]	338362	ENSMUSG00000047712	MGI:2442406	protein_coding
7.75547	2.43202	1.92488e-09	1.00954e-08	Atp8b3	ATPase, class I, type 8B, member 3 [Source:MGI Symbol;Acc:MGI:1914581]	67331	ENSMUSG00000003341	MGI:1914581	protein_coding
2.72188	2.43187	2.09582e-07	9.26672e-07	Gm32296	predicted gene, 32296 [Source:MGI Symbol;Acc:MGI:5591455]	---	ENSMUSG00000114163	MGI:5591455	lincRNA
23.7465	2.42541	2.83173e-16	2.3142e-15	Plcb4	phospholipase C, beta 4 [Source:MGI Symbol;Acc:MGI:107464]	18798	ENSMUSG00000039943	MGI:107464	protein_coding
501.688	2.4253	7.66509e-115	8.12664e-113	Abtb2	ankyrin repeat and BTB (POZ) domain containing 2 [Source:MGI Symbol;Acc:MGI:2139365]	99382	ENSMUSG00000032724	MGI:2139365	protein_coding
402.756	2.4213	4.31377e-120	5.15561e-118	Osgin2	oxidative stress induced growth inhibitor family member 2 [Source:MGI Symbol;Acc:MGI:2384798]	209212	ENSMUSG00000041153	MGI:2384798	protein_coding
2.00563	2.41979	2.28992e-07	1.00955e-06	H2-Q6	histocompatibility 2, Q region locus 6 [Source:MGI Symbol;Acc:MGI:95935]	110557	ENSMUSG00000073409	MGI:95935	protein_coding
310.402	2.41789	1.38313e-50	3.76732e-49	Ptafr	platelet-activating factor receptor [Source:MGI Symbol;Acc:MGI:106066]	19204	ENSMUSG00000056529	MGI:106066	protein_coding
2.17098	2.41232	2.39539e-07	1.05393e-06	Gm32568	predicted gene, 32568 [Source:MGI Symbol;Acc:MGI:5591727]	---	ENSMUSG00000110500	MGI:5591727	lincRNA
3.78076	2.40699	6.94319e-08	3.18789e-07	Smyd1	SET and MYND domain containing 1 [Source:MGI Symbol;Acc:MGI:104790]	12180	ENSMUSG00000055027	MGI:104790	protein_coding
130.243	2.4048	6.27638e-65	2.59476e-63	Tgm2	transglutaminase 2, C polypeptide [Source:MGI Symbol;Acc:MGI:98731]	21817	ENSMUSG00000037820	MGI:98731	protein_coding
1474.36	2.39718	3.48853e-34	5.87479e-33	Clec4d	C-type lectin domain family 4, member d [Source:MGI Symbol;Acc:MGI:1298389]	17474	ENSMUSG00000030144	MGI:1298389	protein_coding
515.58	2.39642	2.5394e-51	7.02618e-50	Lgals3bp	lectin, galactoside-binding, soluble, 3 binding protein [Source:MGI Symbol;Acc:MGI:99554]	19039	ENSMUSG00000033880	MGI:99554	protein_coding
149.043	2.39515	5.81565e-31	8.82189e-30	Adora2b	adenosine A2b receptor [Source:MGI Symbol;Acc:MGI:99403]	11541	ENSMUSG00000018500	MGI:99403	protein_coding
2.91317	2.39249	2.85978e-07	1.25017e-06	Gm13571	predicted gene 13571 [Source:MGI Symbol;Acc:MGI:3652223]	---	ENSMUSG00000086196	MGI:3652223	antisense
3.67658	2.38092	1.5183e-07	6.76478e-07	Ptprn	protein tyrosine phosphatase, receptor type, N [Source:MGI Symbol;Acc:MGI:102765]	19275	ENSMUSG00000026204	MGI:102765	protein_coding
50.8064	2.37408	3.4739e-25	4.25763e-24	Cxcl16	chemokine (C-X-C motif) ligand 16 [Source:MGI Symbol;Acc:MGI:1932682]	66102	ENSMUSG00000018920	MGI:1932682	protein_coding
34.0264	2.36503	2.85023e-23	3.2527e-22	Gm11425	predicted gene 11425 [Source:MGI Symbol;Acc:MGI:3650957]	---	ENSMUSG00000082419	MGI:3650957	processed_pseudogene
1.78204	2.36393	3.42091e-07	1.48362e-06	Misp	mitotic spindle positioning [Source:MGI Symbol;Acc:MGI:1926156]	78906	ENSMUSG00000035852	MGI:1926156	protein_coding
49.0511	2.36388	1.91359e-26	2.47936e-25	Sfn	stratifin [Source:MGI Symbol;Acc:MGI:1891831]	55948	ENSMUSG00000047281	MGI:1891831	protein_coding
1266.73	2.36227	2.85561e-295	3.51954e-292	Rhbdf2	rhomboid 5 homolog 2 [Source:MGI Symbol;Acc:MGI:2442473]	217344	ENSMUSG00000020806	MGI:2442473	protein_coding
46.67	2.35657	3.11518e-08	1.47423e-07	Mmp12	matrix metallopeptidase 12 [Source:MGI Symbol;Acc:MGI:97005]	17381	ENSMUSG00000049723	MGI:97005	protein_coding
672.847	2.34645	6.08e-49	1.60721e-47	Slc31a2	solute carrier family 31, member 2 [Source:MGI Symbol;Acc:MGI:1333844]	20530	ENSMUSG00000066152	MGI:1333844	protein_coding
2.92819	2.34181	4.24247e-07	1.82269e-06	Gm19076	predicted gene, 19076 [Source:MGI Symbol;Acc:MGI:5011261]	---	ENSMUSG00000118258	MGI:5011261	processed_pseudogene
2813.54	2.33845	2.60052e-162	6.41029e-160	Atf3	activating transcription factor 3 [Source:MGI Symbol;Acc:MGI:109384]	11910	ENSMUSG00000026628	MGI:109384	protein_coding
11166.6	2.33759	2.19771e-100	1.76174e-98	Cpd	carboxypeptidase D [Source:MGI Symbol;Acc:MGI:107265]	12874	ENSMUSG00000020841	MGI:107265	protein_coding
2.33855	2.33699	6.11867e-07	2.58928e-06	Il7	interleukin 7 [Source:MGI Symbol;Acc:MGI:96561]	16196	ENSMUSG00000040329	MGI:96561	protein_coding
6.42939	2.33369	6.0634e-09	3.05963e-08	Gm44672	predicted gene 44672 [Source:MGI Symbol;Acc:MGI:5753248]	---	ENSMUSG00000108720	MGI:5753248	antisense
3.68503	2.33345	1.32016e-07	5.92347e-07	Gucy2g	guanylate cyclase 2g [Source:MGI Symbol;Acc:MGI:106025]	73707	ENSMUSG00000055523	MGI:106025	protein_coding
4700.02	2.33276	0	0	Pik3r5	phosphoinositide-3-kinase regulatory subunit 5 [Source:MGI Symbol;Acc:MGI:2443588]	320207	ENSMUSG00000020901	MGI:2443588	protein_coding
4.94811	2.33058	2.47451e-07	1.08704e-06	Gm30541	predicted gene, 30541 [Source:MGI Symbol;Acc:MGI:5589700]	---	ENSMUSG00000118369	MGI:5589700	processed_transcript
385.513	2.33032	2.89188e-103	2.42672e-101	Hck	hemopoietic cell kinase [Source:MGI Symbol;Acc:MGI:96052]	15162	ENSMUSG00000003283	MGI:96052	protein_coding
44.5464	2.3249	1.99891e-25	2.48227e-24	Il18	interleukin 18 [Source:MGI Symbol;Acc:MGI:107936]	16173	ENSMUSG00000039217	MGI:107936	protein_coding
9.33418	2.32148	4.63077e-09	2.35844e-08	Il1rl2	interleukin 1 receptor-like 2 [Source:MGI Symbol;Acc:MGI:1913107]	107527	ENSMUSG00000070942	MGI:1913107	protein_coding
2.51257	2.31984	7.33643e-07	3.07621e-06	Insyn2a	inhibitory synaptic factor 2A [Source:MGI Symbol;Acc:MGI:3605068]	627214	ENSMUSG00000073805	MGI:3605068	protein_coding
2.09859	2.31714	7.05587e-07	2.96488e-06	Dlgap3	DLG associated protein 3 [Source:MGI Symbol;Acc:MGI:3039563]	242667	ENSMUSG00000042388	MGI:3039563	protein_coding
14.6686	2.31155	2.25921e-10	1.27765e-09	Cish	cytokine inducible SH2-containing protein [Source:MGI Symbol;Acc:MGI:103159]	12700	ENSMUSG00000032578	MGI:103159	protein_coding
4610.68	2.31147	1.9411e-134	3.03797e-132	Syk	spleen tyrosine kinase [Source:MGI Symbol;Acc:MGI:99515]	20963	ENSMUSG00000021457	MGI:99515	protein_coding
2394.69	2.30997	0	0	St3gal1	ST3 beta-galactoside alpha-2,3-sialyltransferase 1 [Source:MGI Symbol;Acc:MGI:98304]	20442	ENSMUSG00000013846	MGI:98304	protein_coding
7.23875	2.30758	6.33256e-08	2.91703e-07	Armcx3	armadillo repeat containing, X-linked 3 [Source:MGI Symbol;Acc:MGI:1918953]	71703	ENSMUSG00000049047	MGI:1918953	protein_coding
358.005	2.30593	1.89477e-181	6.12539e-179	Rab20	RAB20, member RAS oncogene family [Source:MGI Symbol;Acc:MGI:102789]	19332	ENSMUSG00000031504	MGI:102789	protein_coding
1420.58	2.2897	3.98186e-177	1.26649e-174	Mcoln2	mucolipin 2 [Source:MGI Symbol;Acc:MGI:1915529]	68279	ENSMUSG00000011008	MGI:1915529	protein_coding
58.135	2.28654	1.78534e-17	1.56405e-16	Ms4a6c	membrane-spanning 4-domains, subfamily A, member 6C [Source:MGI Symbol;Acc:MGI:2385644]	73656	ENSMUSG00000079419	MGI:2385644	protein_coding
722.012	2.286	1.83905e-94	1.34319e-92	Gsap	gamma-secretase activating protein [Source:MGI Symbol;Acc:MGI:2442259]	212167	ENSMUSG00000039934	MGI:2442259	protein_coding
455.045	2.28134	2.53069e-27	3.3697e-26	Tap2	transporter 2, ATP-binding cassette, sub-family B (MDR/TAP) [Source:MGI Symbol;Acc:MGI:98484]	21355	ENSMUSG00000024339	MGI:98484	protein_coding
4212.1	2.2805	1.15781e-144	2.09468e-142	Tpm4	tropomyosin 4 [Source:MGI Symbol;Acc:MGI:2449202]	326618	ENSMUSG00000031799	MGI:2449202	protein_coding
555.427	2.27724	1.66888e-208	6.71638e-206	Dusp16	dual specificity phosphatase 16 [Source:MGI Symbol;Acc:MGI:1917936]	70686	ENSMUSG00000030203	MGI:1917936	protein_coding
5463.8	2.27583	0	0	Sod2	superoxide dismutase 2, mitochondrial [Source:MGI Symbol;Acc:MGI:98352]	20656	ENSMUSG00000006818	MGI:98352	protein_coding
11.2597	2.27402	3.26511e-12	2.12782e-11	Gm20661	predicted gene 20661 [Source:MGI Symbol;Acc:MGI:5313108]	---	ENSMUSG00000079323	MGI:5313108	protein_coding
1087.95	2.2734	7.91693e-82	4.75982e-80	Zdhhc18	zinc finger, DHHC domain containing 18 [Source:MGI Symbol;Acc:MGI:3527792]	503610	ENSMUSG00000037553	MGI:3527792	protein_coding
2296.19	2.27229	6.16516e-104	5.28596e-102	Eif2ak2	eukaryotic translation initiation factor 2-alpha kinase 2 [Source:MGI Symbol;Acc:MGI:1353449]	19106	ENSMUSG00000024079	MGI:1353449	protein_coding
8.61023	2.27048	2.02685e-07	8.97584e-07	Sstr5	somatostatin receptor 5 [Source:MGI Symbol;Acc:MGI:894282]	20609	ENSMUSG00000050824	MGI:894282	protein_coding
2.54885	2.26951	1.28385e-06	5.25627e-06	Gm37498	predicted gene, 37498 [Source:MGI Symbol;Acc:MGI:5610726]	---	ENSMUSG00000103907	MGI:5610726	TEC
71.1199	2.26499	5.64047e-31	8.56274e-30	Trpm4	transient receptor potential cation channel, subfamily M, member 4 [Source:MGI Symbol;Acc:MGI:1915917]	68667	ENSMUSG00000038260	MGI:1915917	protein_coding
411.487	2.26479	1.01126e-94	7.41338e-93	Stk40	serine/threonine kinase 40 [Source:MGI Symbol;Acc:MGI:1921428]	74178	ENSMUSG00000042608	MGI:1921428	protein_coding
723.69	2.26308	7.71575e-129	1.08682e-126	Irak2	interleukin-1 receptor-associated kinase 2 [Source:MGI Symbol;Acc:MGI:2429603]	108960	ENSMUSG00000060477	MGI:2429603	protein_coding
51.4047	2.25887	1.63673e-16	1.35729e-15	Gbgt1	globoside alpha-1,3-N-acetylgalactosaminyltransferase 1 [Source:MGI Symbol;Acc:MGI:2449143]	227671	ENSMUSG00000026829	MGI:2449143	protein_coding
1666.75	2.25302	1.19463e-157	2.80454e-155	Mdm2	transformed mouse 3T3 cell double minute 2 [Source:MGI Symbol;Acc:MGI:96952]	17246	ENSMUSG00000020184	MGI:96952	protein_coding
5114.28	2.25032	5.34095e-67	2.30973e-65	Tlr2	toll-like receptor 2 [Source:MGI Symbol;Acc:MGI:1346060]	24088	ENSMUSG00000027995	MGI:1346060	protein_coding
2582.35	2.25031	4.5063e-59	1.56451e-57	Rhoc	ras homolog family member C [Source:MGI Symbol;Acc:MGI:106028]	11853	ENSMUSG00000002233	MGI:106028	protein_coding
278.41	2.24921	1.08124e-64	4.45135e-63	Nmi	N-myc (and STAT) interactor [Source:MGI Symbol;Acc:MGI:1928368]	64685	ENSMUSG00000026946	MGI:1928368	protein_coding
7869.69	2.24275	2.55738e-98	1.98549e-96	Tnfaip2	tumor necrosis factor, alpha-induced protein 2 [Source:MGI Symbol;Acc:MGI:104960]	21928	ENSMUSG00000021281	MGI:104960	protein_coding
2.04042	2.23706	1.69232e-06	6.84144e-06	4930471E15Rik	RIKEN cDNA 4930471E15 gene [Source:MGI Symbol;Acc:MGI:1922270]	---	ENSMUSG00000113228	MGI:1922270	lincRNA
158.564	2.23255	1.66654e-31	2.56151e-30	Mir22hg	Mir22 host gene (non-protein coding) [Source:MGI Symbol;Acc:MGI:1914348]	---	ENSMUSG00000085148	MGI:1914348	processed_transcript
1.37188	2.22752	1.16203e-06	4.77799e-06	BC023105	cDNA sequence BC023105 [Source:MGI Symbol;Acc:MGI:2384767]	---	ENSMUSG00000063388	MGI:2384767	processed_pseudogene
13.8443	2.22733	8.91932e-12	5.60156e-11	Tubb1	tubulin, beta 1 class VI [Source:MGI Symbol;Acc:MGI:107814]	545486	ENSMUSG00000016255	MGI:107814	protein_coding
404.675	2.2213	6.40147e-113	6.50706e-111	Cemip2	cell migration inducing hyaluronidase 2 [Source:MGI Symbol;Acc:MGI:1890373]	83921	ENSMUSG00000024754	MGI:1890373	protein_coding
193.653	2.2199	4.81377e-40	9.79669e-39	Btg2	BTG anti-proliferation factor 2 [Source:MGI Symbol;Acc:MGI:108384]	12227	ENSMUSG00000020423	MGI:108384	protein_coding
1014.01	2.21839	1.03515e-244	6.58491e-242	Ezr	ezrin [Source:MGI Symbol;Acc:MGI:98931]	22350	ENSMUSG00000052397	MGI:98931	protein_coding
261.197	2.21372	8.54651e-113	8.64293e-111	Dnmt3l	DNA (cytosine-5-)-methyltransferase 3-like [Source:MGI Symbol;Acc:MGI:1859287]	54427	ENSMUSG00000000730	MGI:1859287	protein_coding
610.936	2.21237	1.52073e-58	5.17047e-57	Ralgds	ral guanine nucleotide dissociation stimulator [Source:MGI Symbol;Acc:MGI:107485]	19730	ENSMUSG00000026821	MGI:107485	protein_coding
474.5	2.21202	6.39914e-97	4.87224e-95	Ppp1r15a	protein phosphatase 1, regulatory subunit 15A [Source:MGI Symbol;Acc:MGI:1927072]	17872	ENSMUSG00000040435	MGI:1927072	protein_coding
1.68721	2.20786	1.98336e-06	7.97714e-06	Ifi213	interferon activated gene 213 [Source:MGI Symbol;Acc:MGI:3695276]	623121	ENSMUSG00000073491	MGI:3695276	protein_coding
199.286	2.2075	5.05662e-36	9.08165e-35	H2-T23	histocompatibility 2, T region locus 23 [Source:MGI Symbol;Acc:MGI:95957]	15040	ENSMUSG00000067212	MGI:95957	protein_coding
105.02	2.20121	4.31851e-08	2.01517e-07	Acp5	acid phosphatase 5, tartrate resistant [Source:MGI Symbol;Acc:MGI:87883]	11433	ENSMUSG00000001348	MGI:87883	protein_coding
261.439	2.20086	9.58054e-16	7.61193e-15	Fcgr4	Fc receptor, IgG, low affinity IV [Source:MGI Symbol;Acc:MGI:2179523]	246256	ENSMUSG00000059089	MGI:2179523	protein_coding
2912.47	2.19924	7.67457e-92	5.34779e-90	Nfkb2	nuclear factor of kappa light polypeptide gene enhancer in B cells 2, p49/p100 [Source:MGI Symbol;Acc:MGI:1099800]	18034	ENSMUSG00000025225	MGI:1099800	protein_coding
4756.72	2.19204	5.15851e-90	3.54446e-88	Tapbp	TAP binding protein [Source:MGI Symbol;Acc:MGI:1201689]	21356	ENSMUSG00000024308	MGI:1201689	protein_coding
2.53096	2.18854	2.89733e-06	1.14593e-05	Dok7	docking protein 7 [Source:MGI Symbol;Acc:MGI:3584043]	231134	ENSMUSG00000044716	MGI:3584043	protein_coding
174.542	2.18795	1.46666e-39	2.94527e-38	Zup1	zinc finger containing ubiquitin peptidase 1 [Source:MGI Symbol;Acc:MGI:1919830]	72580	ENSMUSG00000039531	MGI:1919830	protein_coding
13.2506	2.18658	3.18991e-11	1.92429e-10	Rasip1	Ras interacting protein 1 [Source:MGI Symbol;Acc:MGI:1917153]	69903	ENSMUSG00000044562	MGI:1917153	protein_coding
1701.97	2.18231	9.63815e-48	2.45879e-46	Cd74	CD74 antigen (invariant polypeptide of major histocompatibility complex, class II antigen-associated) [Source:MGI Symbol;Acc:MGI:96534]	16149	ENSMUSG00000024610	MGI:96534	protein_coding
2.1786	2.17801	3.19006e-06	1.25465e-05	Ms4a4b	membrane-spanning 4-domains, subfamily A, member 4B [Source:MGI Symbol;Acc:MGI:1913083]	60361	ENSMUSG00000056290	MGI:1913083	protein_coding
3.70806	2.17631	3.57924e-06	1.40184e-05	Pigz	phosphatidylinositol glycan anchor biosynthesis, class Z [Source:MGI Symbol;Acc:MGI:2443822]	239827	ENSMUSG00000045625	MGI:2443822	protein_coding
584.655	2.1737	3.17244e-40	6.51671e-39	Irf1	interferon regulatory factor 1 [Source:MGI Symbol;Acc:MGI:96590]	16362	ENSMUSG00000018899	MGI:96590	protein_coding
4.87191	2.17231	6.07635e-07	2.57192e-06	9130230L23Rik	RIKEN cDNA 9130230L23 gene [Source:MGI Symbol;Acc:MGI:3041166]	---	ENSMUSG00000054598	MGI:3041166	protein_coding
2.90799	2.16499	3.80599e-06	1.48652e-05	Ccr9	chemokine (C-C motif) receptor 9 [Source:MGI Symbol;Acc:MGI:1341902]	12769	ENSMUSG00000029530	MGI:1341902	protein_coding
1096.65	2.1646	1.85227e-270	1.46107e-267	Tank	TRAF family member-associated Nf-kappa B activator [Source:MGI Symbol;Acc:MGI:107676]	21353	ENSMUSG00000064289	MGI:107676	protein_coding
19.5738	2.16226	9.83622e-14	7.03046e-13	Gm48786	predicted gene, 48786 [Source:MGI Symbol;Acc:MGI:6098486]	---	ENSMUSG00000112226	MGI:6098486	processed_pseudogene
1.99607	2.16169	2.46468e-06	9.81691e-06	Gm18853	predicted gene, 18853 [Source:MGI Symbol;Acc:MGI:5011038]	---	ENSMUSG00000098934	MGI:5011038	unprocessed_pseudogene
11.082	2.15473	1.77565e-10	1.01289e-09	Ccdc180	coiled-coil domain containing 180 [Source:MGI Symbol;Acc:MGI:2685871]	381522	ENSMUSG00000035539	MGI:2685871	protein_coding
176.005	2.15359	3.02688e-84	1.9193e-82	Bcl3	B cell leukemia/lymphoma 3 [Source:MGI Symbol;Acc:MGI:88140]	12051	ENSMUSG00000053175	MGI:88140	protein_coding
865.673	2.15302	2.52056e-102	2.05394e-100	Atrip	ATR interacting protein [Source:MGI Symbol;Acc:MGI:1925349]	235610	ENSMUSG00000025646	MGI:1925349	protein_coding
306.525	2.14548	1.0193e-44	2.3816e-43	Smim3	small integral membrane protein 3 [Source:MGI Symbol;Acc:MGI:1917088]	106878	ENSMUSG00000038059	MGI:1917088	protein_coding
2.2368	2.14453	4.58635e-06	1.77618e-05	Tex12	testis expressed 12 [Source:MGI Symbol;Acc:MGI:1913904]	66654	ENSMUSG00000032065	MGI:1913904	protein_coding
5.59056	2.1437	1.43381e-07	6.40423e-07	Gm43430	predicted gene 43430 [Source:MGI Symbol;Acc:MGI:5663567]	---	ENSMUSG00000106149	MGI:5663567	TEC
1734.63	2.13923	3.50067e-58	1.18207e-56	Apobr	apolipoprotein B receptor [Source:MGI Symbol;Acc:MGI:2176230]	171504	ENSMUSG00000042759	MGI:2176230	protein_coding
1.73057	2.13576	4.70462e-06	1.82055e-05	P3h2	prolyl 3-hydroxylase 2 [Source:MGI Symbol;Acc:MGI:2146663]	210530	ENSMUSG00000038168	MGI:2146663	protein_coding
2.4161	2.13342	4.81433e-06	1.86081e-05	Il1bos	interleukin 1 beta, opposite strand [Source:MGI Symbol;Acc:MGI:3650458]	---	ENSMUSG00000074805	MGI:3650458	antisense
7.49088	2.13059	1.82284e-08	8.82809e-08	Gm41442	predicted gene, 41442 [Source:MGI Symbol;Acc:MGI:5624327]	---	ENSMUSG00000116946	MGI:5624327	lincRNA
352.824	2.12952	6.99557e-84	4.36559e-82	Car13	carbonic anhydrase 13 [Source:MGI Symbol;Acc:MGI:1931322]	71934	ENSMUSG00000027555	MGI:1931322	protein_coding
1072.98	2.12939	3.62482e-140	6.05775e-138	Dusp2	dual specificity phosphatase 2 [Source:MGI Symbol;Acc:MGI:101911]	13537	ENSMUSG00000027368	MGI:101911	protein_coding
4.56646	2.12777	2.57982e-06	1.02486e-05	Rabgap1l	RAB GTPase activating protein 1-like [Source:MGI Symbol;Acc:MGI:1352507]	29809	ENSMUSG00000026721	MGI:1352507	protein_coding
8361.97	2.1223	3.97995e-74	1.98193e-72	Flnb	filamin, beta [Source:MGI Symbol;Acc:MGI:2446089]	286940	ENSMUSG00000025278	MGI:2446089	protein_coding
9825.75	2.11868	4.01744e-65	1.66437e-63	Sqstm1	sequestosome 1 [Source:MGI Symbol;Acc:MGI:107931]	18412	ENSMUSG00000015837	MGI:107931	protein_coding
1.9868	2.11584	6.41186e-06	2.44995e-05	Mmp25	matrix metallopeptidase 25 [Source:MGI Symbol;Acc:MGI:2443938]	240047	ENSMUSG00000023903	MGI:2443938	protein_coding
1305.98	2.11448	1.57508e-109	1.48615e-107	Lcp2	lymphocyte cytosolic protein 2 [Source:MGI Symbol;Acc:MGI:1321402]	16822	ENSMUSG00000002699	MGI:1321402	protein_coding
9.21649	2.11216	7.05183e-09	3.53938e-08	Gm42635	predicted gene 42635 [Source:MGI Symbol;Acc:MGI:5662772]	---	ENSMUSG00000105940	MGI:5662772	TEC
3.11245	2.09181	6.13426e-06	2.34843e-05	Gm30873	predicted gene, 30873 [Source:MGI Symbol;Acc:MGI:5590032]	---	ENSMUSG00000109341	MGI:5590032	antisense
6.25583	2.08993	3.34496e-07	1.45196e-06	Rnf183	ring finger protein 183 [Source:MGI Symbol;Acc:MGI:1923322]	76072	ENSMUSG00000063851	MGI:1923322	protein_coding
1923.78	2.08615	1.45457e-98	1.13826e-96	Hivep3	human immunodeficiency virus type I enhancer binding protein 3 [Source:MGI Symbol;Acc:MGI:106589]	16656	ENSMUSG00000028634	MGI:106589	protein_coding
1.92736	2.07975	6.63905e-06	2.53283e-05	Accsl	1-aminocyclopropane-1-carboxylate synthase (non-functional)-like [Source:MGI Symbol;Acc:MGI:3584519]	381411	ENSMUSG00000075023	MGI:3584519	protein_coding
413.797	2.07605	4.78418e-60	1.73746e-58	Zswim4	zinc finger SWIM-type containing 4 [Source:MGI Symbol;Acc:MGI:2443726]	212168	ENSMUSG00000035671	MGI:2443726	protein_coding
49.4029	2.07443	6.32119e-25	7.671e-24	Plekha4	pleckstrin homology domain containing, family A (phosphoinositide binding specific) member 4 [Source:MGI Symbol;Acc:MGI:1916467]	69217	ENSMUSG00000040428	MGI:1916467	protein_coding
47.9264	2.06979	1.50303e-27	2.01769e-26	Acoxl	acyl-Coenzyme A oxidase-like [Source:MGI Symbol;Acc:MGI:1921371]	74121	ENSMUSG00000027380	MGI:1921371	protein_coding
2.20678	2.06958	9.80017e-06	3.67204e-05	Elfn1	leucine rich repeat and fibronectin type III, extracellular 1 [Source:MGI Symbol;Acc:MGI:2442479]	243312	ENSMUSG00000048988	MGI:2442479	protein_coding
2.51888	2.06579	7.35777e-06	2.7989e-05	Gm15753	predicted gene 15753 [Source:MGI Symbol;Acc:MGI:3783195]	---	ENSMUSG00000082088	MGI:3783195	unprocessed_pseudogene
19.7845	2.06515	5.53495e-11	3.28169e-10	Aqp8	aquaporin 8 [Source:MGI Symbol;Acc:MGI:1195271]	11833	ENSMUSG00000030762	MGI:1195271	protein_coding
1504.72	2.06487	9.88072e-78	5.41244e-76	Daxx	Fas death domain-associated protein [Source:MGI Symbol;Acc:MGI:1197015]	13163	ENSMUSG00000002307	MGI:1197015	protein_coding
2.13129	2.06455	7.67301e-06	2.91376e-05	Il23r	interleukin 23 receptor [Source:MGI Symbol;Acc:MGI:2181693]	209590	ENSMUSG00000049093	MGI:2181693	protein_coding
1112.42	2.0623	1.51528e-27	2.03275e-26	Ahnak2	AHNAK nucleoprotein 2 [Source:MGI Symbol;Acc:MGI:2144831]	100041194	ENSMUSG00000072812	MGI:2144831	protein_coding
101.618	2.06198	5.55363e-06	2.13568e-05	Tnfrsf9	tumor necrosis factor receptor superfamily, member 9 [Source:MGI Symbol;Acc:MGI:1101059]	21942	ENSMUSG00000028965	MGI:1101059	protein_coding
64.0739	2.06176	3.58206e-33	5.80429e-32	A430093F15Rik	RIKEN cDNA A430093F15 gene [Source:MGI Symbol;Acc:MGI:2685520]	---	ENSMUSG00000067577	MGI:2685520	processed_transcript
56.6243	2.06176	1.78244e-23	2.05074e-22	Gm17435	predicted gene, 17435 [Source:MGI Symbol;Acc:MGI:4937069]	---	ENSMUSG00000097000	MGI:4937069	antisense
1.53183	2.05767	1.07626e-05	4.01813e-05	Gm15478	predicted gene 15478 [Source:MGI Symbol;Acc:MGI:3705145]	---	ENSMUSG00000085363	MGI:3705145	antisense
11.6532	2.05425	8.59444e-09	4.28744e-08	Gm12085	predicted gene 12085 [Source:MGI Symbol;Acc:MGI:3650335]	---	ENSMUSG00000083298	MGI:3650335	processed_pseudogene
2.88702	2.05396	1.00076e-05	3.7455e-05	Tmem26	transmembrane protein 26 [Source:MGI Symbol;Acc:MGI:2143537]	327766	ENSMUSG00000060044	MGI:2143537	protein_coding
3.67588	2.05292	2.89269e-06	1.14454e-05	Gm43215	predicted gene 43215 [Source:MGI Symbol;Acc:MGI:5663352]	---	ENSMUSG00000104920	MGI:5663352	processed_pseudogene
3.86227	2.04888	2.19445e-06	8.78313e-06	Cyp26c1	cytochrome P450, family 26, subfamily c, polypeptide 1 [Source:MGI Symbol;Acc:MGI:2679699]	546726	ENSMUSG00000062432	MGI:2679699	protein_coding
9.1713	2.04742	2.05262e-07	9.08182e-07	Tfcp2l1	transcription factor CP2-like 1 [Source:MGI Symbol;Acc:MGI:2444691]	81879	ENSMUSG00000026380	MGI:2444691	protein_coding
11.1514	2.04528	8.22376e-10	4.43579e-09	Gm17749	predicted gene, 17749 [Source:MGI Symbol;Acc:MGI:5009827]	---	ENSMUSG00000111818	MGI:5009827	processed_transcript
362.182	2.04201	5.22573e-41	1.09396e-39	Tm4sf19	transmembrane 4 L six family member 19 [Source:MGI Symbol;Acc:MGI:3645933]	277203	ENSMUSG00000079625	MGI:3645933	protein_coding
50.2283	2.04188	7.00415e-16	5.61243e-15	Myh10	myosin, heavy polypeptide 10, non-muscle [Source:MGI Symbol;Acc:MGI:1930780]	77579	ENSMUSG00000020900	MGI:1930780	protein_coding
11.2045	2.04114	1.2813e-08	6.29791e-08	Tlcd2	TLC domain containing 2 [Source:MGI Symbol;Acc:MGI:1917141]	380712	ENSMUSG00000038217	MGI:1917141	protein_coding
4435.17	2.03898	1.87511e-87	1.23257e-85	Fam20c	family with sequence similarity 20, member C [Source:MGI Symbol;Acc:MGI:2136853]	80752	ENSMUSG00000025854	MGI:2136853	protein_coding
331.578	2.03379	2.89889e-28	4.00323e-27	Icosl	icos ligand [Source:MGI Symbol;Acc:MGI:1354701]	50723	ENSMUSG00000000732	MGI:1354701	protein_coding
2.29214	2.02877	1.09919e-05	4.09987e-05	Gm12216	predicted gene 12216 [Source:MGI Symbol;Acc:MGI:3650088]	---	ENSMUSG00000081769	MGI:3650088	protein_coding
367.408	2.02735	1.5263e-43	3.43199e-42	H2-T22	histocompatibility 2, T region locus 22 [Source:MGI Symbol;Acc:MGI:95956]	15051	ENSMUSG00000056116	MGI:95956	protein_coding
2.50923	2.02401	1.56264e-05	5.7491e-05	Cyp26a1	cytochrome P450, family 26, subfamily a, polypeptide 1 [Source:MGI Symbol;Acc:MGI:1096359]	13082	ENSMUSG00000024987	MGI:1096359	protein_coding
132.497	2.02051	8.30672e-57	2.69422e-55	Ube2e2	ubiquitin-conjugating enzyme E2E 2 [Source:MGI Symbol;Acc:MGI:2384997]	218793	ENSMUSG00000058317	MGI:2384997	protein_coding
341.348	2.01491	9.27425e-45	2.16949e-43	Neurl3	neuralized E3 ubiquitin protein ligase 3 [Source:MGI Symbol;Acc:MGI:2429944]	214854	ENSMUSG00000047180	MGI:2429944	protein_coding
6.79734	2.01384	3.63038e-07	1.57067e-06	Mab21l3	mab-21-like 3 [Source:MGI Symbol;Acc:MGI:2446273]	242125	ENSMUSG00000044313	MGI:2446273	protein_coding
3977.2	2.01188	2.61974e-211	1.12307e-208	Nfkb1	nuclear factor of kappa light polypeptide gene enhancer in B cells 1, p105 [Source:MGI Symbol;Acc:MGI:97312]	18033	ENSMUSG00000028163	MGI:97312	protein_coding
441.632	2.00986	3.35345e-112	3.3399e-110	St3gal3	ST3 beta-galactoside alpha-2,3-sialyltransferase 3 [Source:MGI Symbol;Acc:MGI:1316659]	20441	ENSMUSG00000028538	MGI:1316659	protein_coding
6.07466	2.00716	5.11818e-07	2.18134e-06	Gm20655	predicted gene 20655 [Source:MGI Symbol;Acc:MGI:5313102]	---	ENSMUSG00000093672	MGI:5313102	antisense
2.54161	2.00705	1.28933e-05	4.78097e-05	Serinc2	serine incorporator 2 [Source:MGI Symbol;Acc:MGI:1919132]	230779	ENSMUSG00000023232	MGI:1919132	protein_coding
28.3452	2.00462	2.96257e-18	2.70974e-17	Ccdc173	coiled-coil domain containing 173 [Source:MGI Symbol;Acc:MGI:1923100]	75051	ENSMUSG00000070883	MGI:1923100	protein_coding
100.241	2.00453	6.90457e-29	9.8026e-28	Gm49774	predicted gene, 49774 [Source:MGI Symbol;Acc:MGI:6215288]	---	ENSMUSG00000116657	MGI:6215288	antisense
1681.86	2.00378	3.5322e-46	8.57821e-45	Adamts1	a disintegrin-like and metallopeptidase (reprolysin type) with thrombospondin type 1 motif, 1 [Source:MGI Symbol;Acc:MGI:109249]	11504	ENSMUSG00000022893	MGI:109249	protein_coding
456.967	2.00363	1.99231e-11	1.22127e-10	Fcgr2b	Fc receptor, IgG, low affinity IIb [Source:MGI Symbol;Acc:MGI:95499]	14130	ENSMUSG00000026656	MGI:95499	protein_coding
2998.25	2.00186	1.20955e-246	8.22496e-244	Cpeb4	cytoplasmic polyadenylation element binding protein 4 [Source:MGI Symbol;Acc:MGI:1914829]	67579	ENSMUSG00000020300	MGI:1914829	protein_coding
773.757	2.00067	8.48933e-53	2.44394e-51	Hcar2	hydroxycarboxylic acid receptor 2 [Source:MGI Symbol;Acc:MGI:1933383]	80885	ENSMUSG00000045502	MGI:1933383	protein_coding
163.682	1.99962	1.05366e-42	2.3164e-41	Map3k8	mitogen-activated protein kinase kinase kinase 8 [Source:MGI Symbol;Acc:MGI:1346878]	26410	ENSMUSG00000024235	MGI:1346878	protein_coding
2090.6	1.99919	2.12072e-147	3.94535e-145	Slc2a1	solute carrier family 2 (facilitated glucose transporter), member 1 [Source:MGI Symbol;Acc:MGI:95755]	20525	ENSMUSG00000028645	MGI:95755	protein_coding
104.781	1.99544	5.26307e-08	2.44207e-07	Il7r	interleukin 7 receptor [Source:MGI Symbol;Acc:MGI:96562]	16197	ENSMUSG00000003882	MGI:96562	protein_coding
105.197	1.99494	2.69671e-33	4.38772e-32	Nod1	nucleotide-binding oligomerization domain containing 1 [Source:MGI Symbol;Acc:MGI:1341839]	107607	ENSMUSG00000038058	MGI:1341839	protein_coding
401.501	1.9933	1.23527e-86	8.03947e-85	Tdrd7	tudor domain containing 7 [Source:MGI Symbol;Acc:MGI:2140279]	100121	ENSMUSG00000035517	MGI:2140279	protein_coding
1680.18	1.99318	1.38039e-111	1.3679e-109	Tent5c	terminal nucleotidyltransferase 5C [Source:MGI Symbol;Acc:MGI:1921895]	74645	ENSMUSG00000044468	MGI:1921895	protein_coding
1755.35	1.98782	1.2658e-63	5.08384e-62	Bst2	bone marrow stromal cell antigen 2 [Source:MGI Symbol;Acc:MGI:1916800]	69550	ENSMUSG00000046718	MGI:1916800	protein_coding
236.691	1.98581	2.4131e-32	3.79174e-31	Gm20056	predicted gene, 20056 [Source:MGI Symbol;Acc:MGI:5012241]	---	ENSMUSG00000103847	MGI:5012241	processed_pseudogene
20.8307	1.98324	4.58482e-11	2.73729e-10	Flnc	filamin C, gamma [Source:MGI Symbol;Acc:MGI:95557]	68794	ENSMUSG00000068699	MGI:95557	protein_coding
14035.5	1.97966	6.45611e-151	1.35441e-148	Mapkapk2	MAP kinase-activated protein kinase 2 [Source:MGI Symbol;Acc:MGI:109298]	17164	ENSMUSG00000016528	MGI:109298	protein_coding
1.89966	1.97514	2.3393e-05	8.45046e-05	C330024C12Rik	RIKEN cDNA C330024C12 gene [Source:MGI Symbol;Acc:MGI:3026976]	---	ENSMUSG00000117384	MGI:3026976	lincRNA
2.63675	1.97252	1.85229e-05	6.75679e-05	Rph3a	rabphilin 3A [Source:MGI Symbol;Acc:MGI:102788]	19894	ENSMUSG00000029608	MGI:102788	protein_coding
2.62785	1.97154	2.24962e-05	8.13991e-05	Gpr31c	G protein-coupled receptor 31, D17Leh66c region [Source:MGI Symbol;Acc:MGI:1354371]	---	ENSMUSG00000117239	MGI:1354371	transcribed_processed_pseudogene
2307.23	1.9692	4.38309e-177	1.37198e-174	Adar	adenosine deaminase, RNA-specific [Source:MGI Symbol;Acc:MGI:1889575]	56417	ENSMUSG00000027951	MGI:1889575	protein_coding
2.88074	1.96057	2.17371e-05	7.87534e-05	Gm50419	predicted gene, 50419 [Source:MGI Symbol;Acc:MGI:6303343]	---	ENSMUSG00000118024	MGI:6303343	lincRNA
148.657	1.96041	6.20691e-60	2.24176e-58	Trim13	tripartite motif-containing 13 [Source:MGI Symbol;Acc:MGI:1913847]	66597	ENSMUSG00000035235	MGI:1913847	protein_coding
80.5077	1.95712	3.73033e-12	2.41981e-11	Aqp9	aquaporin 9 [Source:MGI Symbol;Acc:MGI:1891066]	64008	ENSMUSG00000032204	MGI:1891066	protein_coding
572.195	1.95642	1.04e-173	2.9723e-171	C9orf72	C9orf72, member of C9orf72-SMCR8 complex [Source:MGI Symbol;Acc:MGI:1920455]	73205	ENSMUSG00000028300	MGI:1920455	protein_coding
2.09689	1.95267	3.1774e-05	0.000113061	Mogat1	monoacylglycerol O-acyltransferase 1 [Source:MGI Symbol;Acc:MGI:1915643]	68393	ENSMUSG00000012187	MGI:1915643	protein_coding
58.1501	1.95199	1.55455e-39	3.11859e-38	Zfp827	zinc finger protein 827 [Source:MGI Symbol;Acc:MGI:2444807]	622675	ENSMUSG00000071064	MGI:2444807	protein_coding
97.9383	1.95113	8.57095e-22	9.19081e-21	Cadps	Ca2+-dependent secretion activator [Source:MGI Symbol;Acc:MGI:1350922]	27062	ENSMUSG00000054423	MGI:1350922	protein_coding
661.332	1.95013	1.84909e-90	1.27944e-88	Pvr	poliovirus receptor [Source:MGI Symbol;Acc:MGI:107741]	52118	ENSMUSG00000040511	MGI:107741	protein_coding
1.46535	1.94781	2.77085e-05	9.93657e-05	Col6a1	collagen, type VI, alpha 1 [Source:MGI Symbol;Acc:MGI:88459]	12833	ENSMUSG00000001119	MGI:88459	protein_coding
2.4036	1.94735	3.05176e-05	0.000108905	Slc6a19	solute carrier family 6 (neurotransmitter transporter), member 19 [Source:MGI Symbol;Acc:MGI:1921588]	74338	ENSMUSG00000021565	MGI:1921588	protein_coding
4.71988	1.94732	1.04956e-05	3.92219e-05	Tbx10	T-box 10 [Source:MGI Symbol;Acc:MGI:1261436]	109575	ENSMUSG00000037477	MGI:1261436	protein_coding
6.51452	1.94654	2.16944e-06	8.69365e-06	Klra2	killer cell lectin-like receptor, subfamily A, member 2 [Source:MGI Symbol;Acc:MGI:101906]	16633	ENSMUSG00000030187	MGI:101906	protein_coding
5.96934	1.94651	1.14936e-06	4.72689e-06	Gm10432	predicted gene 10432 [Source:MGI Symbol;Acc:MGI:3642011]	---	ENSMUSG00000113679	MGI:3642011	processed_transcript
1257.91	1.93955	2.67213e-107	2.43955e-105	Usb1	U6 snRNA biogenesis 1 [Source:MGI Symbol;Acc:MGI:2142454]	101985	ENSMUSG00000031792	MGI:2142454	protein_coding
16.5591	1.93777	4.95344e-09	2.51628e-08	Slamf9	SLAM family member 9 [Source:MGI Symbol;Acc:MGI:1923692]	98365	ENSMUSG00000026548	MGI:1923692	protein_coding
3.12726	1.93765	1.92012e-05	6.98871e-05	Gm43255	predicted gene 43255 [Source:MGI Symbol;Acc:MGI:5663392]	---	ENSMUSG00000104568	MGI:5663392	antisense
406.004	1.93637	2.51518e-62	9.6685e-61	Gm6548	predicted gene 6548 [Source:MGI Symbol;Acc:MGI:3644071]	---	ENSMUSG00000091549	MGI:3644071	processed_pseudogene
1.69662	1.93434	3.0212e-05	0.000107853	Ifnb1	interferon beta 1, fibroblast [Source:MGI Symbol;Acc:MGI:107657]	15977	ENSMUSG00000048806	MGI:107657	protein_coding
5.78595	1.92708	1.04327e-06	4.30765e-06	Gm23450	predicted gene, 23450 [Source:MGI Symbol;Acc:MGI:5453227]	---	ENSMUSG00000094210	MGI:5453227	miRNA
14.9471	1.9257	1.63772e-08	7.96642e-08	Mmp9	matrix metallopeptidase 9 [Source:MGI Symbol;Acc:MGI:97011]	17395	ENSMUSG00000017737	MGI:97011	protein_coding
2.25332	1.92316	4.16158e-05	0.000146156	2010110E17Rik	RIKEN cDNA 2010110E17 gene [Source:MGI Symbol;Acc:MGI:1923941]	---	ENSMUSG00000098434	MGI:1923941	lincRNA
763.161	1.92124	3.10255e-111	3.04389e-109	Mtmr14	myotubularin related protein 14 [Source:MGI Symbol;Acc:MGI:1916075]	97287	ENSMUSG00000030269	MGI:1916075	protein_coding
3.07227	1.91932	2.16473e-05	7.84425e-05	Hist1h4n	histone cluster 1, H4n [Source:MGI Symbol;Acc:MGI:4843992]	319161	ENSMUSG00000069305	MGI:4843992	protein_coding
3435.75	1.91564	2.25284e-148	4.35549e-146	Ell2	elongation factor RNA polymerase II 2 [Source:MGI Symbol;Acc:MGI:2183438]	192657	ENSMUSG00000001542	MGI:2183438	protein_coding
1.40155	1.91242	3.13803e-05	0.000111761	Dnmt3c	DNA methyltransferase 3C [Source:MGI Symbol;Acc:MGI:3649996]	---	ENSMUSG00000082079	MGI:3649996	protein_coding
547.732	1.90995	3.22115e-61	1.20993e-59	Ticam1	toll-like receptor adaptor molecule 1 [Source:MGI Symbol;Acc:MGI:2147032]	106759	ENSMUSG00000047123	MGI:2147032	protein_coding
20.9851	1.90955	1.25983e-09	6.71091e-09	Foxa1	forkhead box A1 [Source:MGI Symbol;Acc:MGI:1347472]	15375	ENSMUSG00000035451	MGI:1347472	protein_coding
83.6749	1.90929	1.07663e-08	5.3291e-08	Il15	interleukin 15 [Source:MGI Symbol;Acc:MGI:103014]	16168	ENSMUSG00000031712	MGI:103014	protein_coding
1.63549	1.90768	4.11278e-05	0.000144596	Gm32552	predicted gene, 32552 [Source:MGI Symbol;Acc:MGI:5591711]	---	ENSMUSG00000112711	MGI:5591711	lincRNA
53.8254	1.90688	1.86033e-16	1.53497e-15	Cd80	CD80 antigen [Source:MGI Symbol;Acc:MGI:101775]	12519	ENSMUSG00000075122	MGI:101775	protein_coding
2558.06	1.90543	9.78797e-18	8.71044e-17	Csf1	colony stimulating factor 1 (macrophage) [Source:MGI Symbol;Acc:MGI:1339753]	12977	ENSMUSG00000014599	MGI:1339753	protein_coding
1030.26	1.9022	3.09285e-76	1.63515e-74	Spryd7	SPRY domain containing 7 [Source:MGI Symbol;Acc:MGI:1913924]	66674	ENSMUSG00000021930	MGI:1913924	protein_coding
2.07434	1.89877	4.83364e-05	0.000168528	3830432H09Rik	RIKEN cDNA 3830432H09 gene [Source:MGI Symbol;Acc:MGI:2443278]	---	ENSMUSG00000101731	MGI:2443278	lincRNA
4.05616	1.89754	3.08937e-05	0.000110147	Lox	lysyl oxidase [Source:MGI Symbol;Acc:MGI:96817]	16948	ENSMUSG00000024529	MGI:96817	protein_coding
51.2085	1.89265	2.5518e-26	3.28683e-25	Peak1os	pseudopodium-enriched atypical kinase 1, opposite strand [Source:MGI Symbol;Acc:MGI:5477083]	---	ENSMUSG00000097111	MGI:5477083	antisense
8.78818	1.88594	7.9309e-07	3.31561e-06	Gm6611	predicted gene 6611 [Source:MGI Symbol;Acc:MGI:3645568]	---	ENSMUSG00000091997	MGI:3645568	processed_pseudogene
2.26123	1.87882	6.48399e-05	0.000223266	Gfpt2	glutamine fructose-6-phosphate transaminase 2 [Source:MGI Symbol;Acc:MGI:1338883]	14584	ENSMUSG00000020363	MGI:1338883	protein_coding
624.505	1.87881	1.68537e-32	2.65884e-31	Pml	promyelocytic leukemia [Source:MGI Symbol;Acc:MGI:104662]	18854	ENSMUSG00000036986	MGI:104662	protein_coding
6.37141	1.87686	4.45421e-06	1.72772e-05	Vgf	VGF nerve growth factor inducible [Source:MGI Symbol;Acc:MGI:1343180]	381677	ENSMUSG00000037428	MGI:1343180	protein_coding
2862.76	1.87663	2.33333e-144	4.18303e-142	Rhoq	ras homolog family member Q [Source:MGI Symbol;Acc:MGI:1931553]	104215	ENSMUSG00000024143	MGI:1931553	protein_coding
951.123	1.87239	7.39029e-61	2.73427e-59	Pou2f2	POU domain, class 2, transcription factor 2 [Source:MGI Symbol;Acc:MGI:101897]	18987	ENSMUSG00000008496	MGI:101897	protein_coding
17.6665	1.87086	1.148e-10	6.65056e-10	Gm29340	predicted gene 29340 [Source:MGI Symbol;Acc:MGI:5580046]	---	ENSMUSG00000099470	MGI:5580046	lincRNA
2.8644	1.87024	4.50176e-05	0.000157542	H2-Q5	histocompatibility 2, Q region locus 5 [Source:MGI Symbol;Acc:MGI:95934]	---	ENSMUSG00000055413	MGI:95934	polymorphic_pseudogene
2.9102	1.86987	5.29058e-05	0.000183971	Pacsin3	protein kinase C and casein kinase substrate in neurons 3 [Source:MGI Symbol;Acc:MGI:1891410]	80708	ENSMUSG00000027257	MGI:1891410	protein_coding
5.72526	1.86504	7.26099e-06	2.76262e-05	1810062G17Rik	RIKEN cDNA 1810062G17 gene [Source:MGI Symbol;Acc:MGI:1919532]	72282	ENSMUSG00000027713	MGI:1919532	protein_coding
9896.87	1.86471	9.63873e-164	2.46852e-161	Txnrd1	thioredoxin reductase 1 [Source:MGI Symbol;Acc:MGI:1354175]	50493	ENSMUSG00000020250	MGI:1354175	protein_coding
2.16009	1.85913	7.48754e-05	0.000255944	Prss56	protease, serine 56 [Source:MGI Symbol;Acc:MGI:1916703]	69453	ENSMUSG00000036480	MGI:1916703	protein_coding
894.882	1.85845	3.26839e-53	9.49228e-52	Spink5	serine peptidase inhibitor, Kazal type 5 [Source:MGI Symbol;Acc:MGI:1919682]	72432	ENSMUSG00000055561	MGI:1919682	protein_coding
1841.53	1.85678	3.77594e-65	1.56761e-63	Fndc3a	fibronectin type III domain containing 3A [Source:MGI Symbol;Acc:MGI:1196463]	319448	ENSMUSG00000033487	MGI:1196463	protein_coding
583.486	1.85252	1.38559e-75	7.1156e-74	Mocs1	molybdenum cofactor synthesis 1 [Source:MGI Symbol;Acc:MGI:1928904]	56738	ENSMUSG00000064120	MGI:1928904	protein_coding
695.106	1.85018	1.42359e-47	3.61301e-46	Filip1l	filamin A interacting protein 1-like [Source:MGI Symbol;Acc:MGI:1925999]	78749	ENSMUSG00000043336	MGI:1925999	protein_coding
27.3777	1.84934	1.78612e-11	1.09761e-10	Cp	ceruloplasmin [Source:MGI Symbol;Acc:MGI:88476]	12870	ENSMUSG00000003617	MGI:88476	protein_coding
17.3196	1.84145	4.06608e-10	2.24602e-09	Sh2d6	SH2 domain containing 6 [Source:MGI Symbol;Acc:MGI:1918380]	71130	ENSMUSG00000052631	MGI:1918380	protein_coding
2.1509	1.84131	8.68336e-05	0.000294726	Pdcd1	programmed cell death 1 [Source:MGI Symbol;Acc:MGI:104879]	18566	ENSMUSG00000026285	MGI:104879	protein_coding
2.93229	1.84111	6.00394e-05	0.000207424	Gm9845	predicted pseudogene 9845 [Source:MGI Symbol;Acc:MGI:3704215]	---	ENSMUSG00000050533	MGI:3704215	processed_pseudogene
1.87455	1.84071	8.79169e-05	0.000298249	Phf11	PHD finger protein 11 [Source:MGI Symbol;Acc:MGI:3644962]	---	ENSMUSG00000090881	MGI:3644962	unprocessed_pseudogene
13.101	1.84071	3.1053e-08	1.47062e-07	9830132P13Rik	RIKEN cDNA 9830132P13 gene [Source:MGI Symbol;Acc:MGI:5439414]	---	ENSMUSG00000104763	MGI:5439414	lincRNA
3.75618	1.83961	3.50705e-05	0.000124208	Gm23722	predicted gene, 23722 [Source:MGI Symbol;Acc:MGI:5453499]	---	ENSMUSG00000064936	MGI:5453499	snoRNA
11.5987	1.83539	6.27288e-08	2.89224e-07	Ttc21a	tetratricopeptide repeat domain 21A [Source:MGI Symbol;Acc:MGI:1921302]	74052	ENSMUSG00000032514	MGI:1921302	protein_coding
2.12261	1.83388	9.46353e-05	0.00031994	Gm49482	predicted gene, 49482 [Source:MGI Symbol;Acc:MGI:6155155]	---	ENSMUSG00000116308	MGI:6155155	antisense
3.17751	1.83223	4.14845e-05	0.000145746	Mcmdc2	minichromosome maintenance domain containing 2 [Source:MGI Symbol;Acc:MGI:3045334]	240697	ENSMUSG00000046101	MGI:3045334	protein_coding
3.21997	1.83035	5.56367e-05	0.000193059	Arl5c	ADP-ribosylation factor-like 5C [Source:MGI Symbol;Acc:MGI:3028577]	217151	ENSMUSG00000038352	MGI:3028577	protein_coding
36.8331	1.82555	1.47143e-11	9.08759e-11	Ripor3	RIPOR family member 3 [Source:MGI Symbol;Acc:MGI:1916803]	69553	ENSMUSG00000074577	MGI:1916803	protein_coding
2.28974	1.82415	9.97538e-05	0.000336667	Hephl1	hephaestin-like 1 [Source:MGI Symbol;Acc:MGI:2685355]	244698	ENSMUSG00000031936	MGI:2685355	protein_coding
2715.97	1.82346	2.04758e-69	9.28235e-68	Atp8b4	ATPase, class I, type 8B, member 4 [Source:MGI Symbol;Acc:MGI:1859664]	241633	ENSMUSG00000060131	MGI:1859664	protein_coding
10.6605	1.8232	6.08579e-08	2.80795e-07	Nrg4	neuregulin 4 [Source:MGI Symbol;Acc:MGI:1933833]	83961	ENSMUSG00000032311	MGI:1933833	protein_coding
1.49721	1.82229	8.44653e-05	0.000286836	Itgb8	integrin beta 8 [Source:MGI Symbol;Acc:MGI:1338035]	320910	ENSMUSG00000025321	MGI:1338035	protein_coding
7720.84	1.81901	9.6955e-121	1.18022e-118	Pik3ap1	phosphoinositide-3-kinase adaptor protein 1 [Source:MGI Symbol;Acc:MGI:1933177]	83490	ENSMUSG00000025017	MGI:1933177	protein_coding
476.312	1.81701	2.05787e-115	2.2055e-113	Mllt11	myeloid/lymphoid or mixed-lineage leukemia; translocated to, 11 [Source:MGI Symbol;Acc:MGI:1929671]	56772	ENSMUSG00000053192	MGI:1929671	protein_coding
1122.91	1.81519	2.48358e-93	1.78745e-91	Nfkbib	nuclear factor of kappa light polypeptide gene enhancer in B cells inhibitor, beta [Source:MGI Symbol;Acc:MGI:104752]	18036	ENSMUSG00000030595	MGI:104752	protein_coding
763.741	1.81443	1.4924e-44	3.46236e-43	Trim56	tripartite motif-containing 56 [Source:MGI Symbol;Acc:MGI:2685298]	384309	ENSMUSG00000043279	MGI:2685298	protein_coding
3.1946	1.81399	6.50076e-05	0.000223765	Mir6963	microRNA 6963 [Source:MGI Symbol;Acc:MGI:5531106]	---	ENSMUSG00000098419	MGI:5531106	miRNA
1.33627	1.81228	8.32164e-05	0.000282936	Gm14275	predicted gene 14275 [Source:MGI Symbol;Acc:MGI:3649537]	---	ENSMUSG00000085949	MGI:3649537	lincRNA
1445.05	1.8122	1.2967e-54	3.95221e-53	Pnp	purine-nucleoside phosphorylase [Source:MGI Symbol;Acc:MGI:97365]	18950	ENSMUSG00000115338	MGI:97365	protein_coding
3135.48	1.8095	6.23809e-174	1.80905e-171	Ptprj	protein tyrosine phosphatase, receptor type, J [Source:MGI Symbol;Acc:MGI:104574]	19271	ENSMUSG00000025314	MGI:104574	protein_coding
4.18488	1.80879	8.33721e-05	0.000283416	Gm28809	predicted gene 28809 [Source:MGI Symbol;Acc:MGI:5579515]	---	ENSMUSG00000101191	MGI:5579515	antisense
248.918	1.80773	1.19569e-10	6.91466e-10	Hp	haptoglobin [Source:MGI Symbol;Acc:MGI:96211]	15439	ENSMUSG00000031722	MGI:96211	protein_coding
3.55574	1.80518	8.17214e-05	0.00027814	Slc1a2	solute carrier family 1 (glial high affinity glutamate transporter), member 2 [Source:MGI Symbol;Acc:MGI:101931]	20511	ENSMUSG00000005089	MGI:101931	protein_coding
325.176	1.80328	1.58019e-51	4.40755e-50	Xkr8	X-linked Kx blood group related 8 [Source:MGI Symbol;Acc:MGI:2685877]	381560	ENSMUSG00000037752	MGI:2685877	protein_coding
4223.29	1.80268	1.25335e-149	2.49657e-147	Vasp	vasodilator-stimulated phosphoprotein [Source:MGI Symbol;Acc:MGI:109268]	22323	ENSMUSG00000030403	MGI:109268	protein_coding
863.553	1.79874	5.99128e-54	1.77934e-52	Apobec3	apolipoprotein B mRNA editing enzyme, catalytic polypeptide 3 [Source:MGI Symbol;Acc:MGI:1933111]	80287	ENSMUSG00000009585	MGI:1933111	protein_coding
16.028	1.79648	2.97192e-10	1.66306e-09	Creb3l4	cAMP responsive element binding protein 3-like 4 [Source:MGI Symbol;Acc:MGI:1916603]	78284	ENSMUSG00000027938	MGI:1916603	protein_coding
2.62226	1.79641	0.00012752	0.000424349	Scg2	secretogranin II [Source:MGI Symbol;Acc:MGI:103033]	20254	ENSMUSG00000050711	MGI:103033	protein_coding
1.84658	1.79563	0.000129792	0.000431401	Gm20406	predicted gene 20406 [Source:MGI Symbol;Acc:MGI:5141871]	---	ENSMUSG00000092418	MGI:5141871	antisense
514.308	1.79558	1.77265e-44	4.10289e-43	Adamtsl5	ADAMTS-like 5 [Source:MGI Symbol;Acc:MGI:1913798]	66548	ENSMUSG00000043822	MGI:1913798	protein_coding
5.1645	1.79524	1.43623e-05	5.30283e-05	Gm14236	predicted gene 14236 [Source:MGI Symbol;Acc:MGI:3651467]	---	ENSMUSG00000086411	MGI:3651467	antisense
4.81733	1.79482	1.69097e-05	6.19123e-05	Dennd5b	DENN/MADD domain containing 5B [Source:MGI Symbol;Acc:MGI:2444273]	320560	ENSMUSG00000030313	MGI:2444273	protein_coding
321.852	1.79336	7.90333e-56	2.48571e-54	Birc3	baculoviral IAP repeat-containing 3 [Source:MGI Symbol;Acc:MGI:1197007]	11796	ENSMUSG00000032000	MGI:1197007	protein_coding
882.891	1.79025	3.25671e-137	5.22133e-135	Psmd10	proteasome (prosome, macropain) 26S subunit, non-ATPase, 10 [Source:MGI Symbol;Acc:MGI:1858898]	53380	ENSMUSG00000031429	MGI:1858898	protein_coding
2286.39	1.78915	5.64494e-109	5.25086e-107	Ogfr	opioid growth factor receptor [Source:MGI Symbol;Acc:MGI:1919325]	72075	ENSMUSG00000049401	MGI:1919325	protein_coding
21.3172	1.78891	2.25704e-11	1.37884e-10	Lat	linker for activation of T cells [Source:MGI Symbol;Acc:MGI:1342293]	16797	ENSMUSG00000030742	MGI:1342293	protein_coding
1230.6	1.78708	2.22766e-127	2.94829e-125	Dusp4	dual specificity phosphatase 4 [Source:MGI Symbol;Acc:MGI:2442191]	319520	ENSMUSG00000031530	MGI:2442191	protein_coding
47.574	1.78514	3.36635e-15	2.61356e-14	Trem3	triggering receptor expressed on myeloid cells 3 [Source:MGI Symbol;Acc:MGI:1930003]	58218	ENSMUSG00000041754	MGI:1930003	protein_coding
120.85	1.78467	1.84228e-36	3.36386e-35	Cd300ld	CD300 molecule like family member d [Source:MGI Symbol;Acc:MGI:2442358]	217305	ENSMUSG00000034641	MGI:2442358	protein_coding
4.86624	1.78429	3.36908e-05	0.000119579	Gm26586	predicted gene, 26586 [Source:MGI Symbol;Acc:MGI:5477080]	---	ENSMUSG00000097472	MGI:5477080	antisense
1566.08	1.7799	1.51065e-104	1.31234e-102	Daam1	dishevelled associated activator of morphogenesis 1 [Source:MGI Symbol;Acc:MGI:1914596]	208846	ENSMUSG00000034574	MGI:1914596	protein_coding
4.64978	1.77935	6.4288e-05	0.000221443	Gm41409	predicted gene, 41409 [Source:MGI Symbol;Acc:MGI:5624294]	---	ENSMUSG00000115961	MGI:5624294	lincRNA
47.9819	1.77812	7.63095e-20	7.5166e-19	Gm50012	predicted gene, 50012 [Source:MGI Symbol;Acc:MGI:6275301]	---	ENSMUSG00000117628	MGI:6275301	sense_intronic
70.3033	1.77779	2.734e-16	2.23712e-15	Zbtb32	zinc finger and BTB domain containing 32 [Source:MGI Symbol;Acc:MGI:1891838]	58206	ENSMUSG00000006310	MGI:1891838	protein_coding
1105.9	1.77689	1.44603e-48	3.77691e-47	Rusc2	RUN and SH3 domain containing 2 [Source:MGI Symbol;Acc:MGI:2140371]	100213	ENSMUSG00000035969	MGI:2140371	protein_coding
737.517	1.77454	2.10857e-36	3.84298e-35	Serpinb6b	serine (or cysteine) peptidase inhibitor, clade B, member 6b [Source:MGI Symbol;Acc:MGI:894688]	20708	ENSMUSG00000042842	MGI:894688	protein_coding
221.19	1.77328	2.39968e-63	9.54067e-62	Tfec	transcription factor EC [Source:MGI Symbol;Acc:MGI:1333760]	21426	ENSMUSG00000029553	MGI:1333760	protein_coding
231.765	1.77256	3.50215e-53	1.01413e-51	Gm30329	predicted gene, 30329 [Source:MGI Symbol;Acc:MGI:5589488]	---	ENSMUSG00000110388	MGI:5589488	antisense
3745.25	1.77056	1.0818e-126	1.41279e-124	Hcls1	hematopoietic cell specific Lyn substrate 1 [Source:MGI Symbol;Acc:MGI:104568]	15163	ENSMUSG00000022831	MGI:104568	protein_coding
14301.3	1.7667	6.40445e-118	7.09527e-116	Clic4	chloride intracellular channel 4 (mitochondrial) [Source:MGI Symbol;Acc:MGI:1352754]	29876	ENSMUSG00000037242	MGI:1352754	protein_coding
585.092	1.76526	5.59791e-40	1.13805e-38	Gm49342	predicted gene, 49342 [Source:MGI Symbol;Acc:MGI:6121535]	---	ENSMUSG00000021871	MGI:6121535	protein_coding
266.901	1.76199	1.8898e-51	5.25625e-50	Mitd1	MIT, microtubule interacting and transport, domain containing 1 [Source:MGI Symbol;Acc:MGI:1916278]	69028	ENSMUSG00000026088	MGI:1916278	protein_coding
1.63255	1.76137	0.000145058	0.000479234	Gm47922	predicted gene, 47922 [Source:MGI Symbol;Acc:MGI:6097178]	---	ENSMUSG00000112662	MGI:6097178	lincRNA
967.289	1.75927	2.94281e-175	9.06752e-173	Ets2	E26 avian leukemia oncogene 2, 3' domain [Source:MGI Symbol;Acc:MGI:95456]	23872	ENSMUSG00000022895	MGI:95456	protein_coding
5.92944	1.75738	1.20471e-05	4.48072e-05	AL607142.1	novel protein	---	ENSMUSG00000115115	---	protein_coding
1293.29	1.75627	4.67438e-154	1.04749e-151	Lgals8	lectin, galactose binding, soluble 8 [Source:MGI Symbol;Acc:MGI:1928481]	56048	ENSMUSG00000057554	MGI:1928481	protein_coding
707.257	1.75611	1.00196e-80	5.86313e-79	Snx20	sorting nexin 20 [Source:MGI Symbol;Acc:MGI:1918857]	71607	ENSMUSG00000031662	MGI:1918857	protein_coding
6.05389	1.75563	3.88221e-05	0.000136877	Gm20560	predicted gene, 20560 [Source:MGI Symbol;Acc:MGI:5295667]	---	ENSMUSG00000107546	MGI:5295667	antisense
1603.33	1.75357	5.61131e-130	8.07701e-128	Tet2	tet methylcytosine dioxygenase 2 [Source:MGI Symbol;Acc:MGI:2443298]	214133	ENSMUSG00000040943	MGI:2443298	protein_coding
1.44166	1.75163	0.00015731	0.000517369	Gxylt2	glucoside xylosyltransferase 2 [Source:MGI Symbol;Acc:MGI:2682940]	232313	ENSMUSG00000030074	MGI:2682940	protein_coding
145.293	1.75055	1.47113e-22	1.63717e-21	Tapbpl	TAP binding protein-like [Source:MGI Symbol;Acc:MGI:2384853]	213233	ENSMUSG00000038213	MGI:2384853	protein_coding
1.33572	1.75	0.000104602	0.000352186	Lnx1	ligand of numb-protein X 1 [Source:MGI Symbol;Acc:MGI:1278335]	16924	ENSMUSG00000029228	MGI:1278335	protein_coding
45.8798	1.74506	3.3664e-06	1.3211e-05	Gm20658	predicted gene 20658 [Source:MGI Symbol;Acc:MGI:5313105]	---	ENSMUSG00000093765	MGI:5313105	antisense
216.833	1.74378	1.5433e-24	1.85234e-23	Nupr1	nuclear protein transcription regulator 1 [Source:MGI Symbol;Acc:MGI:1891834]	56312	ENSMUSG00000030717	MGI:1891834	protein_coding
5.78124	1.741	3.2143e-05	0.000114353	Gm24727	predicted gene, 24727 [Source:MGI Symbol;Acc:MGI:5454504]	---	ENSMUSG00000088856	MGI:5454504	snoRNA
842.421	1.73927	3.89494e-77	2.11593e-75	Tyk2	tyrosine kinase 2 [Source:MGI Symbol;Acc:MGI:1929470]	54721	ENSMUSG00000032175	MGI:1929470	protein_coding
1.5845	1.73636	0.000123978	0.000413191	Gstt4	glutathione S-transferase, theta 4 [Source:MGI Symbol;Acc:MGI:1923136]	75886	ENSMUSG00000009093	MGI:1923136	protein_coding
1.61194	1.73212	0.000218697	0.000706885	Gm40893	predicted gene, 40893 [Source:MGI Symbol;Acc:MGI:5623778]	---	ENSMUSG00000113613	MGI:5623778	antisense
1.05967	1.73181	6.07566e-05	0.000209829	Trim12c	tripartite motif-containing 12C [Source:MGI Symbol;Acc:MGI:4821183]	319236	ENSMUSG00000057143	MGI:4821183	protein_coding
544.752	1.73028	5.67733e-51	1.55712e-49	Kremen1	kringle containing transmembrane protein 1 [Source:MGI Symbol;Acc:MGI:1933988]	84035	ENSMUSG00000020393	MGI:1933988	protein_coding
3.7981	1.72832	8.8504e-05	0.000300189	Ltb	lymphotoxin B [Source:MGI Symbol;Acc:MGI:104796]	16994	ENSMUSG00000024399	MGI:104796	protein_coding
1.24027	1.72815	0.000144224	0.000476718	1810059H22Rik	RIKEN cDNA 1810059H22 gene [Source:MGI Symbol;Acc:MGI:1917070]	---	ENSMUSG00000108207	MGI:1917070	processed_transcript
15.8854	1.72565	3.10613e-06	1.22384e-05	4921529L05Rik	RIKEN cDNA 4921529L05 gene [Source:MGI Symbol;Acc:MGI:2443531]	---	ENSMUSG00000108060	MGI:2443531	processed_transcript
4.9887	1.72482	1.9213e-05	6.99043e-05	Gm43420	predicted gene 43420 [Source:MGI Symbol;Acc:MGI:5663557]	---	ENSMUSG00000106115	MGI:5663557	TEC
44.7837	1.72375	1.93233e-17	1.68908e-16	Gm10425	predicted gene 10425 [Source:MGI Symbol;Acc:MGI:3642471]	---	ENSMUSG00000097081	MGI:3642471	antisense
1.97883	1.72374	0.000232928	0.0007503	Gm364	predicted gene 364 [Source:MGI Symbol;Acc:MGI:2685210]	245423	ENSMUSG00000079584	MGI:2685210	protein_coding
270.777	1.72121	2.08546e-33	3.41005e-32	Glrp1	glutamine repeat protein 1 [Source:MGI Symbol;Acc:MGI:108038]	14659	ENSMUSG00000062310	MGI:108038	protein_coding
15.0581	1.72067	1.39971e-06	5.69706e-06	Prr5l	proline rich 5 like [Source:MGI Symbol;Acc:MGI:1919696]	72446	ENSMUSG00000032841	MGI:1919696	protein_coding
22.2287	1.71469	1.35135e-10	7.7829e-10	H2bc8	H2B clustered histone 8 [Source:MGI Symbol;Acc:MGI:2448386]	319181	ENSMUSG00000058385	MGI:2448386	protein_coding
195.892	1.71375	2.13491e-44	4.9298e-43	Prdm1	PR domain containing 1, with ZNF domain [Source:MGI Symbol;Acc:MGI:99655]	12142	ENSMUSG00000038151	MGI:99655	protein_coding
3.39213	1.71293	0.000111351	0.000373505	Gm14224	predicted gene 14224 [Source:MGI Symbol;Acc:MGI:3649242]	---	ENSMUSG00000085524	MGI:3649242	antisense
297.091	1.71001	1.3431e-66	5.77035e-65	4930430E12Rik	RIKEN cDNA 4930430E12 gene [Source:MGI Symbol;Acc:MGI:1918889]	---	ENSMUSG00000085295	MGI:1918889	antisense
2634.87	1.7087	1.04133e-80	6.07545e-79	Acsl1	acyl-CoA synthetase long-chain family member 1 [Source:MGI Symbol;Acc:MGI:102797]	14081	ENSMUSG00000018796	MGI:102797	protein_coding
424.688	1.70845	9.7048e-35	1.66997e-33	Cd276	CD276 antigen [Source:MGI Symbol;Acc:MGI:2183926]	102657	ENSMUSG00000035914	MGI:2183926	protein_coding
89.2218	1.70467	1.03575e-17	9.20459e-17	Slc22a4	solute carrier family 22 (organic cation transporter), member 4 [Source:MGI Symbol;Acc:MGI:1353479]	30805	ENSMUSG00000020334	MGI:1353479	protein_coding
20.3803	1.70063	4.57623e-10	2.51259e-09	Lcat	lecithin cholesterol acyltransferase [Source:MGI Symbol;Acc:MGI:96755]	16816	ENSMUSG00000035237	MGI:96755	protein_coding
3.85467	1.70055	0.000114175	0.000382134	Lhx9	LIM homeobox protein 9 [Source:MGI Symbol;Acc:MGI:1316721]	16876	ENSMUSG00000019230	MGI:1316721	protein_coding
2181.41	1.70023	1.96366e-281	1.93617e-278	Lrrc8d	leucine rich repeat containing 8D [Source:MGI Symbol;Acc:MGI:1922368]	231549	ENSMUSG00000046079	MGI:1922368	protein_coding
2.09694	1.69801	0.000311852	0.000985849	Myh11	myosin, heavy polypeptide 11, smooth muscle [Source:MGI Symbol;Acc:MGI:102643]	17880	ENSMUSG00000018830	MGI:102643	protein_coding
1521.39	1.69769	2.56121e-100	2.04482e-98	Mvp	major vault protein [Source:MGI Symbol;Acc:MGI:1925638]	78388	ENSMUSG00000030681	MGI:1925638	protein_coding
240.47	1.69565	2.26556e-79	1.29498e-77	Agpat4	1-acylglycerol-3-phosphate O-acyltransferase 4 (lysophosphatidic acid acyltransferase, delta) [Source:MGI Symbol;Acc:MGI:1915512]	68262	ENSMUSG00000023827	MGI:1915512	protein_coding
1578.43	1.69503	3.92707e-110	3.77765e-108	Rnf114	ring finger protein 114 [Source:MGI Symbol;Acc:MGI:1933159]	81018	ENSMUSG00000006418	MGI:1933159	protein_coding
465.324	1.69361	2.73594e-88	1.84139e-86	Micall2	MICAL-like 2 [Source:MGI Symbol;Acc:MGI:2444818]	231830	ENSMUSG00000036718	MGI:2444818	protein_coding
4.03766	1.69299	0.000264014	0.000844367	AC139347.1	zinc finger protein 75a (ZNF75A) pseudogene	---	ENSMUSG00000118410	---	unitary_pseudogene
64.2508	1.69196	7.70588e-20	7.58283e-19	4933412E12Rik	RIKEN cDNA 4933412E12 gene [Source:MGI Symbol;Acc:MGI:1918336]	---	ENSMUSG00000112627	MGI:1918336	bidirectional_promoter_lncRNA
1.55995	1.69155	0.000251589	0.000806458	Spic	Spi-C transcription factor (Spi-1/PU.1 related) [Source:MGI Symbol;Acc:MGI:1341168]	20728	ENSMUSG00000004359	MGI:1341168	protein_coding
17.2979	1.691	1.50222e-08	7.32537e-08	B4galnt2	beta-1,4-N-acetyl-galactosaminyl transferase 2 [Source:MGI Symbol;Acc:MGI:1342058]	14422	ENSMUSG00000013418	MGI:1342058	protein_coding
80.5327	1.68978	4.48479e-08	2.09029e-07	Slc39a4	solute carrier family 39 (zinc transporter), member 4 [Source:MGI Symbol;Acc:MGI:1919277]	72027	ENSMUSG00000063354	MGI:1919277	protein_coding
93.1437	1.68559	1.64952e-35	2.90953e-34	Rtn2	reticulon 2 (Z-band associated protein) [Source:MGI Symbol;Acc:MGI:107612]	20167	ENSMUSG00000030401	MGI:107612	protein_coding
30.8671	1.68124	2.1635e-12	1.42404e-11	AC113595.1	novel transcript, antisense to Apobec3	---	ENSMUSG00000115902	---	antisense
2008.09	1.68022	1.00221e-301	1.41169e-298	Riox2	ribosomal oxygenase 2 [Source:MGI Symbol;Acc:MGI:1914264]	67014	ENSMUSG00000022724	MGI:1914264	protein_coding
21.4212	1.67654	4.83078e-09	2.45713e-08	Gm43661	predicted gene 43661 [Source:MGI Symbol;Acc:MGI:5663798]	---	ENSMUSG00000104818	MGI:5663798	lincRNA
1.50114	1.67644	0.000314817	0.000994743	Gfi1b	growth factor independent 1B [Source:MGI Symbol;Acc:MGI:1276578]	14582	ENSMUSG00000026815	MGI:1276578	protein_coding
20.0569	1.67505	5.27032e-09	2.67106e-08	Gm16675	predicted gene, 16675 [Source:MGI Symbol;Acc:MGI:4439599]	---	ENSMUSG00000097534	MGI:4439599	bidirectional_promoter_lncRNA
59.1208	1.67468	1.15286e-17	1.02132e-16	Hectd2	HECT domain E3 ubiquitin protein ligase 2 [Source:MGI Symbol;Acc:MGI:2442663]	226098	ENSMUSG00000041180	MGI:2442663	protein_coding
7.94361	1.67331	3.88029e-05	0.000136862	Tmem198	transmembrane protein 198 [Source:MGI Symbol;Acc:MGI:2443133]	319998	ENSMUSG00000051703	MGI:2443133	protein_coding
70.3463	1.67223	2.48039e-28	3.44703e-27	Gm16181	predicted gene 16181 [Source:MGI Symbol;Acc:MGI:3802038]	---	ENSMUSG00000081650	MGI:3802038	protein_coding
18.7207	1.66625	5.45022e-05	0.000189222	Chac1	ChaC, cation transport regulator 1 [Source:MGI Symbol;Acc:MGI:1916315]	69065	ENSMUSG00000027313	MGI:1916315	protein_coding
53.7192	1.66575	3.01904e-09	1.55852e-08	H2-K2	histocompatibility 2, K region locus 2 [Source:MGI Symbol;Acc:MGI:95906]	---	ENSMUSG00000067203	MGI:95906	transcribed_unprocessed_pseudogene
1.33992	1.66517	0.00017055	0.000557751	Unc80	unc-80, NALCN activator [Source:MGI Symbol;Acc:MGI:2652882]	329178	ENSMUSG00000055567	MGI:2652882	protein_coding
1153.04	1.66396	3.87327e-68	1.7172e-66	Mlkl	mixed lineage kinase domain-like [Source:MGI Symbol;Acc:MGI:1921818]	74568	ENSMUSG00000012519	MGI:1921818	protein_coding
5.75438	1.66302	2.41288e-05	8.70032e-05	A330023F24Rik	RIKEN cDNA A330023F24 gene [Source:MGI Symbol;Acc:MGI:2443958]	---	ENSMUSG00000096929	MGI:2443958	processed_transcript
11.1266	1.6617	5.1643e-06	1.98984e-05	Gipr	gastric inhibitory polypeptide receptor [Source:MGI Symbol;Acc:MGI:1352753]	381853	ENSMUSG00000030406	MGI:1352753	protein_coding
289.863	1.65223	5.04831e-46	1.21851e-44	Atf7ip2	activating transcription factor 7 interacting protein 2 [Source:MGI Symbol;Acc:MGI:1922579]	75329	ENSMUSG00000039200	MGI:1922579	protein_coding
1736.15	1.65155	1.32567e-118	1.49384e-116	Riok3	RIO kinase 3 [Source:MGI Symbol;Acc:MGI:1914128]	66878	ENSMUSG00000024404	MGI:1914128	protein_coding
1.69163	1.65009	0.000439201	0.00136014	Adamtsl4	ADAMTS-like 4 [Source:MGI Symbol;Acc:MGI:2389008]	229595	ENSMUSG00000015850	MGI:2389008	protein_coding
0.975546	1.65005	0.000187404	0.000609836	Gm9706	predicted gene 9706 [Source:MGI Symbol;Acc:MGI:3780113]	---	ENSMUSG00000117269	MGI:3780113	processed_pseudogene
4.49927	1.64853	0.000193411	0.000628656	Glipr2	GLI pathogenesis-related 2 [Source:MGI Symbol;Acc:MGI:1917770]	384009	ENSMUSG00000028480	MGI:1917770	protein_coding
427.238	1.64748	2.07073e-25	2.56662e-24	Pde1b	phosphodiesterase 1B, Ca2+-calmodulin dependent [Source:MGI Symbol;Acc:MGI:97523]	18574	ENSMUSG00000022489	MGI:97523	protein_coding
5.21653	1.64748	0.000107509	0.000361296	Gm49254	predicted gene, 49254 [Source:MGI Symbol;Acc:MGI:6118725]	---	ENSMUSG00000115739	MGI:6118725	TEC
1002.24	1.64663	6.53913e-133	9.91935e-131	Mafk	v-maf musculoaponeurotic fibrosarcoma oncogene family, protein K (avian) [Source:MGI Symbol;Acc:MGI:99951]	17135	ENSMUSG00000018143	MGI:99951	protein_coding
144.181	1.64384	2.24517e-09	1.17129e-08	Ddit3	DNA-damage inducible transcript 3 [Source:MGI Symbol;Acc:MGI:109247]	13198	ENSMUSG00000025408	MGI:109247	protein_coding
3.54694	1.64244	0.000402371	0.00125312	Ccr10	chemokine (C-C motif) receptor 10 [Source:MGI Symbol;Acc:MGI:1096320]	12777	ENSMUSG00000044052	MGI:1096320	protein_coding
1.68472	1.64152	0.000487248	0.00150274	Gm5831	predicted gene 5831 [Source:MGI Symbol;Acc:MGI:3779529]	---	ENSMUSG00000111133	MGI:3779529	processed_pseudogene
1.90643	1.63637	0.000507712	0.00156146	Creg2	cellular repressor of E1A-stimulated genes 2 [Source:MGI Symbol;Acc:MGI:1928333]	263764	ENSMUSG00000050967	MGI:1928333	protein_coding
245.281	1.63605	1.28186e-41	2.72394e-40	Ripk2	receptor (TNFRSF)-interacting serine-threonine kinase 2 [Source:MGI Symbol;Acc:MGI:1891456]	192656	ENSMUSG00000041135	MGI:1891456	protein_coding
234.577	1.63435	2.52756e-47	6.37383e-46	Cacng8	calcium channel, voltage-dependent, gamma subunit 8 [Source:MGI Symbol;Acc:MGI:1932376]	81905	ENSMUSG00000053395	MGI:1932376	protein_coding
1117.78	1.63295	1.10129e-27	1.48546e-26	Malt1	MALT1 paracaspase [Source:MGI Symbol;Acc:MGI:2445027]	240354	ENSMUSG00000032688	MGI:2445027	protein_coding
1460.84	1.63153	1.30344e-13	9.22939e-13	Mpeg1	macrophage expressed gene 1 [Source:MGI Symbol;Acc:MGI:1333743]	17476	ENSMUSG00000046805	MGI:1333743	protein_coding
462.322	1.62744	1.79174e-120	2.16767e-118	P2ry2	purinergic receptor P2Y, G-protein coupled 2 [Source:MGI Symbol;Acc:MGI:105107]	18442	ENSMUSG00000032860	MGI:105107	protein_coding
4902.14	1.62728	2.18831e-123	2.73124e-121	Trim25	tripartite motif-containing 25 [Source:MGI Symbol;Acc:MGI:102749]	217069	ENSMUSG00000000275	MGI:102749	protein_coding
93.041	1.62642	2.72855e-11	1.65662e-10	Acss2	acyl-CoA synthetase short-chain family member 2 [Source:MGI Symbol;Acc:MGI:1890410]	60525	ENSMUSG00000027605	MGI:1890410	protein_coding
1.1673	1.6258	0.000296387	0.000940124	Gm44135	predicted gene, 44135 [Source:MGI Symbol;Acc:MGI:5690527]	---	ENSMUSG00000107715	MGI:5690527	TEC
518.446	1.62494	4.09741e-59	1.42506e-57	Ppt2	palmitoyl-protein thioesterase 2 [Source:MGI Symbol;Acc:MGI:1860075]	54397	ENSMUSG00000015474	MGI:1860075	protein_coding
32.6279	1.62294	2.63667e-10	1.48219e-09	St3gal6	ST3 beta-galactoside alpha-2,3-sialyltransferase 6 [Source:MGI Symbol;Acc:MGI:1888707]	54613	ENSMUSG00000022747	MGI:1888707	protein_coding
15.6385	1.62289	4.14724e-06	1.61404e-05	Ddit3	DNA-damage inducible transcript 3 [Source:MGI Symbol;Acc:MGI:109247]	---	ENSMUSG00000116429	MGI:109247	protein_coding
20.6053	1.62224	1.99672e-08	9.62959e-08	Disp3	dispatched RND transporter family member 3 [Source:MGI Symbol;Acc:MGI:2444403]	242748	ENSMUSG00000041544	MGI:2444403	protein_coding
1316.75	1.62203	1.66437e-42	3.64278e-41	Psme2	proteasome (prosome, macropain) activator subunit 2 (PA28 beta) [Source:MGI Symbol;Acc:MGI:1096365]	19188	ENSMUSG00000079197	MGI:1096365	protein_coding
4.00591	1.61985	0.000172421	0.000563592	Gm19026	predicted gene, 19026 [Source:MGI Symbol;Acc:MGI:5011211]	---	ENSMUSG00000103845	MGI:5011211	processed_pseudogene
2.76927	1.61902	0.000408852	0.0012723	Gm17034	predicted gene 17034 [Source:MGI Symbol;Acc:MGI:4937861]	---	ENSMUSG00000090293	MGI:4937861	antisense
10.395	1.61861	4.36648e-05	0.00015297	Efcab6	EF-hand calcium binding domain 6 [Source:MGI Symbol;Acc:MGI:1924877]	77627	ENSMUSG00000022441	MGI:1924877	protein_coding
1692.98	1.61726	1.58439e-105	1.38863e-103	Stat3	signal transducer and activator of transcription 3 [Source:MGI Symbol;Acc:MGI:103038]	20848	ENSMUSG00000004040	MGI:103038	protein_coding
1745.31	1.61674	4.58981e-118	5.14268e-116	Micall1	microtubule associated monooxygenase, calponin and LIM domain containing -like 1 [Source:MGI Symbol;Acc:MGI:105870]	27008	ENSMUSG00000033039	MGI:105870	protein_coding
25.8694	1.61621	2.72105e-11	1.65257e-10	Gm17024	predicted gene 17024 [Source:MGI Symbol;Acc:MGI:4937851]	---	ENSMUSG00000090582	MGI:4937851	sense_intronic
16.5458	1.6155	1.63338e-05	5.99151e-05	Fscn1	fascin actin-bundling protein 1 [Source:MGI Symbol;Acc:MGI:1352745]	14086	ENSMUSG00000029581	MGI:1352745	protein_coding
994.267	1.61349	3.071e-161	7.38538e-159	Fam53c	family with sequence similarity 53, member C [Source:MGI Symbol;Acc:MGI:1913556]	66306	ENSMUSG00000034300	MGI:1913556	protein_coding
14.629	1.60902	9.09113e-09	4.52834e-08	Gm7809	predicted gene 7809 [Source:MGI Symbol;Acc:MGI:3643362]	---	ENSMUSG00000099397	MGI:3643362	processed_pseudogene
1.6164	1.6067	0.000632649	0.00191995	Hpx	hemopexin [Source:MGI Symbol;Acc:MGI:105112]	15458	ENSMUSG00000030895	MGI:105112	protein_coding
2613.15	1.60639	1.30876e-212	5.73526e-210	Slc4a7	solute carrier family 4, sodium bicarbonate cotransporter, member 7 [Source:MGI Symbol;Acc:MGI:2443878]	218756	ENSMUSG00000021733	MGI:2443878	protein_coding
874.248	1.60124	1.53548e-23	1.77282e-22	Slfn9	schlafen 9 [Source:MGI Symbol;Acc:MGI:2445121]	237886	ENSMUSG00000069793	MGI:2445121	protein_coding
182.716	1.60057	2.52647e-18	2.31946e-17	Trem1	triggering receptor expressed on myeloid cells 1 [Source:MGI Symbol;Acc:MGI:1930005]	58217	ENSMUSG00000042265	MGI:1930005	protein_coding
8.26041	1.60017	1.6158e-05	5.93031e-05	Axdnd1	axonemal dynein light chain domain containing 1 [Source:MGI Symbol;Acc:MGI:1924602]	77352	ENSMUSG00000026601	MGI:1924602	protein_coding
473.896	1.59825	1.77097e-70	8.23668e-69	Fam219a	family with sequence similarity 219, member A [Source:MGI Symbol;Acc:MGI:1919151]	71901	ENSMUSG00000028439	MGI:1919151	protein_coding
69.4578	1.59775	6.90641e-12	4.37081e-11	Plekhh2	pleckstrin homology domain containing, family H (with MyTH4 domain) member 2 [Source:MGI Symbol;Acc:MGI:2146813]	213556	ENSMUSG00000040852	MGI:2146813	protein_coding
1303.41	1.59488	3.17141e-133	4.84807e-131	Rsbn1	rosbin, round spermatid basic protein 1 [Source:MGI Symbol;Acc:MGI:2444993]	229675	ENSMUSG00000044098	MGI:2444993	protein_coding
2.0518	1.59342	0.000687908	0.0020752	Alpk2	alpha-kinase 2 [Source:MGI Symbol;Acc:MGI:2449492]	225638	ENSMUSG00000032845	MGI:2449492	protein_coding
264.186	1.59034	1.07944e-08	5.34165e-08	Mxd1	MAX dimerization protein 1 [Source:MGI Symbol;Acc:MGI:96908]	17119	ENSMUSG00000001156	MGI:96908	protein_coding
36.6923	1.58975	3.71659e-12	2.41248e-11	Gm13889	predicted gene 13889 [Source:MGI Symbol;Acc:MGI:3652053]	620695	ENSMUSG00000087006	MGI:3652053	protein_coding
11.9718	1.58916	5.39657e-07	2.29602e-06	Rpl21-ps1	ribosomal protein 21, pseudogene 1 [Source:MGI Symbol;Acc:MGI:3647596]	---	ENSMUSG00000102606	MGI:3647596	processed_pseudogene
3525.14	1.58855	5.81043e-51	1.59141e-49	H2-K1	histocompatibility 2, K1, K region [Source:MGI Symbol;Acc:MGI:95904]	14972	ENSMUSG00000061232	MGI:95904	protein_coding
2725.11	1.58845	6.41757e-56	2.03792e-54	Plxna1	plexin A1 [Source:MGI Symbol;Acc:MGI:107685]	18844	ENSMUSG00000030084	MGI:107685	protein_coding
520.146	1.58614	1.9194e-33	3.14634e-32	C5ar1	complement component 5a receptor 1 [Source:MGI Symbol;Acc:MGI:88232]	12273	ENSMUSG00000049130	MGI:88232	protein_coding
5.98082	1.58566	6.40908e-05	0.000220802	Gm48978	predicted gene, 48978 [Source:MGI Symbol;Acc:MGI:6118322]	---	ENSMUSG00000115044	MGI:6118322	TEC
2.19002	1.58467	0.000681239	0.00205833	Gm16174	predicted gene 16174 [Source:MGI Symbol;Acc:MGI:3801857]	---	ENSMUSG00000087593	MGI:3801857	antisense
673.294	1.58239	7.38643e-57	2.4116e-55	Gm15832	predicted gene 15832 [Source:MGI Symbol;Acc:MGI:3834078]	---	ENSMUSG00000085894	MGI:3834078	processed_transcript
7.31756	1.58154	6.83994e-05	0.000234621	Gm6061	predicted gene 6061 [Source:MGI Symbol;Acc:MGI:3648621]	---	ENSMUSG00000093392	MGI:3648621	transcribed_processed_pseudogene
45.567	1.58153	5.2351e-19	4.98004e-18	Gm7160	predicted gene 7160 [Source:MGI Symbol;Acc:MGI:3646078]	---	ENSMUSG00000099843	MGI:3646078	lincRNA
51.1447	1.58144	9.0983e-14	6.51247e-13	Frmd6	FERM domain containing 6 [Source:MGI Symbol;Acc:MGI:2442579]	319710	ENSMUSG00000048285	MGI:2442579	protein_coding
3.27205	1.58028	0.000590851	0.00180309	Ptgs2os	prostaglandin-endoperoxide synthase 2, opposite strand [Source:MGI Symbol;Acc:MGI:2443180]	---	ENSMUSG00000097028	MGI:2443180	processed_transcript
1.5514	1.57891	0.000755089	0.00226745	Gm44658	predicted gene 44658 [Source:MGI Symbol;Acc:MGI:5753234]	---	ENSMUSG00000109424	MGI:5753234	lincRNA
35.5712	1.57801	4.37738e-12	2.81873e-11	5033406O09Rik	RIKEN cDNA 5033406O09 gene [Source:MGI Symbol;Acc:MGI:1923205]	---	ENSMUSG00000113769	MGI:1923205	lincRNA
161.554	1.5777	8.29648e-15	6.31686e-14	9930111J21Rik2	RIKEN cDNA 9930111J21 gene 2 [Source:MGI Symbol;Acc:MGI:3711310]	245240	ENSMUSG00000069892	MGI:3711310	protein_coding
1193.38	1.57598	1.49991e-34	2.55645e-33	Anxa2	annexin A2 [Source:MGI Symbol;Acc:MGI:88246]	12306	ENSMUSG00000032231	MGI:88246	protein_coding
3.46463	1.57374	0.000605108	0.00184318	Scx	scleraxis [Source:MGI Symbol;Acc:MGI:102934]	20289	ENSMUSG00000034161	MGI:102934	protein_coding
8.38461	1.57332	0.00015707	0.000516754	Nqo1	NAD(P)H dehydrogenase, quinone 1 [Source:MGI Symbol;Acc:MGI:103187]	18104	ENSMUSG00000003849	MGI:103187	protein_coding
1517.5	1.57168	1.04592e-39	2.1068e-38	Mthfr	methylenetetrahydrofolate reductase [Source:MGI Symbol;Acc:MGI:106639]	17769	ENSMUSG00000029009	MGI:106639	protein_coding
1592.65	1.56969	1.72777e-186	6.08424e-184	Plekhm3	pleckstrin homology domain containing, family M, member 3 [Source:MGI Symbol;Acc:MGI:2443627]	241075	ENSMUSG00000051344	MGI:2443627	protein_coding
2188.45	1.56905	1.18901e-67	5.22209e-66	Tor1aip1	torsin A interacting protein 1 [Source:MGI Symbol;Acc:MGI:3582693]	208263	ENSMUSG00000026466	MGI:3582693	protein_coding
19.684	1.56795	1.56301e-07	6.95613e-07	F730311O21Rik	RIKEN cDNA F730311O21 gene [Source:MGI Symbol;Acc:MGI:3643355]	---	ENSMUSG00000100658	MGI:3643355	lincRNA
4.3309	1.56763	0.000195935	0.000636652	Capns2	calpain, small subunit 2 [Source:MGI Symbol;Acc:MGI:1916793]	69543	ENSMUSG00000078144	MGI:1916793	protein_coding
4021.49	1.56577	9.92556e-226	5.15084e-223	Nadk	NAD kinase [Source:MGI Symbol;Acc:MGI:2183149]	192185	ENSMUSG00000029063	MGI:2183149	protein_coding
1546.4	1.56473	9.36986e-104	7.9302e-102	Fgd3	FYVE, RhoGEF and PH domain containing 3 [Source:MGI Symbol;Acc:MGI:1353657]	30938	ENSMUSG00000037946	MGI:1353657	protein_coding
4.99947	1.56414	0.000173149	0.000565784	Nectin4	nectin cell adhesion molecule 4 [Source:MGI Symbol;Acc:MGI:1918990]	71740	ENSMUSG00000006411	MGI:1918990	protein_coding
40.0054	1.56401	1.64337e-15	1.29629e-14	Serpinb1b	serine (or cysteine) peptidase inhibitor, clade B, member 1b [Source:MGI Symbol;Acc:MGI:2445361]	282663	ENSMUSG00000051029	MGI:2445361	protein_coding
149.445	1.5617	4.0268e-09	2.06095e-08	Psmb9	proteasome (prosome, macropain) subunit, beta type 9 (large multifunctional peptidase 2) [Source:MGI Symbol;Acc:MGI:1346526]	16912	ENSMUSG00000096727	MGI:1346526	protein_coding
653.4	1.56044	1.00555e-11	6.2791e-11	Srgn	serglycin [Source:MGI Symbol;Acc:MGI:97756]	19073	ENSMUSG00000020077	MGI:97756	protein_coding
1.19615	1.55945	0.000635625	0.00192839	7530414M10Rik	RIKEN cDNA 7530414M10 gene [Source:MGI Symbol;Acc:MGI:2443906]	---	ENSMUSG00000116338	MGI:2443906	lincRNA
1.18699	1.55807	0.000585854	0.00178895	4933433H22Rik	RIKEN cDNA 4933433H22 gene [Source:MGI Symbol;Acc:MGI:1921723]	---	ENSMUSG00000117571	MGI:1921723	lincRNA
2.08032	1.55577	0.000918673	0.00272425	Fth-ps3	ferritin heavy chain, pseudogene 3 [Source:MGI Symbol;Acc:MGI:104623]	---	ENSMUSG00000109706	MGI:104623	processed_pseudogene
6207.41	1.55516	3.89622e-81	2.30731e-79	Rtn4	reticulon 4 [Source:MGI Symbol;Acc:MGI:1915835]	68585	ENSMUSG00000020458	MGI:1915835	protein_coding
1.50364	1.55444	0.000692758	0.00208855	Gm6093	predicted gene 6093 [Source:MGI Symbol;Acc:MGI:3648840]	---	ENSMUSG00000112963	MGI:3648840	lincRNA
1.90037	1.55403	0.000935269	0.00276846	Anxa11os	annexin A11, opposite strand [Source:MGI Symbol;Acc:MGI:3642737]	---	ENSMUSG00000098609	MGI:3642737	antisense
2.69691	1.55121	0.000778985	0.00233388	Gm2774	predicted gene 2774 [Source:MGI Symbol;Acc:MGI:3780943]	---	ENSMUSG00000111148	MGI:3780943	processed_pseudogene
2995.32	1.55028	3.295e-61	1.23531e-59	Clcn7	chloride channel, voltage-sensitive 7 [Source:MGI Symbol;Acc:MGI:1347048]	26373	ENSMUSG00000036636	MGI:1347048	protein_coding
777.167	1.54783	1.11855e-59	3.99599e-58	Slc30a1	solute carrier family 30 (zinc transporter), member 1 [Source:MGI Symbol;Acc:MGI:1345281]	22782	ENSMUSG00000037434	MGI:1345281	protein_coding
731.903	1.5473	1.83675e-49	4.88809e-48	Osbpl3	oxysterol binding protein-like 3 [Source:MGI Symbol;Acc:MGI:1918970]	71720	ENSMUSG00000029822	MGI:1918970	protein_coding
16.1819	1.5448	1.16856e-08	5.76531e-08	Lipn	lipase, family member N [Source:MGI Symbol;Acc:MGI:1917416]	70166	ENSMUSG00000024770	MGI:1917416	protein_coding
44.9879	1.54436	1.1964e-10	6.91675e-10	Gm46224	predicted gene, 46224 [Source:MGI Symbol;Acc:MGI:5825861]	---	ENSMUSG00000112843	MGI:5825861	lincRNA
40.471	1.54263	1.12184e-15	8.90608e-15	Drd1	dopamine receptor D1 [Source:MGI Symbol;Acc:MGI:99578]	13488	ENSMUSG00000021478	MGI:99578	protein_coding
1.01945	1.54167	0.000420152	0.00130623	Cabp4	calcium binding protein 4 [Source:MGI Symbol;Acc:MGI:1920910]	73660	ENSMUSG00000024842	MGI:1920910	protein_coding
23.981	1.54035	3.38445e-10	1.88482e-09	Gm47863	predicted gene, 47863 [Source:MGI Symbol;Acc:MGI:6097080]	---	ENSMUSG00000113165	MGI:6097080	bidirectional_promoter_lncRNA
1.41682	1.53884	0.000457715	0.00141476	Trim12a	tripartite motif-containing 12A [Source:MGI Symbol;Acc:MGI:1923931]	76681	ENSMUSG00000066258	MGI:1923931	protein_coding
0.988863	1.53875	0.000286307	0.000910053	Gm25555	predicted gene, 25555 [Source:MGI Symbol;Acc:MGI:5455332]	---	ENSMUSG00000088703	MGI:5455332	rRNA
51.3515	1.53764	3.17442e-13	2.19417e-12	Igf2r	insulin-like growth factor 2 receptor [Source:MGI Symbol;Acc:MGI:96435]	16004	ENSMUSG00000023830	MGI:96435	protein_coding
236.03	1.53472	3.25217e-38	6.23253e-37	Adra1a	adrenergic receptor, alpha 1a [Source:MGI Symbol;Acc:MGI:104773]	11549	ENSMUSG00000045875	MGI:104773	protein_coding
4.3147	1.53417	0.000873715	0.00259874	Slc7a14	solute carrier family 7 (cationic amino acid transporter, y+ system), member 14 [Source:MGI Symbol;Acc:MGI:3040688]	241919	ENSMUSG00000069072	MGI:3040688	protein_coding
11.4345	1.534	1.30713e-05	4.8434e-05	Serpinc1	serine (or cysteine) peptidase inhibitor, clade C (antithrombin), member 1 [Source:MGI Symbol;Acc:MGI:88095]	11905	ENSMUSG00000026715	MGI:88095	protein_coding
6.88038	1.53137	9.17278e-05	0.000310589	Mybpc3	myosin binding protein C, cardiac [Source:MGI Symbol;Acc:MGI:102844]	17868	ENSMUSG00000002100	MGI:102844	protein_coding
73.1767	1.52979	3.23035e-19	3.09385e-18	Ppm1k	protein phosphatase 1K (PP2C domain containing) [Source:MGI Symbol;Acc:MGI:2442111]	243382	ENSMUSG00000037826	MGI:2442111	protein_coding
1.75864	1.52973	0.000958615	0.00283289	Kalrn	kalirin, RhoGEF kinase [Source:MGI Symbol;Acc:MGI:2685385]	545156	ENSMUSG00000061751	MGI:2685385	protein_coding
33.5793	1.52944	2.57119e-06	1.02164e-05	Gpr68	G protein-coupled receptor 68 [Source:MGI Symbol;Acc:MGI:2441763]	238377	ENSMUSG00000047415	MGI:2441763	protein_coding
256.452	1.52929	2.53897e-54	7.66745e-53	Gm20460	predicted gene 20460 [Source:MGI Symbol;Acc:MGI:5141925]	---	ENSMUSG00000092176	MGI:5141925	processed_transcript
3.20859	1.5291	0.000540979	0.00165818	Gm29707	predicted gene, 29707 [Source:MGI Symbol;Acc:MGI:5588866]	---	ENSMUSG00000106492	MGI:5588866	lincRNA
16811.5	1.52755	1.33855e-58	4.55892e-57	Plek	pleckstrin [Source:MGI Symbol;Acc:MGI:1860485]	56193	ENSMUSG00000020120	MGI:1860485	protein_coding
4236.79	1.52376	1.48785e-109	1.41741e-107	Sema4d	sema domain, immunoglobulin domain (Ig), transmembrane domain (TM) and short cytoplasmic domain, (semaphorin) 4D [Source:MGI Symbol;Acc:MGI:109244]	115488166	ENSMUSG00000021451	MGI:109244	protein_coding
133.771	1.52273	1.26019e-46	3.11026e-45	Fbxw17	F-box and WD-40 domain protein 17 [Source:MGI Symbol;Acc:MGI:1923584]	109082	ENSMUSG00000037816	MGI:1923584	protein_coding
535.95	1.52182	1.13587e-33	1.87442e-32	Parp3	poly (ADP-ribose) polymerase family, member 3 [Source:MGI Symbol;Acc:MGI:1891258]	235587	ENSMUSG00000023249	MGI:1891258	protein_coding
8.37757	1.52172	2.09075e-05	7.58733e-05	Gm43660	predicted gene 43660 [Source:MGI Symbol;Acc:MGI:5663797]	---	ENSMUSG00000107352	MGI:5663797	lincRNA
1386.52	1.52148	7.09948e-107	6.4517e-105	Slc25a25	solute carrier family 25 (mitochondrial carrier, phosphate carrier), member 25 [Source:MGI Symbol;Acc:MGI:1915913]	227731	ENSMUSG00000026819	MGI:1915913	protein_coding
1.71819	1.52052	0.00114381	0.00334609	Gm31522	predicted gene, 31522 [Source:MGI Symbol;Acc:MGI:5590681]	---	ENSMUSG00000109297	MGI:5590681	lincRNA
16.9716	1.51977	1.10771e-08	5.47657e-08	Optn	optineurin [Source:MGI Symbol;Acc:MGI:1918898]	71648	ENSMUSG00000026672	MGI:1918898	protein_coding
2878.61	1.51911	3.48644e-150	7.08791e-148	Gpd2	glycerol phosphate dehydrogenase 2, mitochondrial [Source:MGI Symbol;Acc:MGI:99778]	14571	ENSMUSG00000026827	MGI:99778	protein_coding
1.3344	1.51794	0.00107345	0.00315101	Mylk2	myosin, light polypeptide kinase 2, skeletal muscle [Source:MGI Symbol;Acc:MGI:2139434]	228785	ENSMUSG00000027470	MGI:2139434	protein_coding
364.076	1.51641	2.34564e-75	1.19834e-73	Ppp2r5b	protein phosphatase 2, regulatory subunit B', beta [Source:MGI Symbol;Acc:MGI:2388480]	225849	ENSMUSG00000024777	MGI:2388480	protein_coding
3.73583	1.51362	0.000523956	0.00160891	Tnfrsf10b	tumor necrosis factor receptor superfamily, member 10b [Source:MGI Symbol;Acc:MGI:1341090]	21933	ENSMUSG00000022074	MGI:1341090	protein_coding
131.677	1.51054	2.74626e-30	4.09035e-29	4933430I17Rik	RIKEN cDNA 4933430I17 gene [Source:MGI Symbol;Acc:MGI:3045314]	214106	ENSMUSG00000058046	MGI:3045314	protein_coding
3.24118	1.50991	0.000952718	0.00281631	Il34	interleukin 34 [Source:MGI Symbol;Acc:MGI:1923777]	76527	ENSMUSG00000031750	MGI:1923777	protein_coding
424.711	1.50947	1.20481e-70	5.64344e-69	Mcm9	minichromosome maintenance 9 homologous recombination repair factor [Source:MGI Symbol;Acc:MGI:1918817]	71567	ENSMUSG00000058298	MGI:1918817	protein_coding
2184.32	1.50749	1.06048e-118	1.20188e-116	Cebpb	CCAAT/enhancer binding protein (C/EBP), beta [Source:MGI Symbol;Acc:MGI:88373]	12608	ENSMUSG00000056501	MGI:88373	protein_coding
1.11572	1.50616	0.000489447	0.00150882	Nes	nestin [Source:MGI Symbol;Acc:MGI:101784]	18008	ENSMUSG00000004891	MGI:101784	protein_coding
3748.94	1.50433	1.05357e-172	2.92626e-170	Ptk2b	PTK2 protein tyrosine kinase 2 beta [Source:MGI Symbol;Acc:MGI:104908]	19229	ENSMUSG00000059456	MGI:104908	protein_coding
894.186	1.50329	9.30089e-54	2.74161e-52	Abracl	ABRA C-terminal like [Source:MGI Symbol;Acc:MGI:1920362]	73112	ENSMUSG00000078453	MGI:1920362	protein_coding
1152.34	1.50199	1.40634e-36	2.57264e-35	Marcks	myristoylated alanine rich protein kinase C substrate [Source:MGI Symbol;Acc:MGI:96907]	17118	ENSMUSG00000069662	MGI:96907	protein_coding
47.9359	1.49697	4.81638e-17	4.10632e-16	4933432I03Rik	RIKEN cDNA 4933432I03 gene [Source:MGI Symbol;Acc:MGI:1918514]	---	ENSMUSG00000114980	MGI:1918514	lincRNA
1.82084	1.49586	0.00147523	0.00424446	H2-Q7	histocompatibility 2, Q region locus 7 [Source:MGI Symbol;Acc:MGI:95936]	110558	ENSMUSG00000060550	MGI:95936	protein_coding
484.175	1.49308	9.4201e-66	3.93569e-64	Dclre1c	DNA cross-link repair 1C [Source:MGI Symbol;Acc:MGI:2441769]	227525	ENSMUSG00000026648	MGI:2441769	protein_coding
14.9518	1.49163	3.01828e-07	1.31712e-06	Mir7688	microRNA 7688 [Source:MGI Symbol;Acc:MGI:5531256]	---	ENSMUSG00000098679	MGI:5531256	miRNA
2.70202	1.48505	0.00128781	0.00374236	Marchf11	membrane associated ring-CH-type finger 11 [Source:MGI Symbol;Acc:MGI:3608327]	211147	ENSMUSG00000022269	MGI:3608327	protein_coding
54.1818	1.48489	1.09581e-11	6.81898e-11	Cd5	CD5 antigen [Source:MGI Symbol;Acc:MGI:88340]	12507	ENSMUSG00000024669	MGI:88340	protein_coding
1.68266	1.48383	0.00112376	0.00329084	Col6a3	collagen, type VI, alpha 3 [Source:MGI Symbol;Acc:MGI:88461]	12835	ENSMUSG00000048126	MGI:88461	protein_coding
90.4155	1.48246	3.17802e-27	4.2174e-26	Myc	myelocytomatosis oncogene [Source:MGI Symbol;Acc:MGI:97250]	17869	ENSMUSG00000022346	MGI:97250	protein_coding
100.583	1.48185	1.11336e-11	6.92599e-11	Pid1	phosphotyrosine interaction domain containing 1 [Source:MGI Symbol;Acc:MGI:2138391]	98496	ENSMUSG00000045658	MGI:2138391	protein_coding
2547.74	1.48091	1.75372e-71	8.33335e-70	Basp1	brain abundant, membrane attached signal protein 1 [Source:MGI Symbol;Acc:MGI:1917600]	70350	ENSMUSG00000045763	MGI:1917600	protein_coding
1.06313	1.4809	0.000940782	0.00278311	Gm23294	predicted gene, 23294 [Source:MGI Symbol;Acc:MGI:5453071]	---	ENSMUSG00000077338	MGI:5453071	snRNA
5138.73	1.47908	3.00313e-204	1.18443e-201	Abcc1	ATP-binding cassette, sub-family C (CFTR/MRP), member 1 [Source:MGI Symbol;Acc:MGI:102676]	17250	ENSMUSG00000023088	MGI:102676	protein_coding
1581.25	1.47752	9.93993e-191	3.56392e-188	Camk2d	calcium/calmodulin-dependent protein kinase II, delta [Source:MGI Symbol;Acc:MGI:1341265]	108058	ENSMUSG00000053819	MGI:1341265	protein_coding
82.492	1.47266	2.14263e-16	1.76494e-15	Gm47260	predicted gene, 47260 [Source:MGI Symbol;Acc:MGI:6096093]	---	ENSMUSG00000113328	MGI:6096093	TEC
205.141	1.47219	4.04336e-18	3.66598e-17	Cd72	CD72 antigen [Source:MGI Symbol;Acc:MGI:88345]	12517	ENSMUSG00000028459	MGI:88345	protein_coding
1434.6	1.469	4.37883e-75	2.22553e-73	Peli1	pellino 1 [Source:MGI Symbol;Acc:MGI:1914495]	67245	ENSMUSG00000020134	MGI:1914495	protein_coding
3608.88	1.468	1.60852e-234	9.9125e-232	Zc3hav1	zinc finger CCCH type, antiviral 1 [Source:MGI Symbol;Acc:MGI:1926031]	78781	ENSMUSG00000029826	MGI:1926031	protein_coding
2.68509	1.46788	0.00154096	0.00442455	Stap2	signal transducing adaptor family member 2 [Source:MGI Symbol;Acc:MGI:2147039]	106766	ENSMUSG00000038781	MGI:2147039	protein_coding
17.6268	1.46565	3.35781e-07	1.45722e-06	Gm7497	predicted gene 7497 [Source:MGI Symbol;Acc:MGI:3646548]	---	ENSMUSG00000098235	MGI:3646548	processed_pseudogene
66.355	1.46558	3.54348e-17	3.05275e-16	Psme2b	protease (prosome, macropain) activator subunit 2B [Source:MGI Symbol;Acc:MGI:1341073]	621823	ENSMUSG00000078153	MGI:1341073	protein_coding
802.931	1.46521	4.38109e-73	2.13849e-71	Fam241a	family with sequence similarity 241, member A [Source:MGI Symbol;Acc:MGI:1917867]	70617	ENSMUSG00000050549	MGI:1917867	protein_coding
783.778	1.46034	6.75305e-35	1.16816e-33	Ppard	peroxisome proliferator activator receptor delta [Source:MGI Symbol;Acc:MGI:101884]	19015	ENSMUSG00000002250	MGI:101884	protein_coding
2427.12	1.4603	4.12221e-39	8.16165e-38	Hk3	hexokinase 3 [Source:MGI Symbol;Acc:MGI:2670962]	212032	ENSMUSG00000025877	MGI:2670962	protein_coding
737.343	1.45989	2.73124e-70	1.26432e-68	Vps37c	vacuolar protein sorting 37C [Source:MGI Symbol;Acc:MGI:2147661]	107305	ENSMUSG00000048832	MGI:2147661	protein_coding
6022.9	1.45763	4.98747e-12	3.19327e-11	Cd44	CD44 antigen [Source:MGI Symbol;Acc:MGI:88338]	12505	ENSMUSG00000005087	MGI:88338	protein_coding
91.1478	1.45623	7.19053e-19	6.77808e-18	Morrbid	myeloid RNA regulator of BCL2L11 induced cell death [Source:MGI Symbol;Acc:MGI:3652191]	---	ENSMUSG00000074813	MGI:3652191	lincRNA
218.36	1.45597	8.37576e-58	2.80425e-56	Pigv	phosphatidylinositol glycan anchor biosynthesis, class V [Source:MGI Symbol;Acc:MGI:2442480]	230801	ENSMUSG00000043257	MGI:2442480	protein_coding
2456.03	1.45581	1.33621e-110	1.29167e-108	Znrf1	zinc and ring finger 1 [Source:MGI Symbol;Acc:MGI:2177308]	170737	ENSMUSG00000033545	MGI:2177308	protein_coding
4822.23	1.45564	5.03397e-39	9.91706e-38	Esd	esterase D/formylglutathione hydrolase [Source:MGI Symbol;Acc:MGI:95421]	13885	ENSMUSG00000021996	MGI:95421	protein_coding
19.9361	1.45454	1.10675e-07	5.00232e-07	Gm19412	predicted gene, 19412 [Source:MGI Symbol;Acc:MGI:5011597]	---	ENSMUSG00000101438	MGI:5011597	antisense
145.115	1.45313	1.30527e-10	7.5307e-10	Yipf7	Yip1 domain family, member 7 [Source:MGI Symbol;Acc:MGI:1922831]	75581	ENSMUSG00000029158	MGI:1922831	protein_coding
768.493	1.45298	2.07361e-37	3.89815e-36	Tpst1	protein-tyrosine sulfotransferase 1 [Source:MGI Symbol;Acc:MGI:1298231]	22021	ENSMUSG00000034118	MGI:1298231	protein_coding
303.939	1.45045	4.30425e-23	4.87815e-22	Plk3	polo like kinase 3 [Source:MGI Symbol;Acc:MGI:109604]	12795	ENSMUSG00000028680	MGI:109604	protein_coding
3125.21	1.44856	1.88005e-50	5.11374e-49	Rnf149	ring finger protein 149 [Source:MGI Symbol;Acc:MGI:2677438]	67702	ENSMUSG00000048234	MGI:2677438	protein_coding
883.624	1.44739	1.643e-31	2.5273e-30	Zfp36	zinc finger protein 36 [Source:MGI Symbol;Acc:MGI:99180]	22695	ENSMUSG00000044786	MGI:99180	protein_coding
57.6024	1.44631	5.76331e-16	4.64077e-15	Trim46	tripartite motif-containing 46 [Source:MGI Symbol;Acc:MGI:2673000]	360213	ENSMUSG00000042766	MGI:2673000	protein_coding
1.59729	1.44623	0.00211463	0.00595041	Dnaic2	dynein, axonemal, intermediate chain 2 [Source:MGI Symbol;Acc:MGI:2685574]	432611	ENSMUSG00000034706	MGI:2685574	protein_coding
657.122	1.43987	8.09743e-64	3.27216e-62	Tbc1d9	TBC1 domain family, member 9 [Source:MGI Symbol;Acc:MGI:1918560]	71310	ENSMUSG00000031709	MGI:1918560	protein_coding
6.69583	1.43723	0.000166512	0.000545451	2210412B16Rik	RIKEN cDNA 2210412B16 gene [Source:MGI Symbol;Acc:MGI:1919625]	---	ENSMUSG00000107216	MGI:1919625	TEC
10.5432	1.4369	5.40371e-06	2.08005e-05	Fndc7	fibronectin type III domain containing 7 [Source:MGI Symbol;Acc:MGI:2443535]	320181	ENSMUSG00000045326	MGI:2443535	protein_coding
89.2294	1.43512	6.71335e-14	4.83341e-13	Zfp874b	zinc finger protein 874b [Source:MGI Symbol;Acc:MGI:3040702]	408067	ENSMUSG00000059839	MGI:3040702	protein_coding
1365.83	1.43451	3.05817e-74	1.52676e-72	Cd82	CD82 antigen [Source:MGI Symbol;Acc:MGI:104651]	12521	ENSMUSG00000027215	MGI:104651	protein_coding
2103.93	1.4343	5.5894e-155	1.26693e-152	Aff1	AF4/FMR2 family, member 1 [Source:MGI Symbol;Acc:MGI:1100819]	17355	ENSMUSG00000029313	MGI:1100819	protein_coding
54.712	1.43428	4.60437e-13	3.15271e-12	Hip1r	huntingtin interacting protein 1 related [Source:MGI Symbol;Acc:MGI:1352504]	29816	ENSMUSG00000000915	MGI:1352504	protein_coding
1.39002	1.43241	0.00212158	0.00596912	C130026I21Rik	RIKEN cDNA C130026I21 gene [Source:MGI Symbol;Acc:MGI:3612702]	620078	ENSMUSG00000052477	MGI:3612702	protein_coding
0.988755	1.43234	0.00124965	0.00363789	Ccdc154	coiled-coil domain containing 154 [Source:MGI Symbol;Acc:MGI:2685163]	207209	ENSMUSG00000059562	MGI:2685163	protein_coding
1104.62	1.43076	1.64279e-14	1.23037e-13	Zyx	zyxin [Source:MGI Symbol;Acc:MGI:103072]	22793	ENSMUSG00000029860	MGI:103072	protein_coding
18.9854	1.43007	6.35992e-08	2.92895e-07	Gm49337	predicted gene, 49337 [Source:MGI Symbol;Acc:MGI:6121526]	---	ENSMUSG00000111410	MGI:6121526	protein_coding
345.85	1.42848	3.79383e-25	4.64109e-24	Setdb2	SET domain, bifurcated 2 [Source:MGI Symbol;Acc:MGI:2685139]	239122	ENSMUSG00000071350	MGI:2685139	protein_coding
15.762	1.42791	2.60923e-06	1.03613e-05	Xrra1	X-ray radiation resistance associated 1 [Source:MGI Symbol;Acc:MGI:2181647]	446101	ENSMUSG00000035211	MGI:2181647	protein_coding
104.192	1.42592	2.00642e-29	2.90078e-28	Ccdc122	coiled-coil domain containing 122 [Source:MGI Symbol;Acc:MGI:1918358]	108811	ENSMUSG00000034795	MGI:1918358	protein_coding
1787.33	1.42566	6.9408e-48	1.77757e-46	Nlrc5	NLR family, CARD domain containing 5 [Source:MGI Symbol;Acc:MGI:3612191]	434341	ENSMUSG00000074151	MGI:3612191	protein_coding
2350.81	1.42304	1.30083e-173	3.66463e-171	Itpripl2	inositol 1,4,5-triphosphate receptor interacting protein-like 2 [Source:MGI Symbol;Acc:MGI:2442416]	319622	ENSMUSG00000095115	MGI:2442416	protein_coding
3713.01	1.42155	1.429e-66	6.12606e-65	Tor1aip2	torsin A interacting protein 2 [Source:MGI Symbol;Acc:MGI:3582695]	240832	ENSMUSG00000050565	MGI:3582695	protein_coding
375.02	1.42051	1.05975e-25	1.33365e-24	Kif3c	kinesin family member 3C [Source:MGI Symbol;Acc:MGI:107979]	16570	ENSMUSG00000020668	MGI:107979	protein_coding
2.45107	1.42025	0.00226699	0.00634564	Sned1	sushi, nidogen and EGF-like domains 1 [Source:MGI Symbol;Acc:MGI:3045960]	208777	ENSMUSG00000047793	MGI:3045960	protein_coding
1.92376	1.42002	0.00254387	0.00706451	Espn	espin [Source:MGI Symbol;Acc:MGI:1861630]	56226	ENSMUSG00000028943	MGI:1861630	protein_coding
4141	1.4178	4.32753e-234	2.58603e-231	Igf2bp2	insulin-like growth factor 2 mRNA binding protein 2 [Source:MGI Symbol;Acc:MGI:1890358]	319765	ENSMUSG00000033581	MGI:1890358	protein_coding
550.778	1.41754	7.99909e-36	1.42624e-34	Xylt2	xylosyltransferase II [Source:MGI Symbol;Acc:MGI:2444797]	217119	ENSMUSG00000020868	MGI:2444797	protein_coding
38.1906	1.4148	1.21914e-07	5.4839e-07	Gm32089	predicted gene, 32089 [Source:MGI Symbol;Acc:MGI:5591248]	---	ENSMUSG00000114055	MGI:5591248	lincRNA
50.5039	1.41312	1.73612e-14	1.29879e-13	Txlnb	taxilin beta [Source:MGI Symbol;Acc:MGI:2671945]	378431	ENSMUSG00000039891	MGI:2671945	protein_coding
1.97536	1.41307	0.00266597	0.0073766	Madcam1	mucosal vascular addressin cell adhesion molecule 1 [Source:MGI Symbol;Acc:MGI:103579]	17123	ENSMUSG00000020310	MGI:103579	protein_coding
96.5205	1.41235	2.69181e-21	2.81944e-20	St18	suppression of tumorigenicity 18 [Source:MGI Symbol;Acc:MGI:2446700]	240690	ENSMUSG00000033740	MGI:2446700	protein_coding
2408.07	1.41081	5.80103e-98	4.46861e-96	Zfand5	zinc finger, AN1-type domain 5 [Source:MGI Symbol;Acc:MGI:1278334]	22682	ENSMUSG00000024750	MGI:1278334	protein_coding
1.5897	1.40991	0.00141693	0.00408685	4930440I19Rik	RIKEN cDNA 4930440I19 gene [Source:MGI Symbol;Acc:MGI:1925408]	---	ENSMUSG00000085431	MGI:1925408	lincRNA
2422.71	1.40988	2.1484e-74	1.07803e-72	Anxa7	annexin A7 [Source:MGI Symbol;Acc:MGI:88031]	11750	ENSMUSG00000021814	MGI:88031	protein_coding
8.39696	1.4094	6.51204e-05	0.000224114	Gm29629	predicted gene 29629 [Source:MGI Symbol;Acc:MGI:5580335]	---	ENSMUSG00000099874	MGI:5580335	antisense
115.758	1.40906	1.69725e-16	1.40393e-15	Prss50	protease, serine 50 [Source:MGI Symbol;Acc:MGI:2447303]	235631	ENSMUSG00000048752	MGI:2447303	protein_coding
8.10495	1.40776	0.000117539	0.00039286	Gm16217	predicted gene 16217 [Source:MGI Symbol;Acc:MGI:3801959]	---	ENSMUSG00000086499	MGI:3801959	antisense
62.5212	1.40705	4.11783e-05	0.000144748	Prss46	protease, serine 46 [Source:MGI Symbol;Acc:MGI:1921556]	74306	ENSMUSG00000049719	MGI:1921556	protein_coding
432.785	1.40644	2.10504e-41	4.43498e-40	Sgms2	sphingomyelin synthase 2 [Source:MGI Symbol;Acc:MGI:1921692]	74442	ENSMUSG00000050931	MGI:1921692	protein_coding
1.91641	1.40522	0.00269834	0.00746054	Wfikkn2	WAP, follistatin/kazal, immunoglobulin, kunitz and netrin domain containing 2 [Source:MGI Symbol;Acc:MGI:2669209]	278507	ENSMUSG00000044177	MGI:2669209	protein_coding
2.90448	1.40429	0.00244049	0.00679945	Enthd1	ENTH domain containing 1 [Source:MGI Symbol;Acc:MGI:2686088]	383075	ENSMUSG00000050439	MGI:2686088	protein_coding
3999.05	1.40106	1.51516e-195	5.5484e-193	Slc16a10	solute carrier family 16 (monocarboxylic acid transporters), member 10 [Source:MGI Symbol;Acc:MGI:1919722]	72472	ENSMUSG00000019838	MGI:1919722	protein_coding
1579.26	1.40016	1.13872e-36	2.09278e-35	Rgl1	ral guanine nucleotide dissociation stimulator,-like 1 [Source:MGI Symbol;Acc:MGI:107484]	19731	ENSMUSG00000026482	MGI:107484	protein_coding
1072.69	1.39965	1.18309e-34	2.0217e-33	Psmb10	proteasome (prosome, macropain) subunit, beta type 10 [Source:MGI Symbol;Acc:MGI:1096380]	19171	ENSMUSG00000031897	MGI:1096380	protein_coding
1.15567	1.39945	0.00161585	0.00462409	9530034E10Rik	RIKEN cDNA 9530034E10 gene [Source:MGI Symbol;Acc:MGI:1925865]	---	ENSMUSG00000086554	MGI:1925865	antisense
296.453	1.39808	4.56755e-51	1.25799e-49	P2ry10b	purinergic receptor P2Y, G-protein coupled 10B [Source:MGI Symbol;Acc:MGI:2441814]	213438	ENSMUSG00000054293	MGI:2441814	protein_coding
315.643	1.3972	1.45754e-48	3.80195e-47	Iqsec2	IQ motif and Sec7 domain 2 [Source:MGI Symbol;Acc:MGI:3528396]	245666	ENSMUSG00000041115	MGI:3528396	protein_coding
5390.42	1.39669	1.26795e-87	8.3906e-86	Ifrd1	interferon-related developmental regulator 1 [Source:MGI Symbol;Acc:MGI:1316717]	15982	ENSMUSG00000001627	MGI:1316717	protein_coding
88.005	1.39603	2.30323e-13	1.60949e-12	Pcgf5	polycomb group ring finger 5 [Source:MGI Symbol;Acc:MGI:1923505]	76073	ENSMUSG00000024805	MGI:1923505	protein_coding
1.0539	1.39569	0.000774745	0.00232188	Gm5970	predicted gene 5970 [Source:MGI Symbol;Acc:MGI:3646761]	---	ENSMUSG00000085977	MGI:3646761	processed_pseudogene
2384.14	1.39511	1.44582e-81	8.63988e-80	Swap70	SWA-70 protein [Source:MGI Symbol;Acc:MGI:1298390]	20947	ENSMUSG00000031015	MGI:1298390	protein_coding
384.833	1.395	3.04344e-51	8.4057e-50	Ifi27	interferon, alpha-inducible protein 27 [Source:MGI Symbol;Acc:MGI:1277180]	52668	ENSMUSG00000064215	MGI:1277180	protein_coding
2533.59	1.39461	2.42655e-13	1.69326e-12	Plau	plasminogen activator, urokinase [Source:MGI Symbol;Acc:MGI:97611]	18792	ENSMUSG00000021822	MGI:97611	protein_coding
15.2452	1.39418	1.60007e-05	5.87822e-05	Gm15726	predicted gene 15726 [Source:MGI Symbol;Acc:MGI:3783169]	---	ENSMUSG00000087263	MGI:3783169	antisense
1189.04	1.39415	3.42283e-27	4.53616e-26	Glipr1	GLI pathogenesis-related 1 (glioma) [Source:MGI Symbol;Acc:MGI:1920940]	73690	ENSMUSG00000056888	MGI:1920940	protein_coding
1526.32	1.39322	9.13159e-36	1.6223e-34	Mov10	Mov10 RISC complex RNA helicase [Source:MGI Symbol;Acc:MGI:97054]	17454	ENSMUSG00000002227	MGI:97054	protein_coding
3739.94	1.39296	2.11857e-80	1.22877e-78	Cers6	ceramide synthase 6 [Source:MGI Symbol;Acc:MGI:2442564]	241447	ENSMUSG00000027035	MGI:2442564	protein_coding
3.56682	1.39281	0.00198075	0.00559926	Gm20100	predicted gene, 20100 [Source:MGI Symbol;Acc:MGI:5012285]	---	ENSMUSG00000110245	MGI:5012285	TEC
5.68829	1.3921	0.000253264	0.000811565	2700029L08Rik	RIKEN cDNA 2700029L08 gene [Source:MGI Symbol;Acc:MGI:1924056]	---	ENSMUSG00000106691	MGI:1924056	TEC
150.165	1.39095	1.19609e-17	1.05914e-16	Fzd5	frizzled class receptor 5 [Source:MGI Symbol;Acc:MGI:108571]	14367	ENSMUSG00000045005	MGI:108571	protein_coding
2080.01	1.39083	5.99946e-45	1.41012e-43	Etnk1	ethanolamine kinase 1 [Source:MGI Symbol;Acc:MGI:1922570]	75320	ENSMUSG00000030275	MGI:1922570	protein_coding
13.1549	1.39034	1.66521e-05	6.10143e-05	4930599N23Rik	RIKEN cDNA 4930599N23 gene [Source:MGI Symbol;Acc:MGI:1922629]	---	ENSMUSG00000073144	MGI:1922629	antisense
167.375	1.389	7.22519e-19	6.80749e-18	Gm5345	predicted gene 5345 [Source:MGI Symbol;Acc:MGI:3644320]	---	ENSMUSG00000098050	MGI:3644320	processed_pseudogene
2.14065	1.38849	0.0032219	0.00878781	Prrt1	proline-rich transmembrane protein 1 [Source:MGI Symbol;Acc:MGI:1932118]	260297	ENSMUSG00000015476	MGI:1932118	protein_coding
110.044	1.38838	7.15424e-19	6.74709e-18	Fabp3	fatty acid binding protein 3, muscle and heart [Source:MGI Symbol;Acc:MGI:95476]	14077	ENSMUSG00000028773	MGI:95476	protein_coding
128.018	1.38812	1.53244e-16	1.27295e-15	Map1b	microtubule-associated protein 1B [Source:MGI Symbol;Acc:MGI:1306778]	17755	ENSMUSG00000052727	MGI:1306778	protein_coding
447.061	1.3881	1.17829e-18	1.10018e-17	Tshz1	teashirt zinc finger family member 1 [Source:MGI Symbol;Acc:MGI:1346031]	110796	ENSMUSG00000046982	MGI:1346031	protein_coding
1.35862	1.38743	0.00295764	0.00810947	Gm48065	predicted gene, 48065 [Source:MGI Symbol;Acc:MGI:6097392]	---	ENSMUSG00000111116	MGI:6097392	lincRNA
177.256	1.3852	7.1038e-24	8.29899e-23	Ksr1	kinase suppressor of ras 1 [Source:MGI Symbol;Acc:MGI:105051]	16706	ENSMUSG00000018334	MGI:105051	protein_coding
11295.7	1.38265	1.70624e-27	2.28426e-26	Prdx1	peroxiredoxin 1 [Source:MGI Symbol;Acc:MGI:99523]	18477	ENSMUSG00000028691	MGI:99523	protein_coding
591.374	1.38187	1.48233e-21	1.56991e-20	Chst11	carbohydrate sulfotransferase 11 [Source:MGI Symbol;Acc:MGI:1927166]	58250	ENSMUSG00000034612	MGI:1927166	protein_coding
2.27382	1.38182	0.00330119	0.00898792	Gm44974	predicted gene 44974 [Source:MGI Symbol;Acc:MGI:5753550]	---	ENSMUSG00000108476	MGI:5753550	TEC
1.47529	1.38169	0.00307879	0.00842193	Gm38162	predicted gene, 38162 [Source:MGI Symbol;Acc:MGI:5611390]	---	ENSMUSG00000102776	MGI:5611390	TEC
243.069	1.37949	5.21121e-33	8.36849e-32	Usp53	ubiquitin specific peptidase 53 [Source:MGI Symbol;Acc:MGI:2139607]	99526	ENSMUSG00000039701	MGI:2139607	protein_coding
986.755	1.37842	7.23759e-40	1.46535e-38	Rhob	ras homolog family member B [Source:MGI Symbol;Acc:MGI:107949]	11852	ENSMUSG00000054364	MGI:107949	protein_coding
1.662	1.37818	0.00333472	0.00907543	Sema3g	sema domain, immunoglobulin domain (Ig), short basic domain, secreted, (semaphorin) 3G [Source:MGI Symbol;Acc:MGI:3041242]	218877	ENSMUSG00000021904	MGI:3041242	protein_coding
391.931	1.37627	1.74198e-22	1.93262e-21	C920009B18Rik	RIKEN cDNA C920009B18 gene [Source:MGI Symbol;Acc:MGI:3583961]	---	ENSMUSG00000097352	MGI:3583961	transcribed_unprocessed_pseudogene
35.4671	1.37575	1.36567e-10	7.86307e-10	Oas1c	2'-5' oligoadenylate synthetase 1C [Source:MGI Symbol;Acc:MGI:2149633]	114643	ENSMUSG00000001166	MGI:2149633	protein_coding
2724.08	1.3752	2.34589e-92	1.65218e-90	Fyb	FYN binding protein [Source:MGI Symbol;Acc:MGI:1346327]	23880	ENSMUSG00000022148	MGI:1346327	protein_coding
914.697	1.37511	1.70373e-119	2.01184e-117	Iffo2	intermediate filament family orphan 2 [Source:MGI Symbol;Acc:MGI:2140675]	212632	ENSMUSG00000041025	MGI:2140675	protein_coding
5.06575	1.37391	0.000787465	0.00235749	Gm7334	predicted gene 7334 [Source:MGI Symbol;Acc:MGI:3647393]	---	ENSMUSG00000044645	MGI:3647393	processed_pseudogene
97.3005	1.37371	3.07664e-18	2.81016e-17	Hcfc2	host cell factor C2 [Source:MGI Symbol;Acc:MGI:1915183]	67933	ENSMUSG00000020246	MGI:1915183	protein_coding
9.2774	1.37257	2.33627e-05	8.44104e-05	4930405A21Rik	RIKEN cDNA 4930405A21 gene [Source:MGI Symbol;Acc:MGI:1922096]	---	ENSMUSG00000086638	MGI:1922096	processed_transcript
1.21775	1.37044	0.00119681	0.00348922	Fpr2	formyl peptide receptor 2 [Source:MGI Symbol;Acc:MGI:1278319]	14289	ENSMUSG00000052270	MGI:1278319	protein_coding
5557.99	1.36975	0	0	Adam17	a disintegrin and metallopeptidase domain 17 [Source:MGI Symbol;Acc:MGI:1096335]	11491	ENSMUSG00000052593	MGI:1096335	protein_coding
1.25445	1.3697	0.00256189	0.00710956	Syt16	synaptotagmin XVI [Source:MGI Symbol;Acc:MGI:2673872]	238266	ENSMUSG00000044912	MGI:2673872	protein_coding
1162.75	1.36603	3.12039e-53	9.07584e-52	Rcan1	regulator of calcineurin 1 [Source:MGI Symbol;Acc:MGI:1890564]	54720	ENSMUSG00000022951	MGI:1890564	protein_coding
1.77098	1.36511	0.00374061	0.0101158	Gm8288	predicted gene 8288 [Source:MGI Symbol;Acc:MGI:3645459]	---	ENSMUSG00000113409	MGI:3645459	processed_pseudogene
2762.78	1.3643	5.36692e-98	4.15042e-96	Ninj1	ninjurin 1 [Source:MGI Symbol;Acc:MGI:1196617]	18081	ENSMUSG00000037966	MGI:1196617	protein_coding
1486.29	1.36156	3.12396e-08	1.47804e-07	Adam8	a disintegrin and metallopeptidase domain 8 [Source:MGI Symbol;Acc:MGI:107825]	11501	ENSMUSG00000025473	MGI:107825	protein_coding
32.6793	1.3614	9.28955e-10	4.99019e-09	Gadd45a	growth arrest and DNA-damage-inducible 45 alpha [Source:MGI Symbol;Acc:MGI:107799]	13197	ENSMUSG00000036390	MGI:107799	protein_coding
261.197	1.36128	4.64525e-30	6.8669e-29	Dnajb4	DnaJ heat shock protein family (Hsp40) member B4 [Source:MGI Symbol;Acc:MGI:1914285]	67035	ENSMUSG00000028035	MGI:1914285	protein_coding
28.5854	1.3577	5.59779e-07	2.37957e-06	Tnfrsf14	tumor necrosis factor receptor superfamily, member 14 (herpesvirus entry mediator) [Source:MGI Symbol;Acc:MGI:2675303]	230979	ENSMUSG00000042333	MGI:2675303	protein_coding
5030.61	1.357	1.87663e-46	4.60289e-45	Samhd1	SAM domain and HD domain, 1 [Source:MGI Symbol;Acc:MGI:1927468]	56045	ENSMUSG00000027639	MGI:1927468	protein_coding
1025.96	1.35563	6.10269e-53	1.76459e-51	Apbb2	amyloid beta (A4) precursor protein-binding, family B, member 2 [Source:MGI Symbol;Acc:MGI:108405]	11787	ENSMUSG00000029207	MGI:108405	protein_coding
3.92432	1.35544	0.00276834	0.00764162	Gm37842	predicted gene, 37842 [Source:MGI Symbol;Acc:MGI:5611070]	---	ENSMUSG00000102617	MGI:5611070	TEC
815.375	1.35401	1.55131e-62	5.99838e-61	Casp1	caspase 1 [Source:MGI Symbol;Acc:MGI:96544]	12362	ENSMUSG00000025888	MGI:96544	protein_coding
268.432	1.35343	4.44079e-47	1.11132e-45	Asb1	ankyrin repeat and SOCS box-containing 1 [Source:MGI Symbol;Acc:MGI:1929735]	65247	ENSMUSG00000026311	MGI:1929735	protein_coding
19.9003	1.3525	2.69024e-06	1.06744e-05	Ap1m2	adaptor protein complex AP-1, mu 2 subunit [Source:MGI Symbol;Acc:MGI:1336974]	11768	ENSMUSG00000003309	MGI:1336974	protein_coding
148.412	1.3525	6.0952e-35	1.05529e-33	Parp16	poly (ADP-ribose) polymerase family, member 16 [Source:MGI Symbol;Acc:MGI:2446133]	214424	ENSMUSG00000032392	MGI:2446133	protein_coding
906.663	1.3525	3.27903e-69	1.48308e-67	Rai14	retinoic acid induced 14 [Source:MGI Symbol;Acc:MGI:1922896]	75646	ENSMUSG00000022246	MGI:1922896	protein_coding
105.58	1.35169	1.50334e-16	1.2493e-15	AI839979	expressed sequence AI839979 [Source:MGI Symbol;Acc:MGI:2140975]	---	ENSMUSG00000107355	MGI:2140975	lincRNA
21.2704	1.35103	1.28307e-06	5.25485e-06	Gm43679	predicted gene 43679 [Source:MGI Symbol;Acc:MGI:5663816]	---	ENSMUSG00000105950	MGI:5663816	TEC
3.53549	1.34959	0.00329808	0.00898191	Tnfsf8	tumor necrosis factor (ligand) superfamily, member 8 [Source:MGI Symbol;Acc:MGI:88328]	21949	ENSMUSG00000028362	MGI:88328	protein_coding
598.788	1.34907	2.67809e-23	3.05802e-22	Tubb2a	tubulin, beta 2A class IIA [Source:MGI Symbol;Acc:MGI:107861]	22151	ENSMUSG00000058672	MGI:107861	protein_coding
317.943	1.34798	2.18336e-15	1.71196e-14	Akap6	A kinase (PRKA) anchor protein 6 [Source:MGI Symbol;Acc:MGI:3050566]	238161	ENSMUSG00000061603	MGI:3050566	protein_coding
3.61347	1.3479	0.00223946	0.00627806	Zmynd15	zinc finger, MYND-type containing 15 [Source:MGI Symbol;Acc:MGI:3603821]	574428	ENSMUSG00000040829	MGI:3603821	protein_coding
3158.95	1.3477	5.31192e-80	3.07188e-78	Akap13	A kinase (PRKA) anchor protein 13 [Source:MGI Symbol;Acc:MGI:2676556]	75547	ENSMUSG00000066406	MGI:2676556	protein_coding
5.30606	1.34715	0.0012658	0.00368409	Pla2g2d	phospholipase A2, group IID [Source:MGI Symbol;Acc:MGI:1341796]	18782	ENSMUSG00000041202	MGI:1341796	protein_coding
19.5855	1.34674	3.67755e-07	1.58968e-06	Btg3	BTG anti-proliferation factor 3 [Source:MGI Symbol;Acc:MGI:109532]	12228	ENSMUSG00000022863	MGI:109532	protein_coding
5140.38	1.34456	1.24013e-65	5.17026e-64	Rap1b	RAS related protein 1b [Source:MGI Symbol;Acc:MGI:894315]	215449	ENSMUSG00000052681	MGI:894315	protein_coding
234.66	1.34404	2.34951e-37	4.4126e-36	Coq10b	coenzyme Q10B [Source:MGI Symbol;Acc:MGI:1915126]	67876	ENSMUSG00000025981	MGI:1915126	protein_coding
10.7973	1.34194	2.86608e-05	0.000102576	Fcrlb	Fc receptor-like B [Source:MGI Symbol;Acc:MGI:3576487]	435653	ENSMUSG00000070524	MGI:3576487	protein_coding
679.226	1.34095	6.26535e-50	1.68558e-48	Tma16	translation machinery associated 16 [Source:MGI Symbol;Acc:MGI:1913532]	66282	ENSMUSG00000025591	MGI:1913532	protein_coding
1.65397	1.34094	0.00434151	0.0116151	Gnat3	guanine nucleotide binding protein, alpha transducing 3 [Source:MGI Symbol;Acc:MGI:3588268]	242851	ENSMUSG00000028777	MGI:3588268	protein_coding
594.938	1.34059	1.68839e-52	4.85349e-51	Rnf34	ring finger protein 34 [Source:MGI Symbol;Acc:MGI:2153340]	80751	ENSMUSG00000029474	MGI:2153340	protein_coding
1.25439	1.3393	0.00369969	0.0100176	Gm44013	predicted gene, 44013 [Source:MGI Symbol;Acc:MGI:5690405]	---	ENSMUSG00000107750	MGI:5690405	TEC
127.872	1.33812	1.29884e-26	1.69175e-25	Hbegf	heparin-binding EGF-like growth factor [Source:MGI Symbol;Acc:MGI:96070]	15200	ENSMUSG00000024486	MGI:96070	protein_coding
854.718	1.33673	1.65946e-51	4.62212e-50	Rasgef1b	RasGEF domain family, member 1B [Source:MGI Symbol;Acc:MGI:2443755]	320292	ENSMUSG00000089809	MGI:2443755	protein_coding
10.5624	1.33581	0.000327644	0.00103296	Gm23833	predicted gene, 23833 [Source:MGI Symbol;Acc:MGI:5453610]	---	ENSMUSG00000089525	MGI:5453610	misc_RNA
1619.31	1.334	5.02421e-74	2.48938e-72	Snx10	sorting nexin 10 [Source:MGI Symbol;Acc:MGI:1919232]	71982	ENSMUSG00000038301	MGI:1919232	protein_coding
24.1985	1.33277	9.25955e-07	3.84175e-06	H2ac6	H2A clustered histone 6 [Source:MGI Symbol;Acc:MGI:2448287]	319164	ENSMUSG00000069270	MGI:2448287	protein_coding
5.39808	1.33087	0.00115167	0.00336708	Gm39459	predicted gene, 39459 [Source:MGI Symbol;Acc:MGI:5622344]	---	ENSMUSG00000111720	MGI:5622344	lincRNA
3.0035	1.32988	0.00440673	0.0117672	Ceacam19	carcinoembryonic antigen-related cell adhesion molecule 19 [Source:MGI Symbol;Acc:MGI:2443001]	319930	ENSMUSG00000049848	MGI:2443001	protein_coding
0.833617	1.32821	0.0018471	0.00523948	Gm24524	predicted gene, 24524 [Source:MGI Symbol;Acc:MGI:5454301]	---	ENSMUSG00000064859	MGI:5454301	snRNA
605.13	1.32804	1.89768e-28	2.64843e-27	Jak2	Janus kinase 2 [Source:MGI Symbol;Acc:MGI:96629]	16452	ENSMUSG00000024789	MGI:96629	protein_coding
1.83752	1.32803	0.00480073	0.0127279	Gm36551	predicted gene, 36551 [Source:MGI Symbol;Acc:MGI:5595710]	---	ENSMUSG00000106478	MGI:5595710	antisense
2133.6	1.3275	6.95161e-51	1.90133e-49	Junb	jun B proto-oncogene [Source:MGI Symbol;Acc:MGI:96647]	16477	ENSMUSG00000052837	MGI:96647	protein_coding
24.3887	1.32406	1.82381e-07	8.10215e-07	Zfp558	zinc finger protein 558 [Source:MGI Symbol;Acc:MGI:1921681]	72230	ENSMUSG00000074500	MGI:1921681	protein_coding
15.9357	1.32403	9.33633e-06	3.50357e-05	Ccdc194	coiled-coil domain containing 194 [Source:MGI Symbol;Acc:MGI:3588239]	619297	ENSMUSG00000108900	MGI:3588239	protein_coding
201.792	1.32136	3.27763e-08	1.5474e-07	Gm23419	predicted gene, 23419 [Source:MGI Symbol;Acc:MGI:5453196]	---	ENSMUSG00000093264	MGI:5453196	miRNA
1597.15	1.32041	3.92753e-119	4.5293e-117	Lrp12	low density lipoprotein-related protein 12 [Source:MGI Symbol;Acc:MGI:2443132]	239393	ENSMUSG00000022305	MGI:2443132	protein_coding
880.127	1.31811	1.04019e-25	1.30987e-24	Fabp4	fatty acid binding protein 4, adipocyte [Source:MGI Symbol;Acc:MGI:88038]	11770	ENSMUSG00000062515	MGI:88038	protein_coding
1849.21	1.31783	1.45448e-35	2.57011e-34	Tmem184b	transmembrane protein 184b [Source:MGI Symbol;Acc:MGI:2445179]	223693	ENSMUSG00000009035	MGI:2445179	protein_coding
2.40982	1.31659	0.00480464	0.0127349	Erp27	endoplasmic reticulum protein 27 [Source:MGI Symbol;Acc:MGI:1916437]	69187	ENSMUSG00000030219	MGI:1916437	protein_coding
4.91852	1.31631	0.00128569	0.00373674	Mtag2	metastasis associated gene 2 [Source:MGI Symbol;Acc:MGI:1860766]	---	ENSMUSG00000091510	MGI:1860766	antisense
391.453	1.31573	5.48698e-28	7.48811e-27	Slc39a2	solute carrier family 39 (zinc transporter), member 2 [Source:MGI Symbol;Acc:MGI:2684326]	214922	ENSMUSG00000072572	MGI:2684326	protein_coding
3.33386	1.31504	0.00300775	0.00823789	Gm12474	predicted gene 12474 [Source:MGI Symbol;Acc:MGI:3649378]	---	ENSMUSG00000053957	MGI:3649378	lincRNA
41.6908	1.31274	1.09279e-12	7.31245e-12	Gm36486	predicted gene, 36486 [Source:MGI Symbol;Acc:MGI:5595645]	---	ENSMUSG00000117575	MGI:5595645	processed_transcript
4.36439	1.31198	0.00129526	0.00376012	Gm43172	predicted gene 43172 [Source:MGI Symbol;Acc:MGI:5663309]	---	ENSMUSG00000107374	MGI:5663309	TEC
661.608	1.30984	2.91859e-82	1.77638e-80	Ubap1	ubiquitin-associated protein 1 [Source:MGI Symbol;Acc:MGI:2149543]	67123	ENSMUSG00000028437	MGI:2149543	protein_coding
631.095	1.3096	1.41557e-08	6.91992e-08	Themis2	thymocyte selection associated family member 2 [Source:MGI Symbol;Acc:MGI:2446213]	230787	ENSMUSG00000037731	MGI:2446213	protein_coding
0.935599	1.30951	0.00305515	0.00836198	1700015I17Rik	RIKEN cDNA 1700015I17 gene [Source:MGI Symbol;Acc:MGI:1922784]	---	ENSMUSG00000110335	MGI:1922784	lincRNA
0.854396	1.30787	0.00243879	0.00679663	Bpi	bactericidal permeablility increasing protein [Source:MGI Symbol;Acc:MGI:3045315]	329547	ENSMUSG00000052922	MGI:3045315	protein_coding
1305.99	1.30617	2.11312e-143	3.7206e-141	Ppp4r2	protein phosphatase 4, regulatory subunit 2 [Source:MGI Symbol;Acc:MGI:3027896]	232314	ENSMUSG00000052144	MGI:3027896	protein_coding
542.617	1.30513	4.27477e-33	6.90406e-32	Baiap2	brain-specific angiogenesis inhibitor 1-associated protein 2 [Source:MGI Symbol;Acc:MGI:2137336]	108100	ENSMUSG00000025372	MGI:2137336	protein_coding
15.084	1.30487	5.58952e-05	0.000193854	Lrrc63	leucine rich repeat containing 63 [Source:MGI Symbol;Acc:MGI:1918109]	70859	ENSMUSG00000021997	MGI:1918109	protein_coding
1.1524	1.30385	0.00373937	0.0101139	Gm5475	predicted gene 5475 [Source:MGI Symbol;Acc:MGI:3646320]	---	ENSMUSG00000087444	MGI:3646320	protein_coding
105.738	1.30363	8.99904e-09	4.4836e-08	Ms4a6d	membrane-spanning 4-domains, subfamily A, member 6D [Source:MGI Symbol;Acc:MGI:1916024]	68774	ENSMUSG00000024679	MGI:1916024	protein_coding
6.43925	1.3032	0.000995726	0.0029364	4932441J04Rik	RIKEN cDNA 4932441J04 gene [Source:MGI Symbol;Acc:MGI:2441691]	---	ENSMUSG00000097216	MGI:2441691	processed_transcript
1270.31	1.29979	7.88994e-56	2.48546e-54	Camta2	calmodulin binding transcription activator 2 [Source:MGI Symbol;Acc:MGI:2135957]	216874	ENSMUSG00000040712	MGI:2135957	protein_coding
1.43822	1.29737	0.00537163	0.0141276	Patl2	protein associated with topoisomerase II homolog 2 (yeast) [Source:MGI Symbol;Acc:MGI:1914828]	67578	ENSMUSG00000027233	MGI:1914828	protein_coding
2.32775	1.29691	0.00594578	0.0154766	Rrad	Ras-related associated with diabetes [Source:MGI Symbol;Acc:MGI:1930943]	56437	ENSMUSG00000031880	MGI:1930943	protein_coding
2059.63	1.29683	7.53266e-53	2.1717e-51	Klf6	Kruppel-like factor 6 [Source:MGI Symbol;Acc:MGI:1346318]	23849	ENSMUSG00000000078	MGI:1346318	protein_coding
974.605	1.29667	4.4408e-64	1.8019e-62	Paip2b	poly(A) binding protein interacting protein 2B [Source:MGI Symbol;Acc:MGI:2386865]	232164	ENSMUSG00000045896	MGI:2386865	protein_coding
9.70819	1.29653	0.000681214	0.00205833	Plb1	phospholipase B1 [Source:MGI Symbol;Acc:MGI:1922406]	665270	ENSMUSG00000029134	MGI:1922406	protein_coding
9351.39	1.29468	2.26786e-293	2.63071e-290	Msn	moesin [Source:MGI Symbol;Acc:MGI:97167]	17698	ENSMUSG00000031207	MGI:97167	protein_coding
1.3125	1.29395	0.00485658	0.0128691	Ciita	class II transactivator [Source:MGI Symbol;Acc:MGI:108445]	12265	ENSMUSG00000022504	MGI:108445	protein_coding
107.318	1.29083	2.67904e-13	1.86089e-12	Lck	lymphocyte protein tyrosine kinase [Source:MGI Symbol;Acc:MGI:96756]	16818	ENSMUSG00000000409	MGI:96756	protein_coding
0.802012	1.28738	0.00266181	0.00736612	Klri1	killer cell lectin-like receptor family I member 1 [Source:MGI Symbol;Acc:MGI:3530275]	503550	ENSMUSG00000067610	MGI:3530275	protein_coding
8579.97	1.28692	2.875e-25	3.5346e-24	Actg1	actin, gamma, cytoplasmic 1 [Source:MGI Symbol;Acc:MGI:87906]	11465	ENSMUSG00000062825	MGI:87906	protein_coding
1.37362	1.28643	0.00613697	0.0159175	Gm5456	predicted gene 5456 [Source:MGI Symbol;Acc:MGI:3643775]	---	ENSMUSG00000094242	MGI:3643775	processed_pseudogene
374.262	1.28563	4.28964e-23	4.86719e-22	Pls3	plastin 3 (T-isoform) [Source:MGI Symbol;Acc:MGI:104807]	102866	ENSMUSG00000016382	MGI:104807	protein_coding
0.805969	1.28014	0.00262488	0.00727004	F2rl2	coagulation factor II (thrombin) receptor-like 2 [Source:MGI Symbol;Acc:MGI:1298208]	14064	ENSMUSG00000021675	MGI:1298208	protein_coding
264.163	1.27953	2.57401e-26	3.31112e-25	Plscr1	phospholipid scramblase 1 [Source:MGI Symbol;Acc:MGI:893575]	22038	ENSMUSG00000032369	MGI:893575	protein_coding
1067.8	1.27901	4.07676e-125	5.28906e-123	Tiparp	TCDD-inducible poly(ADP-ribose) polymerase [Source:MGI Symbol;Acc:MGI:2159210]	99929	ENSMUSG00000034640	MGI:2159210	protein_coding
51.4853	1.27859	4.92555e-06	1.90231e-05	Gm28006	predicted gene, 28006 [Source:MGI Symbol;Acc:MGI:5531388]	---	ENSMUSG00000098986	MGI:5531388	misc_RNA
1.09837	1.27757	0.00422791	0.0113311	Oas1d	2'-5' oligoadenylate synthetase 1D [Source:MGI Symbol;Acc:MGI:2140770]	100535	ENSMUSG00000032623	MGI:2140770	protein_coding
962.449	1.27745	1.29197e-50	3.52389e-49	Parp8	poly (ADP-ribose) polymerase family, member 8 [Source:MGI Symbol;Acc:MGI:1098713]	52552	ENSMUSG00000021725	MGI:1098713	protein_coding
5.54092	1.27735	0.00262002	0.0072586	Pdgfrb	platelet derived growth factor receptor, beta polypeptide [Source:MGI Symbol;Acc:MGI:97531]	18596	ENSMUSG00000024620	MGI:97531	protein_coding
903.009	1.27694	1.30586e-53	3.83553e-52	Ptpre	protein tyrosine phosphatase, receptor type, E [Source:MGI Symbol;Acc:MGI:97813]	19267	ENSMUSG00000041836	MGI:97813	protein_coding
2138.62	1.27671	6.00065e-117	6.5018e-115	Sppl2a	signal peptide peptidase like 2A [Source:MGI Symbol;Acc:MGI:1913802]	66552	ENSMUSG00000027366	MGI:1913802	protein_coding
187.218	1.27645	2.82986e-24	3.36782e-23	Zfp697	zinc finger protein 697 [Source:MGI Symbol;Acc:MGI:2139736]	242109	ENSMUSG00000050064	MGI:2139736	protein_coding
402.326	1.27629	9.23767e-49	2.42243e-47	Grap	GRB2-related adaptor protein [Source:MGI Symbol;Acc:MGI:1918770]	71520	ENSMUSG00000004837	MGI:1918770	protein_coding
2.56863	1.27596	0.00596098	0.0155121	Mir365-2	microRNA 365-2 [Source:MGI Symbol;Acc:MGI:3619372]	---	ENSMUSG00000065489	MGI:3619372	miRNA
3022.66	1.27587	9.47372e-138	1.54398e-135	Eaf1	ELL associated factor 1 [Source:MGI Symbol;Acc:MGI:1921677]	74427	ENSMUSG00000021890	MGI:1921677	protein_coding
1.09304	1.27564	0.00411915	0.011067	Ccl20	chemokine (C-C motif) ligand 20 [Source:MGI Symbol;Acc:MGI:1329031]	20297	ENSMUSG00000026166	MGI:1329031	protein_coding
1.06502	1.27381	0.00408661	0.0109928	Cryba4	crystallin, beta A4 [Source:MGI Symbol;Acc:MGI:102716]	12959	ENSMUSG00000066975	MGI:102716	protein_coding
2281.55	1.27378	2.02155e-72	9.81893e-71	Usp25	ubiquitin specific peptidase 25 [Source:MGI Symbol;Acc:MGI:1353655]	30940	ENSMUSG00000022867	MGI:1353655	protein_coding
3.36256	1.27328	0.00565632	0.0148013	Pls1	plastin 1 (I-isoform) [Source:MGI Symbol;Acc:MGI:104809]	102502	ENSMUSG00000049493	MGI:104809	protein_coding
8.54894	1.27231	0.000303531	0.0009609	Gm20257	predicted gene, 20257 [Source:MGI Symbol;Acc:MGI:5012442]	---	ENSMUSG00000102059	MGI:5012442	transcribed_unprocessed_pseudogene
3049.06	1.27041	7.68413e-134	1.18384e-131	Cul1	cullin 1 [Source:MGI Symbol;Acc:MGI:1349658]	26965	ENSMUSG00000029686	MGI:1349658	protein_coding
2868.42	1.26817	4.4579e-97	3.40736e-95	Denr	density-regulated protein [Source:MGI Symbol;Acc:MGI:1915434]	68184	ENSMUSG00000023106	MGI:1915434	protein_coding
2.53278	1.2678	0.00690371	0.0177441	Ncmap	noncompact myelin associated protein [Source:MGI Symbol;Acc:MGI:2444888]	230822	ENSMUSG00000043924	MGI:2444888	protein_coding
64.3586	1.26556	2.6208e-06	1.04051e-05	Gm27505	predicted gene, 27505 [Source:MGI Symbol;Acc:MGI:5530887]	---	ENSMUSG00000098974	MGI:5530887	misc_RNA
3.66025	1.26411	0.00409111	0.0110019	Gm43912	predicted gene, 43912 [Source:MGI Symbol;Acc:MGI:5690304]	---	ENSMUSG00000108024	MGI:5690304	TEC
2.76082	1.26392	0.0057021	0.0149092	Tfpi	tissue factor pathway inhibitor [Source:MGI Symbol;Acc:MGI:1095418]	21788	ENSMUSG00000027082	MGI:1095418	protein_coding
2.66091	1.26305	0.00603677	0.0156886	Il27ra	interleukin 27 receptor, alpha [Source:MGI Symbol;Acc:MGI:1355318]	50931	ENSMUSG00000005465	MGI:1355318	protein_coding
4.14291	1.26263	0.00528829	0.0139251	Gm12089	predicted gene 12089 [Source:MGI Symbol;Acc:MGI:3650341]	---	ENSMUSG00000085165	MGI:3650341	antisense
177.436	1.26205	2.3212e-25	2.86806e-24	Dubr	Dppa2 upstream binding RNA [Source:MGI Symbol;Acc:MGI:1915440]	---	ENSMUSG00000022639	MGI:1915440	lincRNA
24.5662	1.26117	1.29359e-07	5.80819e-07	Rcn1	reticulocalbin 1 [Source:MGI Symbol;Acc:MGI:104559]	19672	ENSMUSG00000005973	MGI:104559	protein_coding
75.4613	1.26055	1.83135e-08	8.86455e-08	Apba1	amyloid beta (A4) precursor protein binding, family A, member 1 [Source:MGI Symbol;Acc:MGI:1860297]	319924	ENSMUSG00000024897	MGI:1860297	protein_coding
50.102	1.26047	1.30765e-06	5.34663e-06	Gm6377	predicted gene 6377 [Source:MGI Symbol;Acc:MGI:3647255]	622976	ENSMUSG00000048621	MGI:3647255	protein_coding
1.04533	1.26039	0.00459501	0.0122236	Gpr31a	G protein-coupled receptor 31, D17Leh66a region [Source:MGI Symbol;Acc:MGI:1354370]	---	ENSMUSG00000116935	MGI:1354370	processed_pseudogene
517.119	1.26001	1.42359e-42	3.11923e-41	Rnf31	ring finger protein 31 [Source:MGI Symbol;Acc:MGI:1934704]	268749	ENSMUSG00000047098	MGI:1934704	protein_coding
206.253	1.25954	3.39291e-22	3.72125e-21	Parp11	poly (ADP-ribose) polymerase family, member 11 [Source:MGI Symbol;Acc:MGI:2141505]	101187	ENSMUSG00000037997	MGI:2141505	protein_coding
80.4959	1.2593	1.82607e-07	8.11038e-07	9930111J21Rik1	RIKEN cDNA 9930111J21 gene 1 [Source:MGI Symbol;Acc:MGI:3041173]	667214	ENSMUSG00000069893	MGI:3041173	protein_coding
2.09575	1.25861	0.00756717	0.0192722	Mep1a	meprin 1 alpha [Source:MGI Symbol;Acc:MGI:96963]	17287	ENSMUSG00000023914	MGI:96963	protein_coding
1.84185	1.25855	0.00732234	0.0186994	4930445E18Rik	RIKEN cDNA 4930445E18 gene [Source:MGI Symbol;Acc:MGI:1925365]	---	ENSMUSG00000115355	MGI:1925365	lincRNA
31.6801	1.25793	2.23752e-06	8.94466e-06	Atp2b4	ATPase, Ca++ transporting, plasma membrane 4 [Source:MGI Symbol;Acc:MGI:88111]	381290	ENSMUSG00000026463	MGI:88111	protein_coding
1.54908	1.25725	0.00745448	0.0189999	Slc28a2	solute carrier family 28 (sodium-coupled nucleoside transporter), member 2 [Source:MGI Symbol;Acc:MGI:1913105]	269346	ENSMUSG00000027219	MGI:1913105	protein_coding
12.788	1.25679	0.000364026	0.00114109	Gm42868	predicted gene 42868 [Source:MGI Symbol;Acc:MGI:5663005]	---	ENSMUSG00000104943	MGI:5663005	sense_intronic
941.491	1.25548	8.64964e-45	2.02819e-43	Cd47	CD47 antigen (Rh-related antigen, integrin-associated signal transducer) [Source:MGI Symbol;Acc:MGI:96617]	16423	ENSMUSG00000055447	MGI:96617	protein_coding
406.104	1.25519	1.62323e-19	1.57997e-18	Cyb561a3	cytochrome b561 family, member A3 [Source:MGI Symbol;Acc:MGI:2686925]	225912	ENSMUSG00000034445	MGI:2686925	protein_coding
2.74715	1.25514	0.00702845	0.0180329	Gm10532	predicted gene 10532 [Source:MGI Symbol;Acc:MGI:3641671]	---	ENSMUSG00000097712	MGI:3641671	antisense
1236.14	1.25495	8.56447e-66	3.5858e-64	Trim26	tripartite motif-containing 26 [Source:MGI Symbol;Acc:MGI:1337056]	22670	ENSMUSG00000024457	MGI:1337056	protein_coding
4.72823	1.25379	0.00388519	0.0104795	Gm6012	predicted gene 6012 [Source:MGI Symbol;Acc:MGI:3644785]	---	ENSMUSG00000109899	MGI:3644785	processed_pseudogene
1263.37	1.25337	1.16236e-59	4.14497e-58	1810013L24Rik	RIKEN cDNA 1810013L24 gene [Source:MGI Symbol;Acc:MGI:1916303]	69053	ENSMUSG00000022507	MGI:1916303	protein_coding
1332.49	1.25311	2.43853e-59	8.58711e-58	Gramd1b	GRAM domain containing 1B [Source:MGI Symbol;Acc:MGI:1925037]	235283	ENSMUSG00000040111	MGI:1925037	protein_coding
1014.4	1.25303	1.02991e-75	5.3447e-74	Tes	testis derived transcript [Source:MGI Symbol;Acc:MGI:105081]	21753	ENSMUSG00000029552	MGI:105081	protein_coding
0.972378	1.25254	0.00575536	0.0150345	Bcl2l15	BCLl2-like 15 [Source:MGI Symbol;Acc:MGI:2685412]	229672	ENSMUSG00000044165	MGI:2685412	protein_coding
25.4642	1.25251	5.60363e-08	2.59276e-07	Gm40723	predicted gene, 40723 [Source:MGI Symbol;Acc:MGI:5623608]	---	ENSMUSG00000112134	MGI:5623608	lincRNA
828.943	1.25247	4.08731e-07	1.7591e-06	Anxa1	annexin A1 [Source:MGI Symbol;Acc:MGI:96819]	16952	ENSMUSG00000024659	MGI:96819	protein_coding
12.1652	1.25191	6.49853e-05	0.000223727	Gm12743	predicted gene 12743 [Source:MGI Symbol;Acc:MGI:3651449]	---	ENSMUSG00000084968	MGI:3651449	processed_transcript
2.7197	1.25119	0.00567099	0.0148338	Gm47692	predicted gene, 47692 [Source:MGI Symbol;Acc:MGI:6096800]	---	ENSMUSG00000109495	MGI:6096800	processed_pseudogene
2198.09	1.24902	8.21833e-131	1.20944e-128	Ppfia1	protein tyrosine phosphatase, receptor type, f polypeptide (PTPRF), interacting protein (liprin), alpha 1 [Source:MGI Symbol;Acc:MGI:1924750]	233977	ENSMUSG00000037519	MGI:1924750	protein_coding
18.577	1.24861	5.08981e-06	1.96344e-05	H3c4	H3 clustered histone 4 [Source:MGI Symbol;Acc:MGI:2448322]	319149	ENSMUSG00000099583	MGI:2448322	protein_coding
2954.66	1.24705	8.51167e-77	4.54879e-75	Mapre2	microtubule-associated protein, RP/EB family, member 2 [Source:MGI Symbol;Acc:MGI:106271]	212307	ENSMUSG00000024277	MGI:106271	protein_coding
145.185	1.24565	1.37148e-28	1.92086e-27	Traf3ip2	TRAF3 interacting protein 2 [Source:MGI Symbol;Acc:MGI:2143599]	103213	ENSMUSG00000019842	MGI:2143599	protein_coding
5.75804	1.24438	0.00127327	0.00370174	Ly6a	lymphocyte antigen 6 complex, locus A [Source:MGI Symbol;Acc:MGI:107527]	110454	ENSMUSG00000075602	MGI:107527	protein_coding
9.89208	1.24434	0.00179268	0.0050983	Gm37084	predicted gene, 37084 [Source:MGI Symbol;Acc:MGI:5610312]	---	ENSMUSG00000102856	MGI:5610312	TEC
1644.29	1.24227	1.48626e-87	9.80237e-86	Nab1	Ngfi-A binding protein 1 [Source:MGI Symbol;Acc:MGI:107564]	17936	ENSMUSG00000002881	MGI:107564	protein_coding
754.826	1.24185	1.68895e-24	2.02469e-23	Dgat2	diacylglycerol O-acyltransferase 2 [Source:MGI Symbol;Acc:MGI:1915050]	67800	ENSMUSG00000030747	MGI:1915050	protein_coding
23.9957	1.24145	3.33664e-07	1.44867e-06	Tcim	transcriptional and immune response regulator [Source:MGI Symbol;Acc:MGI:1916318]	69068	ENSMUSG00000056313	MGI:1916318	protein_coding
1.4554	1.2411	0.00834166	0.0210463	Mir221	microRNA 221 [Source:MGI Symbol;Acc:MGI:3619066]	---	ENSMUSG00000065422	MGI:3619066	miRNA
5.44621	1.24107	0.00335515	0.00912726	Gm27219	predicted gene 27219 [Source:MGI Symbol;Acc:MGI:5521062]	---	ENSMUSG00000098985	MGI:5521062	processed_pseudogene
1.37447	1.24105	0.00844941	0.0212909	4930554I06Rik	RIKEN cDNA 4930554I06 gene [Source:MGI Symbol;Acc:MGI:1922604]	---	ENSMUSG00000118047	MGI:1922604	lincRNA
6123.84	1.24095	2.02606e-112	2.03846e-110	Spi1	spleen focus forming virus (SFFV) proviral integration oncogene [Source:MGI Symbol;Acc:MGI:98282]	20375	ENSMUSG00000002111	MGI:98282	protein_coding
343.947	1.24062	1.15236e-28	1.61971e-27	Triobp	TRIO and F-actin binding protein [Source:MGI Symbol;Acc:MGI:1349410]	110253	ENSMUSG00000033088	MGI:1349410	protein_coding
3329.36	1.2405	6.35067e-66	2.67026e-64	Plekho2	pleckstrin homology domain containing, family O member 2 [Source:MGI Symbol;Acc:MGI:2143132]	102595	ENSMUSG00000050721	MGI:2143132	protein_coding
1973.58	1.24048	4.38903e-83	2.68794e-81	Abcc5	ATP-binding cassette, sub-family C (CFTR/MRP), member 5 [Source:MGI Symbol;Acc:MGI:1351644]	27416	ENSMUSG00000022822	MGI:1351644	protein_coding
0.862436	1.24	0.00536729	0.014118	Igsf9	immunoglobulin superfamily, member 9 [Source:MGI Symbol;Acc:MGI:2135283]	93842	ENSMUSG00000037995	MGI:2135283	protein_coding
0.959052	1.23987	0.00436681	0.0116764	Slc26a4	solute carrier family 26, member 4 [Source:MGI Symbol;Acc:MGI:1346029]	23985	ENSMUSG00000020651	MGI:1346029	protein_coding
1.32789	1.23935	0.00697209	0.0178976	Iglon5	IgLON family member 5 [Source:MGI Symbol;Acc:MGI:2686277]	210094	ENSMUSG00000013367	MGI:2686277	protein_coding
2692.45	1.23906	5.90843e-13	4.0122e-12	Gclm	glutamate-cysteine ligase, modifier subunit [Source:MGI Symbol;Acc:MGI:104995]	14630	ENSMUSG00000028124	MGI:104995	protein_coding
3913.96	1.23887	5.17344e-118	5.76386e-116	Ddx24	DEAD (Asp-Glu-Ala-Asp) box polypeptide 24 [Source:MGI Symbol;Acc:MGI:1351337]	27225	ENSMUSG00000041645	MGI:1351337	protein_coding
19.7014	1.23881	1.13652e-05	4.23512e-05	Zfp964	zinc finger protein 964 [Source:MGI Symbol;Acc:MGI:3646490]	636741	ENSMUSG00000091764	MGI:3646490	protein_coding
23.5616	1.23867	2.40515e-05	8.67559e-05	A330074K22Rik	RIKEN cDNA A330074K22 gene [Source:MGI Symbol;Acc:MGI:3045392]	---	ENSMUSG00000097960	MGI:3045392	lincRNA
1.19556	1.23861	0.00712996	0.0182815	Gm13359	predicted gene 13359 [Source:MGI Symbol;Acc:MGI:3651940]	---	ENSMUSG00000082951	MGI:3651940	processed_pseudogene
1.34124	1.23784	0.00624236	0.0161675	Gm33172	predicted gene, 33172 [Source:MGI Symbol;Acc:MGI:5592331]	---	ENSMUSG00000114775	MGI:5592331	lincRNA
2.22977	1.23747	0.00724804	0.0185384	Gm8388	predicted gene 8388 [Source:MGI Symbol;Acc:MGI:3645001]	---	ENSMUSG00000102270	MGI:3645001	processed_pseudogene
4.33541	1.23648	0.00409956	0.0110216	Gm49888	predicted gene, 49888 [Source:MGI Symbol;Acc:MGI:6270574]	---	ENSMUSG00000117297	MGI:6270574	sense_intronic
1938.77	1.23607	8.76677e-56	2.7485e-54	Mbnl2	muscleblind like splicing factor 2 [Source:MGI Symbol;Acc:MGI:2145597]	105559	ENSMUSG00000022139	MGI:2145597	protein_coding
715.321	1.2357	3.73411e-69	1.6812e-67	Zdhhc12	zinc finger, DHHC domain containing 12 [Source:MGI Symbol;Acc:MGI:1913470]	66220	ENSMUSG00000015335	MGI:1913470	protein_coding
1381.24	1.23525	4.42091e-61	1.65114e-59	Ier5	immediate early response 5 [Source:MGI Symbol;Acc:MGI:1337072]	15939	ENSMUSG00000056708	MGI:1337072	protein_coding
647.435	1.23497	8.4866e-31	1.28144e-29	Fosl2	fos-like antigen 2 [Source:MGI Symbol;Acc:MGI:102858]	14284	ENSMUSG00000029135	MGI:102858	protein_coding
1528.72	1.23435	1.03482e-31	1.59677e-30	Gpr137b	G protein-coupled receptor 137B [Source:MGI Symbol;Acc:MGI:1891463]	83924	ENSMUSG00000021306	MGI:1891463	protein_coding
1371.73	1.23184	8.35393e-107	7.55685e-105	Ube2f	ubiquitin-conjugating enzyme E2F (putative) [Source:MGI Symbol;Acc:MGI:1915171]	67921	ENSMUSG00000034343	MGI:1915171	protein_coding
24.2567	1.23148	4.52088e-07	1.93598e-06	Gm44260	predicted gene, 44260 [Source:MGI Symbol;Acc:MGI:5690652]	---	ENSMUSG00000107971	MGI:5690652	TEC
424.563	1.23069	3.53127e-33	5.72671e-32	Chpf	chondroitin polymerizing factor [Source:MGI Symbol;Acc:MGI:106576]	74241	ENSMUSG00000032997	MGI:106576	protein_coding
50.8025	1.22885	5.23968e-12	3.34498e-11	Gm14270	predicted gene 14270 [Source:MGI Symbol;Acc:MGI:3649849]	---	ENSMUSG00000084013	MGI:3649849	processed_pseudogene
1250.35	1.22779	4.26306e-120	5.12607e-118	Pik3cb	phosphatidylinositol-4,5-bisphosphate 3-kinase catalytic subunit beta [Source:MGI Symbol;Acc:MGI:1922019]	74769	ENSMUSG00000032462	MGI:1922019	protein_coding
69.7303	1.2266	2.35603e-11	1.43575e-10	5830432E09Rik	RIKEN cDNA 5830432E09 gene [Source:MGI Symbol;Acc:MGI:1915015]	---	ENSMUSG00000097471	MGI:1915015	antisense
1.16726	1.22629	0.0033756	0.00917782	Mefv	Mediterranean fever [Source:MGI Symbol;Acc:MGI:1859396]	54483	ENSMUSG00000022534	MGI:1859396	protein_coding
29.8645	1.22579	3.07491e-05	0.000109691	B230216N24Rik	RIKEN cDNA B230216N24 gene [Source:MGI Symbol;Acc:MGI:1925853]	---	ENSMUSG00000089706	MGI:1925853	processed_transcript
1751.37	1.22544	1.54653e-37	2.91844e-36	Ikbkg	inhibitor of kappaB kinase gamma [Source:MGI Symbol;Acc:MGI:1338074]	16151	ENSMUSG00000004221	MGI:1338074	protein_coding
468.252	1.22544	6.1179e-49	1.61506e-47	Mtmr10	myotubularin related protein 10 [Source:MGI Symbol;Acc:MGI:2142292]	233315	ENSMUSG00000030522	MGI:2142292	protein_coding
11.1713	1.22504	6.91586e-05	0.000237184	Nup210l	nucleoporin 210-like [Source:MGI Symbol;Acc:MGI:1924845]	77595	ENSMUSG00000027939	MGI:1924845	protein_coding
180.481	1.22428	4.02846e-22	4.38902e-21	Whamm	WAS protein homolog associated with actin, golgi membranes and microtubules [Source:MGI Symbol;Acc:MGI:2142282]	434204	ENSMUSG00000045795	MGI:2142282	protein_coding
961.08	1.22401	2.50352e-51	6.94365e-50	Zbtb21	zinc finger and BTB domain containing 21 [Source:MGI Symbol;Acc:MGI:1927240]	114565	ENSMUSG00000046962	MGI:1927240	protein_coding
4.41583	1.22395	0.003138	0.00857677	Vipr2	vasoactive intestinal peptide receptor 2 [Source:MGI Symbol;Acc:MGI:107166]	22355	ENSMUSG00000011171	MGI:107166	protein_coding
109813	1.22261	2.59646e-55	8.03803e-54	Fth1	ferritin heavy polypeptide 1 [Source:MGI Symbol;Acc:MGI:95588]	14319	ENSMUSG00000024661	MGI:95588	protein_coding
9578.26	1.22259	7.01404e-104	5.98774e-102	Nrp2	neuropilin 2 [Source:MGI Symbol;Acc:MGI:1100492]	18187	ENSMUSG00000025969	MGI:1100492	protein_coding
30.9466	1.2223	6.72785e-07	2.83308e-06	1110002J07Rik	RIKEN cDNA 1110002J07 gene [Source:MGI Symbol;Acc:MGI:1915738]	---	ENSMUSG00000097134	MGI:1915738	lincRNA
2.05704	1.22203	0.00943469	0.0235897	Ston2	stonin 2 [Source:MGI Symbol;Acc:MGI:1918272]	108800	ENSMUSG00000020961	MGI:1918272	protein_coding
1805.75	1.22184	6.3091e-132	9.42541e-130	Plagl2	pleiomorphic adenoma gene-like 2 [Source:MGI Symbol;Acc:MGI:1933165]	54711	ENSMUSG00000051413	MGI:1933165	protein_coding
796.631	1.22129	4.61976e-18	4.1809e-17	Cyb5a	cytochrome b5 type A (microsomal) [Source:MGI Symbol;Acc:MGI:1926952]	109672	ENSMUSG00000024646	MGI:1926952	protein_coding
1181.22	1.21994	1.06343e-41	2.26707e-40	Arhgap22	Rho GTPase activating protein 22 [Source:MGI Symbol;Acc:MGI:2443418]	239027	ENSMUSG00000063506	MGI:2443418	protein_coding
3.77589	1.21815	0.00523899	0.0138119	Mir671	microRNA 671 [Source:MGI Symbol;Acc:MGI:3629656]	---	ENSMUSG00000076387	MGI:3629656	miRNA
0.936054	1.21762	0.00501487	0.0132618	2310043L19Rik	RIKEN cDNA 2310043L19 gene [Source:MGI Symbol;Acc:MGI:1922839]	---	ENSMUSG00000101746	MGI:1922839	lincRNA
1216.72	1.21634	3.04858e-54	9.16434e-53	Tent4a	terminal nucleotidyltransferase 4A [Source:MGI Symbol;Acc:MGI:2682295]	210106	ENSMUSG00000034575	MGI:2682295	protein_coding
4027.15	1.21624	7.47463e-96	5.58332e-94	Kpna4	karyopherin (importin) alpha 4 [Source:MGI Symbol;Acc:MGI:1100848]	16649	ENSMUSG00000027782	MGI:1100848	protein_coding
6285.3	1.21614	1.47644e-72	7.18899e-71	Anxa5	annexin A5 [Source:MGI Symbol;Acc:MGI:106008]	11747	ENSMUSG00000027712	MGI:106008	protein_coding
2.13629	1.21506	0.00978967	0.0244092	Il23a	interleukin 23, alpha subunit p19 [Source:MGI Symbol;Acc:MGI:1932410]	83430	ENSMUSG00000025383	MGI:1932410	protein_coding
12.4461	1.21424	0.000130655	0.000433975	A730011C13Rik	RIKEN cDNA A730011C13 gene [Source:MGI Symbol;Acc:MGI:2442973]	---	ENSMUSG00000084846	MGI:2442973	antisense
2.16921	1.21258	0.00938466	0.0234706	Gm49625	predicted gene, 49625 [Source:MGI Symbol;Acc:MGI:6215049]	---	ENSMUSG00000116987	MGI:6215049	lincRNA
2370.28	1.21223	9.04599e-45	2.11861e-43	Alcam	activated leukocyte cell adhesion molecule [Source:MGI Symbol;Acc:MGI:1313266]	11658	ENSMUSG00000022636	MGI:1313266	protein_coding
1774.66	1.20962	5.4928e-54	1.6387e-52	N4bp1	NEDD4 binding protein 1 [Source:MGI Symbol;Acc:MGI:2136825]	80750	ENSMUSG00000031652	MGI:2136825	protein_coding
67.3208	1.20897	1.15475e-13	8.21486e-13	9330175E14Rik	RIKEN cDNA 9330175E14 gene [Source:MGI Symbol;Acc:MGI:2443913]	---	ENSMUSG00000097194	MGI:2443913	lincRNA
1.84588	1.20845	0.0102414	0.0254359	Tmem72	transmembrane protein 72 [Source:MGI Symbol;Acc:MGI:2442707]	319776	ENSMUSG00000048108	MGI:2442707	protein_coding
0.877003	1.20717	0.00729069	0.0186306	Atp2b3	ATPase, Ca++ transporting, plasma membrane 3 [Source:MGI Symbol;Acc:MGI:1347353]	320707	ENSMUSG00000031376	MGI:1347353	protein_coding
0.675709	1.20694	0.0044399	0.0118477	Mir22	microRNA 22 [Source:MGI Symbol;Acc:MGI:2676896]	---	ENSMUSG00000065529	MGI:2676896	miRNA
2.14396	1.20524	0.0100631	0.0250434	Gpr4	G protein-coupled receptor 4 [Source:MGI Symbol;Acc:MGI:2441992]	319197	ENSMUSG00000044317	MGI:2441992	protein_coding
2434.11	1.20423	2.69551e-62	1.03415e-60	Arap1	ArfGAP with RhoGAP domain, ankyrin repeat and PH domain 1 [Source:MGI Symbol;Acc:MGI:1916960]	69710	ENSMUSG00000032812	MGI:1916960	protein_coding
2.72375	1.204	0.00844351	0.0212787	Slc17a8	solute carrier family 17 (sodium-dependent inorganic phosphate cotransporter), member 8 [Source:MGI Symbol;Acc:MGI:3039629]	216227	ENSMUSG00000019935	MGI:3039629	protein_coding
514.874	1.20216	1.14867e-29	1.67418e-28	Mapkbp1	mitogen-activated protein kinase binding protein 1 [Source:MGI Symbol;Acc:MGI:1347004]	26390	ENSMUSG00000033902	MGI:1347004	protein_coding
65.1036	1.20183	1.12632e-11	7.00003e-11	Ptpn22	protein tyrosine phosphatase, non-receptor type 22 (lymphoid) [Source:MGI Symbol;Acc:MGI:107170]	19260	ENSMUSG00000027843	MGI:107170	protein_coding
2.02294	1.2017	0.0104837	0.0259787	Gm42567	predicted gene 42567 [Source:MGI Symbol;Acc:MGI:5662704]	---	ENSMUSG00000105085	MGI:5662704	antisense
159.776	1.20113	2.22221e-16	1.82897e-15	Mocos	molybdenum cofactor sulfurase [Source:MGI Symbol;Acc:MGI:1915841]	68591	ENSMUSG00000039616	MGI:1915841	protein_coding
6.64343	1.20045	0.00214132	0.00602208	Slc26a9	solute carrier family 26, member 9 [Source:MGI Symbol;Acc:MGI:2444594]	320718	ENSMUSG00000042268	MGI:2444594	protein_coding
257.037	1.19916	0.000513428	0.00157732	Trib3	tribbles pseudokinase 3 [Source:MGI Symbol;Acc:MGI:1345675]	228775	ENSMUSG00000032715	MGI:1345675	protein_coding
1312.03	1.1985	8.32963e-92	5.78382e-90	Sgk3	serum/glucocorticoid regulated kinase 3 [Source:MGI Symbol;Acc:MGI:2182368]	170755	ENSMUSG00000025915	MGI:2182368	protein_coding
7.38223	1.198	0.00101445	0.00298535	Car7	carbonic anhydrase 7 [Source:MGI Symbol;Acc:MGI:103100]	12354	ENSMUSG00000031883	MGI:103100	protein_coding
157.072	1.19797	1.57333e-20	1.6001e-19	Apbb3	amyloid beta (A4) precursor protein-binding, family B, member 3 [Source:MGI Symbol;Acc:MGI:108404]	225372	ENSMUSG00000117679	MGI:108404	protein_coding
1.92076	1.19751	0.01092	0.0269414	Gm44415	predicted gene, 44415 [Source:MGI Symbol;Acc:MGI:5690807]	---	ENSMUSG00000108195	MGI:5690807	TEC
1.79823	1.19622	0.0110011	0.0271093	Gm5577	predicted gene 5577 [Source:MGI Symbol;Acc:MGI:3648213]	---	ENSMUSG00000084950	MGI:3648213	antisense
4.84284	1.1961	0.00304808	0.00834489	Ceacam1	carcinoembryonic antigen-related cell adhesion molecule 1 [Source:MGI Symbol;Acc:MGI:1347245]	26365	ENSMUSG00000074272	MGI:1347245	protein_coding
92.2956	1.1949	4.10955e-17	3.52656e-16	Crem	cAMP responsive element modulator [Source:MGI Symbol;Acc:MGI:88495]	12916	ENSMUSG00000063889	MGI:88495	protein_coding
77.5589	1.19471	2.24398e-11	1.37128e-10	Gm6977	predicted gene 6977 [Source:MGI Symbol;Acc:MGI:3647597]	---	ENSMUSG00000084289	MGI:3647597	processed_pseudogene
3.99073	1.19374	0.00681007	0.0175113	Sh3d21	SH3 domain containing 21 [Source:MGI Symbol;Acc:MGI:1914188]	66938	ENSMUSG00000073758	MGI:1914188	protein_coding
71.945	1.19132	1.48568e-10	8.52913e-10	Usp35	ubiquitin specific peptidase 35 [Source:MGI Symbol;Acc:MGI:2685339]	244144	ENSMUSG00000035713	MGI:2685339	protein_coding
6651.81	1.19127	1.49059e-106	1.34221e-104	Mtpn	myotrophin [Source:MGI Symbol;Acc:MGI:99445]	14489	ENSMUSG00000029840	MGI:99445	protein_coding
460.343	1.19054	2.28845e-15	1.79152e-14	Ankrd50	ankyrin repeat domain 50 [Source:MGI Symbol;Acc:MGI:2139777]	99696	ENSMUSG00000044864	MGI:2139777	protein_coding
4.01136	1.18987	0.00647935	0.0167417	D330050G23Rik	RIKEN cDNA D330050G23 gene [Source:MGI Symbol;Acc:MGI:2445155]	---	ENSMUSG00000085316	MGI:2445155	lincRNA
8.24395	1.18959	0.000541009	0.00165818	Gm8493	predicted gene 8493 [Source:MGI Symbol;Acc:MGI:3779800]	---	ENSMUSG00000106028	MGI:3779800	unprocessed_pseudogene
143.045	1.18876	5.30211e-12	3.38374e-11	Hilpda	hypoxia inducible lipid droplet associated [Source:MGI Symbol;Acc:MGI:1916823]	69573	ENSMUSG00000043421	MGI:1916823	protein_coding
1.32079	1.18837	0.0106487	0.026348	Gm16315	predicted gene 16315 [Source:MGI Symbol;Acc:MGI:3826564]	---	ENSMUSG00000090230	MGI:3826564	antisense
1.69192	1.18828	0.0112608	0.0277026	Fam171a2	family with sequence similarity 171, member A2 [Source:MGI Symbol;Acc:MGI:2448496]	217219	ENSMUSG00000034685	MGI:2448496	protein_coding
7.26612	1.188	0.00101135	0.00297669	Gm44116	predicted gene, 44116 [Source:MGI Symbol;Acc:MGI:5690508]	---	ENSMUSG00000108122	MGI:5690508	TEC
15.6603	1.18782	0.000345588	0.00108657	Plekhg4	pleckstrin homology domain containing, family G (with RhoGef domain) member 4 [Source:MGI Symbol;Acc:MGI:2142544]	102075	ENSMUSG00000014782	MGI:2142544	protein_coding
1315.83	1.18758	7.19418e-50	1.93282e-48	Prdx5	peroxiredoxin 5 [Source:MGI Symbol;Acc:MGI:1859821]	54683	ENSMUSG00000024953	MGI:1859821	protein_coding
4.21894	1.18752	0.00544887	0.014304	4930448A20Rik	RIKEN cDNA 4930448A20 gene [Source:MGI Symbol;Acc:MGI:1921243]	---	ENSMUSG00000108382	MGI:1921243	lincRNA
518.493	1.18732	6.35001e-23	7.15555e-22	Milr1	mast cell immunoglobulin like receptor 1 [Source:MGI Symbol;Acc:MGI:2685731]	380732	ENSMUSG00000040528	MGI:2685731	protein_coding
1.06159	1.18568	0.00555296	0.0145559	Kcnf1	potassium voltage-gated channel, subfamily F, member 1 [Source:MGI Symbol;Acc:MGI:2687399]	382571	ENSMUSG00000051726	MGI:2687399	protein_coding
0.765962	1.18531	0.00558731	0.0146343	Urah	urate (5-hydroxyiso-) hydrolase [Source:MGI Symbol;Acc:MGI:1916142]	76974	ENSMUSG00000025481	MGI:1916142	protein_coding
10.1564	1.18526	0.000890184	0.00264451	Zfp651	zinc finger protein 651 [Source:MGI Symbol;Acc:MGI:2670992]	270210	ENSMUSG00000013419	MGI:2670992	protein_coding
2.63553	1.18443	0.0108651	0.0268227	Mir5107	microRNA 5107 [Source:MGI Symbol;Acc:MGI:4950427]	---	ENSMUSG00000093327	MGI:4950427	miRNA
0.933062	1.18437	0.0078683	0.0199669	Bpifc	BPI fold containing family C [Source:MGI Symbol;Acc:MGI:3026884]	270757	ENSMUSG00000050108	MGI:3026884	protein_coding
3.14498	1.18419	0.00871997	0.021939	Gm37800	predicted gene, 37800 [Source:MGI Symbol;Acc:MGI:5611028]	---	ENSMUSG00000103308	MGI:5611028	lincRNA
19.5862	1.18415	8.41658e-06	3.18142e-05	1700109H08Rik	RIKEN cDNA 1700109H08 gene [Source:MGI Symbol;Acc:MGI:1924286]	77036	ENSMUSG00000008307	MGI:1924286	protein_coding
22.2936	1.18368	7.20841e-06	2.74315e-05	Dnajb5	DnaJ heat shock protein family (Hsp40) member B5 [Source:MGI Symbol;Acc:MGI:1930018]	56323	ENSMUSG00000036052	MGI:1930018	protein_coding
0.965152	1.18267	0.00490788	0.0129928	Gm10522	predicted gene 10522 [Source:MGI Symbol;Acc:MGI:3642357]	---	ENSMUSG00000104340	MGI:3642357	lincRNA
15.9003	1.18184	6.80547e-05	0.00023352	Sema5a	sema domain, seven thrombospondin repeats (type 1 and type 1-like), transmembrane domain (TM) and short cytoplasmic domain, (semaphorin) 5A [Source:MGI Symbol;Acc:MGI:107556]	20356	ENSMUSG00000022231	MGI:107556	protein_coding
257.121	1.18158	3.83887e-25	4.69327e-24	Klf7	Kruppel-like factor 7 (ubiquitous) [Source:MGI Symbol;Acc:MGI:1935151]	93691	ENSMUSG00000025959	MGI:1935151	protein_coding
951.018	1.181	1.38647e-21	1.47075e-20	Tmem106a	transmembrane protein 106A [Source:MGI Symbol;Acc:MGI:1922056]	217203	ENSMUSG00000034947	MGI:1922056	protein_coding
5.90969	1.1801	0.00280819	0.00774078	Gm12968	predicted gene 12968 [Source:MGI Symbol;Acc:MGI:3649345]	---	ENSMUSG00000085701	MGI:3649345	lincRNA
450.619	1.17993	2.63041e-27	3.49775e-26	Wfs1	wolframin ER transmembrane glycoprotein [Source:MGI Symbol;Acc:MGI:1328355]	22393	ENSMUSG00000039474	MGI:1328355	protein_coding
7.85709	1.17971	0.00115591	0.00337798	Gm17087	predicted gene 17087 [Source:MGI Symbol;Acc:MGI:4937914]	---	ENSMUSG00000099104	MGI:4937914	protein_coding
2.02271	1.17778	0.0123214	0.0300752	Gm12951	predicted gene 12951 [Source:MGI Symbol;Acc:MGI:3649505]	---	ENSMUSG00000085920	MGI:3649505	lincRNA
1.38562	1.17764	0.0107449	0.0265493	Gm13348	predicted gene 13348 [Source:MGI Symbol;Acc:MGI:3649255]	---	ENSMUSG00000086621	MGI:3649255	antisense
1.19336	1.17737	0.00411417	0.0110563	Gm7644	predicted gene 7644 [Source:MGI Symbol;Acc:MGI:3646878]	---	ENSMUSG00000114553	MGI:3646878	lincRNA
1.9936	1.17717	0.0125753	0.0306533	Gm37354	predicted gene, 37354 [Source:MGI Symbol;Acc:MGI:5610582]	---	ENSMUSG00000103596	MGI:5610582	TEC
4.50625	1.17684	0.00428366	0.0114712	Gm23134	predicted gene, 23134 [Source:MGI Symbol;Acc:MGI:5452911]	---	ENSMUSG00000077990	MGI:5452911	miRNA
796.372	1.1765	1.22998e-05	4.57042e-05	Sesn2	sestrin 2 [Source:MGI Symbol;Acc:MGI:2651874]	230784	ENSMUSG00000028893	MGI:2651874	protein_coding
7366.59	1.17561	2.08942e-100	1.68177e-98	Litaf	LPS-induced TN factor [Source:MGI Symbol;Acc:MGI:1929512]	56722	ENSMUSG00000022500	MGI:1929512	protein_coding
11.8605	1.17549	0.00286695	0.00788953	Gsdme	gasdermin E [Source:MGI Symbol;Acc:MGI:1889850]	54722	ENSMUSG00000029821	MGI:1889850	protein_coding
3.31581	1.17494	0.00769363	0.0195686	B230398E01Rik	RIKEN cDNA B230398E01 gene [Source:MGI Symbol;Acc:MGI:1925930]	---	ENSMUSG00000087660	MGI:1925930	antisense
545.867	1.17415	3.90617e-34	6.56689e-33	Aopep	aminopeptidase O [Source:MGI Symbol;Acc:MGI:1919311]	72061	ENSMUSG00000021458	MGI:1919311	protein_coding
264.814	1.17377	1.26481e-36	2.31804e-35	Rbpms	RNA binding protein gene with multiple splicing [Source:MGI Symbol;Acc:MGI:1334446]	19663	ENSMUSG00000031586	MGI:1334446	protein_coding
242.114	1.17305	2.03793e-31	3.12503e-30	5430427O19Rik	RIKEN cDNA 5430427O19 gene [Source:MGI Symbol;Acc:MGI:1918648]	71398	ENSMUSG00000025058	MGI:1918648	protein_coding
4516.48	1.17262	3.56175e-45	8.39159e-44	Lamc1	laminin, gamma 1 [Source:MGI Symbol;Acc:MGI:99914]	226519	ENSMUSG00000026478	MGI:99914	protein_coding
587.652	1.1717	3.25037e-44	7.45316e-43	Rassf1	Ras association (RalGDS/AF-6) domain family member 1 [Source:MGI Symbol;Acc:MGI:1928386]	56289	ENSMUSG00000010067	MGI:1928386	protein_coding
1282.01	1.16986	2.83152e-103	2.38622e-101	Dock4	dedicator of cytokinesis 4 [Source:MGI Symbol;Acc:MGI:1918006]	238130	ENSMUSG00000035954	MGI:1918006	protein_coding
4.1536	1.16873	0.00723183	0.018509	Snord14e	small nucleolar RNA, C/D box 14E [Source:MGI Symbol;Acc:MGI:3851606]	---	ENSMUSG00000064791	MGI:3851606	snoRNA
5.0125	1.16815	0.0105499	0.0261263	Pla2g7	phospholipase A2, group VII (platelet-activating factor acetylhydrolase, plasma) [Source:MGI Symbol;Acc:MGI:1351327]	27226	ENSMUSG00000023913	MGI:1351327	protein_coding
17.7547	1.16759	1.02223e-05	3.82221e-05	Gm7204	predicted pseudogene 7204 [Source:MGI Symbol;Acc:MGI:3645884]	---	ENSMUSG00000048164	MGI:3645884	processed_pseudogene
1.02315	1.16735	0.00919049	0.0230288	Gm7086	predicted pseudogene 7086 [Source:MGI Symbol;Acc:MGI:3648861]	---	ENSMUSG00000112930	MGI:3648861	transcribed_unprocessed_pseudogene
98.583	1.16733	3.21472e-15	2.49879e-14	Gm12715	predicted gene 12715 [Source:MGI Symbol;Acc:MGI:3650759]	---	ENSMUSG00000059195	MGI:3650759	processed_pseudogene
0.863743	1.1663	0.00900783	0.0225969	H2-T-ps	histocompatibility 2, T region locus, pseudogene [Source:MGI Symbol;Acc:MGI:2442805]	667803	ENSMUSG00000073405	MGI:2442805	unprocessed_pseudogene
737.537	1.16585	2.8222e-29	4.06826e-28	Tent5a	terminal nucleotidyltransferase 5A [Source:MGI Symbol;Acc:MGI:2670964]	212943	ENSMUSG00000032265	MGI:2670964	protein_coding
9085.64	1.16423	3.853e-153	8.44235e-151	Mcl1	myeloid cell leukemia sequence 1 [Source:MGI Symbol;Acc:MGI:101769]	17210	ENSMUSG00000038612	MGI:101769	protein_coding
1279.95	1.16298	1.51011e-61	5.70486e-60	Usp12	ubiquitin specific peptidase 12 [Source:MGI Symbol;Acc:MGI:1270128]	22217	ENSMUSG00000029640	MGI:1270128	protein_coding
776.542	1.16231	1.00222e-40	2.08259e-39	Bcl2l1	BCL2-like 1 [Source:MGI Symbol;Acc:MGI:88139]	12048	ENSMUSG00000007659	MGI:88139	protein_coding
64.7808	1.16204	2.28945e-13	1.60043e-12	Pik3r3	phosphoinositide-3-kinase regulatory subunit 3 [Source:MGI Symbol;Acc:MGI:109277]	18710	ENSMUSG00000028698	MGI:109277	protein_coding
1709.66	1.16198	1.71223e-98	1.33459e-96	Sav1	salvador family WW domain containing 1 [Source:MGI Symbol;Acc:MGI:1927144]	64010	ENSMUSG00000021067	MGI:1927144	protein_coding
822.433	1.16174	1.30697e-44	3.03574e-43	Rbmx	RNA binding motif protein, X chromosome [Source:MGI Symbol;Acc:MGI:1343044]	19655	ENSMUSG00000031134	MGI:1343044	protein_coding
2.98441	1.16124	0.010292	0.0255551	Vwce	von Willebrand factor C and EGF domains [Source:MGI Symbol;Acc:MGI:1919018]	71768	ENSMUSG00000043789	MGI:1919018	protein_coding
1654.99	1.16118	1.19673e-58	4.09003e-57	Fmnl2	formin-like 2 [Source:MGI Symbol;Acc:MGI:1918659]	71409	ENSMUSG00000036053	MGI:1918659	protein_coding
27.6025	1.16057	3.22338e-06	1.26674e-05	Col18a1	collagen, type XVIII, alpha 1 [Source:MGI Symbol;Acc:MGI:88451]	12822	ENSMUSG00000001435	MGI:88451	protein_coding
1.71228	1.16027	0.0137264	0.0332006	Mir1945	microRNA 1945 [Source:MGI Symbol;Acc:MGI:3836984]	---	ENSMUSG00000088544	MGI:3836984	miRNA
282.495	1.15994	1.5197e-25	1.89554e-24	Pdlim7	PDZ and LIM domain 7 [Source:MGI Symbol;Acc:MGI:1914649]	67399	ENSMUSG00000021493	MGI:1914649	protein_coding
270.698	1.15953	8.35821e-25	1.01057e-23	Tmco3	transmembrane and coiled-coil domains 3 [Source:MGI Symbol;Acc:MGI:2444946]	234076	ENSMUSG00000038497	MGI:2444946	protein_coding
1270.89	1.15723	1.71411e-33	2.81921e-32	Gpr137b-ps	G protein-coupled receptor 137B, pseudogene [Source:MGI Symbol;Acc:MGI:3710533]	---	ENSMUSG00000097715	MGI:3710533	transcribed_unprocessed_pseudogene
395.704	1.1563	1.55016e-06	6.28477e-06	Kcnq1ot1	KCNQ1 overlapping transcript 1 [Source:MGI Symbol;Acc:MGI:1926855]	---	ENSMUSG00000101609	MGI:1926855	antisense
1027.96	1.15508	1.42032e-57	4.71528e-56	Plxna2	plexin A2 [Source:MGI Symbol;Acc:MGI:107684]	18845	ENSMUSG00000026640	MGI:107684	protein_coding
542.19	1.15422	1.62434e-63	6.51055e-62	Ugcg	UDP-glucose ceramide glucosyltransferase [Source:MGI Symbol;Acc:MGI:1332243]	22234	ENSMUSG00000028381	MGI:1332243	protein_coding
6.21215	1.15378	0.00183504	0.00520902	Ido2	indoleamine 2,3-dioxygenase 2 [Source:MGI Symbol;Acc:MGI:2142489]	209176	ENSMUSG00000031549	MGI:2142489	protein_coding
1.22128	1.15359	0.0139387	0.0336729	Tmem266	transmembrane protein 266 [Source:MGI Symbol;Acc:MGI:2142980]	244886	ENSMUSG00000032313	MGI:2142980	protein_coding
0.871866	1.15232	0.00638592	0.0165133	Gm11131	predicted gene 11131 [Source:MGI Symbol;Acc:MGI:3779386]	---	ENSMUSG00000079505	MGI:3779386	antisense
1.69666	1.15187	0.0145151	0.0349284	Catsperd	cation channel sperm associated auxiliary subunit delta [Source:MGI Symbol;Acc:MGI:2147030]	106757	ENSMUSG00000040828	MGI:2147030	protein_coding
3577.75	1.15001	5.54211e-42	1.19183e-40	Kpna3	karyopherin (importin) alpha 3 [Source:MGI Symbol;Acc:MGI:1100863]	16648	ENSMUSG00000021929	MGI:1100863	protein_coding
4.67513	1.14954	0.00784488	0.0199126	Gm13054	predicted gene 13054 [Source:MGI Symbol;Acc:MGI:3702728]	---	ENSMUSG00000086806	MGI:3702728	antisense
648.536	1.14942	8.73567e-41	1.81909e-39	Gdpd1	glycerophosphodiester phosphodiesterase domain containing 1 [Source:MGI Symbol;Acc:MGI:1913819]	66569	ENSMUSG00000061666	MGI:1913819	protein_coding
2092.73	1.14904	2.05714e-40	4.24783e-39	Ptpn23	protein tyrosine phosphatase, non-receptor type 23 [Source:MGI Symbol;Acc:MGI:2144837]	104831	ENSMUSG00000036057	MGI:2144837	protein_coding
22.212	1.14838	3.50115e-05	0.000124021	C1ra	complement component 1, r subcomponent A [Source:MGI Symbol;Acc:MGI:1355313]	50909	ENSMUSG00000055172	MGI:1355313	protein_coding
103.895	1.14802	1.67877e-17	1.47528e-16	Gm21399	predicted gene, 21399 [Source:MGI Symbol;Acc:MGI:5434754]	---	ENSMUSG00000094530	MGI:5434754	processed_pseudogene
10.9944	1.14683	0.000812515	0.00242696	Aox1	aldehyde oxidase 1 [Source:MGI Symbol;Acc:MGI:88035]	11761	ENSMUSG00000063558	MGI:88035	protein_coding
2.13707	1.14665	0.0147827	0.035516	Gm47727	predicted gene, 47727 [Source:MGI Symbol;Acc:MGI:6096859]	---	ENSMUSG00000114070	MGI:6096859	processed_pseudogene
0.751728	1.14586	0.00696538	0.0178851	Gm37322	predicted gene, 37322 [Source:MGI Symbol;Acc:MGI:5610550]	---	ENSMUSG00000104327	MGI:5610550	TEC
1063.32	1.14524	1.55779e-54	4.72608e-53	Tesk1	testis specific protein kinase 1 [Source:MGI Symbol;Acc:MGI:1201675]	21754	ENSMUSG00000028458	MGI:1201675	protein_coding
2.56868	1.14436	0.0109694	0.0270431	Gm17088	predicted gene 17088 [Source:MGI Symbol;Acc:MGI:4937915]	---	ENSMUSG00000091438	MGI:4937915	antisense
22.3137	1.14317	3.08549e-06	1.21643e-05	H2-DMa	histocompatibility 2, class II, locus DMa [Source:MGI Symbol;Acc:MGI:95921]	14998	ENSMUSG00000037649	MGI:95921	protein_coding
595.753	1.14286	9.32725e-32	1.44261e-30	Jdp2	Jun dimerization protein 2 [Source:MGI Symbol;Acc:MGI:1932093]	81703	ENSMUSG00000034271	MGI:1932093	protein_coding
5380.52	1.14264	2.45914e-74	1.23082e-72	M6pr	mannose-6-phosphate receptor, cation dependent [Source:MGI Symbol;Acc:MGI:96904]	17113	ENSMUSG00000007458	MGI:96904	protein_coding
56.3465	1.14073	2.55516e-12	1.67512e-11	Oit3	oncoprotein induced transcript 3 [Source:MGI Symbol;Acc:MGI:1201782]	18302	ENSMUSG00000009654	MGI:1201782	protein_coding
4.35132	1.13991	0.00759462	0.0193296	Gm8459	predicted gene 8459 [Source:MGI Symbol;Acc:MGI:3647456]	---	ENSMUSG00000089931	MGI:3647456	processed_pseudogene
1.54607	1.13976	0.0152302	0.0364931	Gm15922	predicted gene 15922 [Source:MGI Symbol;Acc:MGI:3802148]	18722	ENSMUSG00000081665	MGI:3802148	polymorphic_pseudogene
1911.49	1.13886	1.99944e-63	7.98156e-62	Rbpj	recombination signal binding protein for immunoglobulin kappa J region [Source:MGI Symbol;Acc:MGI:96522]	19664	ENSMUSG00000039191	MGI:96522	protein_coding
1352.33	1.13818	1.51599e-47	3.84258e-46	Ptgir	prostaglandin I receptor (IP) [Source:MGI Symbol;Acc:MGI:99535]	19222	ENSMUSG00000043017	MGI:99535	protein_coding
82.4967	1.13813	1.95105e-05	7.0934e-05	Gm27533	predicted gene, 27533 [Source:MGI Symbol;Acc:MGI:5530915]	---	ENSMUSG00000098543	MGI:5530915	misc_RNA
3710.58	1.13746	7.44514e-44	1.68757e-42	Cdk18	cyclin-dependent kinase 18 [Source:MGI Symbol;Acc:MGI:97518]	18557	ENSMUSG00000026437	MGI:97518	protein_coding
1867.01	1.13684	6.47182e-68	2.86153e-66	Ccdc86	coiled-coil domain containing 86 [Source:MGI Symbol;Acc:MGI:1277220]	108673	ENSMUSG00000024732	MGI:1277220	protein_coding
4.98155	1.1366	0.00776956	0.0197418	Pabpc1l	poly(A) binding protein, cytoplasmic 1-like [Source:MGI Symbol;Acc:MGI:1922908]	381404	ENSMUSG00000054582	MGI:1922908	protein_coding
1.02	1.13364	0.0111811	0.0275166	Gm36546	predicted gene, 36546 [Source:MGI Symbol;Acc:MGI:5595705]	---	ENSMUSG00000108783	MGI:5595705	lincRNA
1251.66	1.13361	5.88682e-77	3.17181e-75	Zcchc2	zinc finger, CCHC domain containing 2 [Source:MGI Symbol;Acc:MGI:2444114]	227449	ENSMUSG00000038866	MGI:2444114	protein_coding
5422.53	1.13242	2.79238e-33	4.53963e-32	Dst	dystonin [Source:MGI Symbol;Acc:MGI:104627]	13518	ENSMUSG00000026131	MGI:104627	protein_coding
2124.55	1.13232	7.14059e-68	3.15017e-66	Sap30	sin3 associated polypeptide [Source:MGI Symbol;Acc:MGI:1929129]	60406	ENSMUSG00000031609	MGI:1929129	protein_coding
4.48129	1.12998	0.00658277	0.0169734	1700003N22Rik	RIKEN cDNA 1700003N22 gene [Source:MGI Symbol;Acc:MGI:1919464]	---	ENSMUSG00000102463	MGI:1919464	processed_pseudogene
3.34798	1.12947	0.014261	0.0343798	Fgr	FGR proto-oncogene, Src family tyrosine kinase [Source:MGI Symbol;Acc:MGI:95527]	14191	ENSMUSG00000028874	MGI:95527	protein_coding
1.36179	1.12874	0.0155325	0.037141	0610043K17Rik	RIKEN cDNA 0610043K17 gene [Source:MGI Symbol;Acc:MGI:1915650]	---	ENSMUSG00000087361	MGI:1915650	lincRNA
1.7349	1.12855	0.0165816	0.0394106	AC099860.1	proline rich protein BstNI subfamily 4 (PRB4), pseudogene	---	ENSMUSG00000118489	---	processed_pseudogene
2.13632	1.12794	0.0157015	0.0375132	Gm38062	predicted gene, 38062 [Source:MGI Symbol;Acc:MGI:5611290]	---	ENSMUSG00000104488	MGI:5611290	TEC
47.1816	1.12778	4.49069e-08	2.09205e-07	2900089D17Rik	RIKEN cDNA 2900089D17 gene [Source:MGI Symbol;Acc:MGI:1914527]	---	ENSMUSG00000087484	MGI:1914527	antisense
1593.7	1.1268	2.95407e-79	1.6788e-77	P4ha1	procollagen-proline, 2-oxoglutarate 4-dioxygenase (proline 4-hydroxylase), alpha 1 polypeptide [Source:MGI Symbol;Acc:MGI:97463]	18451	ENSMUSG00000019916	MGI:97463	protein_coding
4937.33	1.12653	3.28768e-58	1.11206e-56	Hif1a	hypoxia inducible factor 1, alpha subunit [Source:MGI Symbol;Acc:MGI:106918]	15251	ENSMUSG00000021109	MGI:106918	protein_coding
1724.24	1.12624	4.51834e-42	9.75921e-41	Gsr	glutathione reductase [Source:MGI Symbol;Acc:MGI:95804]	14782	ENSMUSG00000031584	MGI:95804	protein_coding
6.35643	1.12602	0.0027842	0.00767787	Gm45698	predicted gene 45698 [Source:MGI Symbol;Acc:MGI:5804813]	---	ENSMUSG00000109428	MGI:5804813	TEC
17.3399	1.12565	1.93378e-05	7.03322e-05	Amigo3	adhesion molecule with Ig like domain 3 [Source:MGI Symbol;Acc:MGI:2444854]	320844	ENSMUSG00000032593	MGI:2444854	protein_coding
1.49207	1.12433	0.0140538	0.033926	Adprhl1	ADP-ribosylhydrolase like 1 [Source:MGI Symbol;Acc:MGI:2442168]	234072	ENSMUSG00000031448	MGI:2442168	protein_coding
406.189	1.12234	3.89925e-24	4.61267e-23	Eci2	enoyl-Coenzyme A delta isomerase 2 [Source:MGI Symbol;Acc:MGI:1346064]	23986	ENSMUSG00000021417	MGI:1346064	protein_coding
2.85922	1.12078	0.0131204	0.031852	Gm10518	predicted gene 10518 [Source:MGI Symbol;Acc:MGI:3704205]	---	ENSMUSG00000073486	MGI:3704205	antisense
11495.6	1.12058	3.9821e-103	3.31338e-101	Iqgap1	IQ motif containing GTPase activating protein 1 [Source:MGI Symbol;Acc:MGI:1352757]	29875	ENSMUSG00000030536	MGI:1352757	protein_coding
2099.15	1.11995	1.62957e-49	4.3426e-48	Myd88	myeloid differentiation primary response gene 88 [Source:MGI Symbol;Acc:MGI:108005]	17874	ENSMUSG00000032508	MGI:108005	protein_coding
4.86065	1.11983	0.00659552	0.0170018	Gm30881	predicted gene, 30881 [Source:MGI Symbol;Acc:MGI:5590040]	---	ENSMUSG00000116927	MGI:5590040	antisense
1584.37	1.11948	2.82195e-90	1.94577e-88	Eea1	early endosome antigen 1 [Source:MGI Symbol;Acc:MGI:2442192]	216238	ENSMUSG00000036499	MGI:2442192	protein_coding
665.421	1.11838	5.20011e-13	3.54586e-12	Cyp4v3	cytochrome P450, family 4, subfamily v, polypeptide 3 [Source:MGI Symbol;Acc:MGI:2142763]	102294	ENSMUSG00000079057	MGI:2142763	protein_coding
4.74879	1.11739	0.0109823	0.0270713	Egfl8	EGF-like domain 8 [Source:MGI Symbol;Acc:MGI:1932094]	81701	ENSMUSG00000015467	MGI:1932094	protein_coding
1.95925	1.11638	0.0173453	0.0410476	Il17d	interleukin 17D [Source:MGI Symbol;Acc:MGI:2446510]	239114	ENSMUSG00000050222	MGI:2446510	protein_coding
4.21375	1.11607	0.00837049	0.0211138	Gm27184	predicted gene 27184 [Source:MGI Symbol;Acc:MGI:5521027]	---	ENSMUSG00000098447	MGI:5521027	antisense
8.64986	1.1149	0.0026562	0.00735162	Gm16310	predicted gene 16310 [Source:MGI Symbol;Acc:MGI:3826522]	---	ENSMUSG00000086331	MGI:3826522	sense_intronic
491.745	1.11482	4.90203e-72	2.35776e-70	Zfp513	zinc finger protein 513 [Source:MGI Symbol;Acc:MGI:2141255]	101023	ENSMUSG00000043059	MGI:2141255	protein_coding
644.647	1.11363	0.0002161	0.000698833	Herpud1	homocysteine-inducible, endoplasmic reticulum stress-inducible, ubiquitin-like domain member 1 [Source:MGI Symbol;Acc:MGI:1927406]	64209	ENSMUSG00000031770	MGI:1927406	protein_coding
2662.78	1.11318	7.57377e-97	5.74441e-95	B4galt5	UDP-Gal:betaGlcNAc beta 1,4-galactosyltransferase, polypeptide 5 [Source:MGI Symbol;Acc:MGI:1927169]	56336	ENSMUSG00000017929	MGI:1927169	protein_coding
5549.54	1.11104	5.78222e-34	9.65499e-33	Slc7a8	solute carrier family 7 (cationic amino acid transporter, y+ system), member 8 [Source:MGI Symbol;Acc:MGI:1355323]	50934	ENSMUSG00000022180	MGI:1355323	protein_coding
0.985427	1.10647	0.0127312	0.0310179	Il2rb	interleukin 2 receptor, beta chain [Source:MGI Symbol;Acc:MGI:96550]	16185	ENSMUSG00000068227	MGI:96550	protein_coding
1606.89	1.10638	5.29491e-13	3.608e-12	Lima1	LIM domain and actin binding 1 [Source:MGI Symbol;Acc:MGI:1920992]	65970	ENSMUSG00000023022	MGI:1920992	protein_coding
1545.61	1.10598	1.4249e-26	1.8535e-25	Shisa5	shisa family member 5 [Source:MGI Symbol;Acc:MGI:1915044]	66940	ENSMUSG00000025647	MGI:1915044	protein_coding
1.52585	1.10549	0.0187879	0.0440911	Wee2	WEE1 homolog 2 (S. pombe) [Source:MGI Symbol;Acc:MGI:3027899]	381759	ENSMUSG00000037159	MGI:3027899	protein_coding
305.183	1.10535	4.75377e-39	9.37444e-38	Slc41a2	solute carrier family 41, member 2 [Source:MGI Symbol;Acc:MGI:2442940]	338365	ENSMUSG00000034591	MGI:2442940	protein_coding
94.8524	1.10495	1.66414e-15	1.31215e-14	Rnd1	Rho family GTPase 1 [Source:MGI Symbol;Acc:MGI:2444878]	223881	ENSMUSG00000054855	MGI:2444878	protein_coding
0.822506	1.10333	0.0138695	0.033522	Gm12464	predicted gene 12464 [Source:MGI Symbol;Acc:MGI:3650645]	---	ENSMUSG00000081440	MGI:3650645	processed_pseudogene
3389.85	1.10319	9.59576e-43	2.11192e-41	Tm9sf4	transmembrane 9 superfamily protein member 4 [Source:MGI Symbol;Acc:MGI:2139220]	99237	ENSMUSG00000068040	MGI:2139220	protein_coding
1.51837	1.10248	0.0192765	0.0451517	Gm47553	predicted gene, 47553 [Source:MGI Symbol;Acc:MGI:6096573]	---	ENSMUSG00000112204	MGI:6096573	processed_pseudogene
1.1618	1.10191	0.0163475	0.0388915	Gm41361	predicted gene, 41361 [Source:MGI Symbol;Acc:MGI:5624246]	---	ENSMUSG00000116125	MGI:5624246	antisense
492.071	1.1017	6.01434e-24	7.04711e-23	Slx4ip	SLX4 interacting protein [Source:MGI Symbol;Acc:MGI:1921493]	74243	ENSMUSG00000027281	MGI:1921493	protein_coding
2046.33	1.10147	3.82285e-55	1.17976e-53	Nub1	negative regulator of ubiquitin-like proteins 1 [Source:MGI Symbol;Acc:MGI:1889001]	53312	ENSMUSG00000028954	MGI:1889001	protein_coding
134.512	1.10125	3.81904e-18	3.46738e-17	Nudt18	nudix (nucleoside diphosphate linked moiety X)-type motif 18 [Source:MGI Symbol;Acc:MGI:2385853]	213484	ENSMUSG00000045211	MGI:2385853	protein_coding
2117.55	1.10092	3.1478e-56	1.01099e-54	Jund	jun D proto-oncogene [Source:MGI Symbol;Acc:MGI:96648]	16478	ENSMUSG00000071076	MGI:96648	protein_coding
2182.53	1.10076	3.74819e-82	2.27429e-80	Slc39a1	solute carrier family 39 (zinc transporter), member 1 [Source:MGI Symbol;Acc:MGI:1353474]	30791	ENSMUSG00000052310	MGI:1353474	protein_coding
1095.77	1.10042	5.63604e-76	2.9638e-74	Tbrg1	transforming growth factor beta regulated gene 1 [Source:MGI Symbol;Acc:MGI:1100877]	21376	ENSMUSG00000011114	MGI:1100877	protein_coding
1537.35	1.10026	3.88497e-86	2.50365e-84	Susd6	sushi domain containing 6 [Source:MGI Symbol;Acc:MGI:2444661]	217684	ENSMUSG00000021133	MGI:2444661	protein_coding
1245.16	1.09914	1.67245e-83	1.03065e-81	Ascc3	activating signal cointegrator 1 complex subunit 3 [Source:MGI Symbol;Acc:MGI:1925237]	77987	ENSMUSG00000038774	MGI:1925237	protein_coding
8.09027	1.09912	0.00571825	0.0149415	Sdk2	sidekick cell adhesion molecule 2 [Source:MGI Symbol;Acc:MGI:2443847]	237979	ENSMUSG00000041592	MGI:2443847	protein_coding
7.17003	1.09818	0.00492298	0.0130258	Actg-ps1	actin, gamma, pseudogene 1 [Source:MGI Symbol;Acc:MGI:87907]	---	ENSMUSG00000074978	MGI:87907	processed_pseudogene
23.4691	1.09424	1.83332e-05	6.69253e-05	Gm49463	predicted gene, 49463 [Source:MGI Symbol;Acc:MGI:6155122]	---	ENSMUSG00000116508	MGI:6155122	antisense
1.53953	1.09396	0.0180372	0.0425012	Art3	ADP-ribosyltransferase 3 [Source:MGI Symbol;Acc:MGI:1202729]	109979	ENSMUSG00000034842	MGI:1202729	protein_coding
13.9267	1.09391	0.000213602	0.000690869	Calhm6	calcium homeostasis modulator family member 6 [Source:MGI Symbol;Acc:MGI:2443082]	215900	ENSMUSG00000046031	MGI:2443082	protein_coding
370.008	1.09377	1.80799e-60	6.6025e-59	Suco	SUN domain containing ossification factor [Source:MGI Symbol;Acc:MGI:2138346]	226551	ENSMUSG00000040297	MGI:2138346	protein_coding
34.9638	1.09374	1.682e-06	6.8039e-06	Bcar1	breast cancer anti-estrogen resistance 1 [Source:MGI Symbol;Acc:MGI:108091]	12927	ENSMUSG00000031955	MGI:108091	protein_coding
965.189	1.09333	5.28832e-64	2.14139e-62	Reps1	RalBP1 associated Eps domain containing protein [Source:MGI Symbol;Acc:MGI:1196373]	19707	ENSMUSG00000019854	MGI:1196373	protein_coding
5.12902	1.09264	0.0102242	0.0253995	Gm29367	predicted gene 29367 [Source:MGI Symbol;Acc:MGI:5580073]	---	ENSMUSG00000100396	MGI:5580073	lincRNA
6.22518	1.09179	0.00479392	0.0127133	Gm614	predicted gene 614 [Source:MGI Symbol;Acc:MGI:2685460]	245536	ENSMUSG00000090141	MGI:2685460	protein_coding
3.49694	1.09173	0.0112634	0.0277055	Slc25a18	solute carrier family 25 (mitochondrial carrier), member 18 [Source:MGI Symbol;Acc:MGI:1919053]	71803	ENSMUSG00000004902	MGI:1919053	protein_coding
1760.39	1.09157	1.68016e-95	1.24559e-93	Bid	BH3 interacting domain death agonist [Source:MGI Symbol;Acc:MGI:108093]	12122	ENSMUSG00000004446	MGI:108093	protein_coding
820.313	1.09087	6.30896e-39	1.23425e-37	Mrpl52	mitochondrial ribosomal protein L52 [Source:MGI Symbol;Acc:MGI:1916086]	68836	ENSMUSG00000010406	MGI:1916086	protein_coding
4.87648	1.08958	0.00960139	0.0239761	Pnma1	paraneoplastic antigen MA1 [Source:MGI Symbol;Acc:MGI:2180564]	70481	ENSMUSG00000054383	MGI:2180564	protein_coding
1001.86	1.08889	6.48013e-42	1.389e-40	Cln8	CLN8 transmembrane ER and ERGIC protein [Source:MGI Symbol;Acc:MGI:1349447]	26889	ENSMUSG00000026317	MGI:1349447	protein_coding
45.5073	1.08879	3.02675e-06	1.19399e-05	4632427E13Rik	RIKEN cDNA 4632427E13 gene [Source:MGI Symbol;Acc:MGI:1915436]	---	ENSMUSG00000074024	MGI:1915436	bidirectional_promoter_lncRNA
5.06389	1.08455	0.00585578	0.0152645	Gm49413	predicted gene, 49413 [Source:MGI Symbol;Acc:MGI:6155041]	---	ENSMUSG00000116238	MGI:6155041	TEC
2.38662	1.0836	0.0201842	0.0470544	Gm33045	predicted gene, 33045 [Source:MGI Symbol;Acc:MGI:5592204]	---	ENSMUSG00000109853	MGI:5592204	lincRNA
0.638313	1.0806	0.0101752	0.0253033	Gm14199	predicted gene 14199 [Source:MGI Symbol;Acc:MGI:3651370]	---	ENSMUSG00000089898	MGI:3651370	antisense
2.74993	1.08041	0.0185368	0.0435588	Palld	palladin, cytoskeletal associated protein [Source:MGI Symbol;Acc:MGI:1919583]	72333	ENSMUSG00000058056	MGI:1919583	protein_coding
32.2081	1.08031	5.69194e-08	2.63209e-07	Rbpj-ps3	recombination signal binding protein for immunoglobulin kappa J region, pseudogene 3 [Source:MGI Symbol;Acc:MGI:96525]	---	ENSMUSG00000079575	MGI:96525	processed_pseudogene
0.862793	1.07959	0.0131603	0.0319372	Gm40457	predicted gene, 40457 [Source:MGI Symbol;Acc:MGI:5623342]	---	ENSMUSG00000108626	MGI:5623342	lincRNA
176.611	1.07767	5.73182e-24	6.72007e-23	Celsr1	cadherin, EGF LAG seven-pass G-type receptor 1 [Source:MGI Symbol;Acc:MGI:1100883]	12614	ENSMUSG00000016028	MGI:1100883	protein_coding
6.68769	1.07623	0.00589742	0.0153629	D930030I03Rik	RIKEN cDNA D930030I03 gene [Source:MGI Symbol;Acc:MGI:2444245]	---	ENSMUSG00000097576	MGI:2444245	antisense
814.66	1.07609	8.69722e-46	2.08142e-44	Pld2	phospholipase D2 [Source:MGI Symbol;Acc:MGI:892877]	18806	ENSMUSG00000020828	MGI:892877	protein_coding
444.746	1.0739	2.55492e-12	1.67512e-11	Stra6l	STRA6-like [Source:MGI Symbol;Acc:MGI:1921402]	74152	ENSMUSG00000028327	MGI:1921402	protein_coding
18.6553	1.07353	0.000116045	0.000388062	Dusp10	dual specificity phosphatase 10 [Source:MGI Symbol;Acc:MGI:1927070]	63953	ENSMUSG00000039384	MGI:1927070	protein_coding
3484.28	1.07324	9.80471e-102	7.92413e-100	Slc23a2	solute carrier family 23 (nucleobase transporters), member 2 [Source:MGI Symbol;Acc:MGI:1859682]	54338	ENSMUSG00000027340	MGI:1859682	protein_coding
0.691339	1.07174	0.00731679	0.01869	Gm26693	predicted gene, 26693 [Source:MGI Symbol;Acc:MGI:5477187]	---	ENSMUSG00000097030	MGI:5477187	antisense
12.2561	1.07121	0.00127001	0.00369388	Gm37510	predicted gene, 37510 [Source:MGI Symbol;Acc:MGI:5610738]	---	ENSMUSG00000104378	MGI:5610738	TEC
1406.14	1.07021	5.52559e-08	2.55846e-07	Slc7a2	solute carrier family 7 (cationic amino acid transporter, y+ system), member 2 [Source:MGI Symbol;Acc:MGI:99828]	11988	ENSMUSG00000031596	MGI:99828	protein_coding
709.134	1.07016	2.2497e-57	7.43118e-56	Azi2	5-azacytidine induced gene 2 [Source:MGI Symbol;Acc:MGI:1351332]	27215	ENSMUSG00000039285	MGI:1351332	protein_coding
350.323	1.06932	3.43781e-20	3.44479e-19	Chpt1	choline phosphotransferase 1 [Source:MGI Symbol;Acc:MGI:2384841]	212862	ENSMUSG00000060002	MGI:2384841	protein_coding
2.80169	1.06702	0.0199899	0.046662	Snx22	sorting nexin 22 [Source:MGI Symbol;Acc:MGI:2685966]	382083	ENSMUSG00000039452	MGI:2685966	protein_coding
611.29	1.06606	1.75293e-22	1.9431e-21	Lmo4	LIM domain only 4 [Source:MGI Symbol;Acc:MGI:109360]	16911	ENSMUSG00000028266	MGI:109360	protein_coding
319.804	1.06359	1.74758e-38	3.37535e-37	Ctu1	cytosolic thiouridylase subunit 1 [Source:MGI Symbol;Acc:MGI:2385277]	233189	ENSMUSG00000038888	MGI:2385277	protein_coding
81.5262	1.0635	5.96331e-06	2.2859e-05	Slc45a3	solute carrier family 45, member 3 [Source:MGI Symbol;Acc:MGI:1922082]	212980	ENSMUSG00000026435	MGI:1922082	protein_coding
6.91707	1.06343	0.00431143	0.0115424	Mfsd6l	major facilitator superfamily domain containing 6-like [Source:MGI Symbol;Acc:MGI:2384904]	215723	ENSMUSG00000048329	MGI:2384904	protein_coding
1793.24	1.06036	5.22741e-37	9.73414e-36	Blnk	B cell linker [Source:MGI Symbol;Acc:MGI:96878]	17060	ENSMUSG00000061132	MGI:96878	protein_coding
155.127	1.06028	4.36658e-29	6.23979e-28	Idnk	idnK gluconokinase homolog (E. coli) [Source:MGI Symbol;Acc:MGI:1922981]	75731	ENSMUSG00000050002	MGI:1922981	protein_coding
9.50563	1.0602	0.00173934	0.00495878	Lmod3	leiomodin 3 (fetal) [Source:MGI Symbol;Acc:MGI:2444169]	320502	ENSMUSG00000044086	MGI:2444169	protein_coding
3.95011	1.0584	0.0136658	0.0330743	Gm26885	predicted gene, 26885 [Source:MGI Symbol;Acc:MGI:5477379]	---	ENSMUSG00000097125	MGI:5477379	antisense
26.3967	1.05776	0.00175897	0.00501038	Gm11613	predicted gene 11613 [Source:MGI Symbol;Acc:MGI:3651819]	---	ENSMUSG00000085586	MGI:3651819	processed_transcript
45.483	1.05754	1.03092e-06	4.26021e-06	Rab11fip4os1	RAB11 family interacting protein 4 (class II), opposite strand 1 [Source:MGI Symbol;Acc:MGI:3650027]	---	ENSMUSG00000087434	MGI:3650027	antisense
65.4191	1.05731	2.57014e-09	1.33237e-08	Amn1	antagonist of mitotic exit network 1 [Source:MGI Symbol;Acc:MGI:2442933]	232566	ENSMUSG00000068250	MGI:2442933	protein_coding
791.485	1.05724	4.41525e-35	7.67126e-34	Ccdc71l	coiled-coil domain containing 71 like [Source:MGI Symbol;Acc:MGI:1919373]	72123	ENSMUSG00000090946	MGI:1919373	protein_coding
13.6425	1.0569	0.000207686	0.000672839	4833419F23Rik	RIKEN cDNA 4833419F23 gene [Source:MGI Symbol;Acc:MGI:1921165]	---	ENSMUSG00000117401	MGI:1921165	lincRNA
1606.74	1.05527	1.43413e-31	2.20946e-30	Marchf5	membrane associated ring-CH-type finger 5 [Source:MGI Symbol;Acc:MGI:1915207]	69104	ENSMUSG00000023307	MGI:1915207	protein_coding
2.75383	1.05463	0.0201654	0.047016	Ryr1	ryanodine receptor 1, skeletal muscle [Source:MGI Symbol;Acc:MGI:99659]	20190	ENSMUSG00000030592	MGI:99659	protein_coding
3157.81	1.0523	3.79099e-78	2.09995e-76	Atp6v1h	ATPase, H+ transporting, lysosomal V1 subunit H [Source:MGI Symbol;Acc:MGI:1914864]	108664	ENSMUSG00000033793	MGI:1914864	protein_coding
2258.12	1.05074	1.84642e-39	3.68537e-38	Ccdc88a	coiled coil domain containing 88A [Source:MGI Symbol;Acc:MGI:1925177]	108686	ENSMUSG00000032740	MGI:1925177	protein_coding
1406.85	1.05065	6.32424e-23	7.13059e-22	Psme1	proteasome (prosome, macropain) activator subunit 1 (PA28 alpha) [Source:MGI Symbol;Acc:MGI:1096367]	19186	ENSMUSG00000022216	MGI:1096367	protein_coding
120.647	1.05009	9.64615e-23	1.08019e-21	Zfp719	zinc finger protein 719 [Source:MGI Symbol;Acc:MGI:2444708]	210105	ENSMUSG00000030469	MGI:2444708	protein_coding
1756.38	1.04981	5.6711e-20	5.60853e-19	Gas7	growth arrest specific 7 [Source:MGI Symbol;Acc:MGI:1202388]	14457	ENSMUSG00000033066	MGI:1202388	protein_coding
0.831912	1.04737	0.0142005	0.0342466	Gm33027	predicted gene, 33027 [Source:MGI Symbol;Acc:MGI:5592186]	---	ENSMUSG00000108713	MGI:5592186	lincRNA
1159.94	1.04694	1.55857e-29	2.25993e-28	Slc12a4	solute carrier family 12, member 4 [Source:MGI Symbol;Acc:MGI:1309465]	20498	ENSMUSG00000017765	MGI:1309465	protein_coding
0.732713	1.04555	0.00907807	0.0227615	Gbp2b	guanylate binding protein 2b [Source:MGI Symbol;Acc:MGI:95666]	14468	ENSMUSG00000040264	MGI:95666	protein_coding
29.3619	1.04549	1.7713e-05	6.47573e-05	Rarg	retinoic acid receptor, gamma [Source:MGI Symbol;Acc:MGI:97858]	19411	ENSMUSG00000001288	MGI:97858	protein_coding
692.99	1.04503	7.13326e-71	3.34924e-69	Srfbp1	serum response factor binding protein 1 [Source:MGI Symbol;Acc:MGI:1914472]	67222	ENSMUSG00000024528	MGI:1914472	protein_coding
240.616	1.045	4.65248e-33	7.50179e-32	Fam72a	family with sequence similarity 72, member A [Source:MGI Symbol;Acc:MGI:1919669]	108900	ENSMUSG00000055184	MGI:1919669	protein_coding
5.4277	1.04398	0.00991202	0.0246893	Lipc	lipase, hepatic [Source:MGI Symbol;Acc:MGI:96216]	15450	ENSMUSG00000032207	MGI:96216	protein_coding
22.5232	1.04373	6.75596e-05	0.000232063	C230013L11Rik	RIKEN cDNA C230013L11 gene [Source:MGI Symbol;Acc:MGI:2442581]	---	ENSMUSG00000117171	MGI:2442581	bidirectional_promoter_lncRNA
1619.53	1.04357	4.66058e-36	8.40096e-35	Pip5k1a	phosphatidylinositol-4-phosphate 5-kinase, type 1 alpha [Source:MGI Symbol;Acc:MGI:107929]	18720	ENSMUSG00000028126	MGI:107929	protein_coding
0.931901	1.04254	0.0196676	0.0459968	Gm10832	predicted gene 10832 [Source:MGI Symbol;Acc:MGI:3642210]	---	ENSMUSG00000115992	MGI:3642210	lincRNA
868.709	1.04141	1.45808e-28	2.03635e-27	Acot9	acyl-CoA thioesterase 9 [Source:MGI Symbol;Acc:MGI:1928939]	56360	ENSMUSG00000025287	MGI:1928939	protein_coding
0.820578	1.04096	0.0171447	0.0406168	Lama3	laminin, alpha 3 [Source:MGI Symbol;Acc:MGI:99909]	16774	ENSMUSG00000024421	MGI:99909	protein_coding
242.44	1.04021	2.82487e-28	3.90922e-27	Zfand2b	zinc finger, AN1 type domain 2B [Source:MGI Symbol;Acc:MGI:1916068]	68818	ENSMUSG00000026197	MGI:1916068	protein_coding
0.828881	1.03912	0.0140986	0.0340175	Gm43814	predicted gene 43814 [Source:MGI Symbol;Acc:MGI:5663951]	---	ENSMUSG00000104654	MGI:5663951	TEC
24.2957	1.03831	6.87171e-06	2.61805e-05	Gm43682	predicted gene 43682 [Source:MGI Symbol;Acc:MGI:5663819]	---	ENSMUSG00000107019	MGI:5663819	TEC
1625.76	1.03711	2.75968e-57	9.10048e-56	Pea15a	phosphoprotein enriched in astrocytes 15A [Source:MGI Symbol;Acc:MGI:104799]	18611	ENSMUSG00000013698	MGI:104799	protein_coding
642.697	1.03686	2.15846e-21	2.27013e-20	Tmem229b	transmembrane protein 229B [Source:MGI Symbol;Acc:MGI:2444389]	268567	ENSMUSG00000046157	MGI:2444389	protein_coding
4.01963	1.03586	0.0177272	0.0418708	Gm17971	predicted gene, 17971 [Source:MGI Symbol;Acc:MGI:5010156]	---	ENSMUSG00000101122	MGI:5010156	processed_pseudogene
136.515	1.03578	5.62393e-15	4.31701e-14	Snapc1l	small nuclear RNA activating complex, polypeptide 1 like [Source:MGI Symbol;Acc:MGI:6121501]	---	ENSMUSG00000114046	MGI:6121501	protein_coding
920.014	1.03578	3.34377e-84	2.11343e-82	Tbk1	TANK-binding kinase 1 [Source:MGI Symbol;Acc:MGI:1929658]	56480	ENSMUSG00000020115	MGI:1929658	protein_coding
777.912	1.03505	3.89147e-24	4.60623e-23	Btg1	BTG anti-proliferation factor 1 [Source:MGI Symbol;Acc:MGI:88215]	12226	ENSMUSG00000036478	MGI:88215	protein_coding
1495.01	1.0341	4.50411e-56	1.43956e-54	Jun	jun proto-oncogene [Source:MGI Symbol;Acc:MGI:96646]	16476	ENSMUSG00000052684	MGI:96646	protein_coding
0.699161	1.03232	0.0131755	0.0319662	Gm4876	predicted gene 4876 [Source:MGI Symbol;Acc:MGI:3647654]	---	ENSMUSG00000054556	MGI:3647654	antisense
3.72363	1.03215	0.021141	0.0490817	D7Bwg0826e	DNA segment, Chr 7, Brigham & Women's Genetics 0826 expressed [Source:MGI Symbol;Acc:MGI:106455]	---	ENSMUSG00000109198	MGI:106455	TEC
118.099	1.03211	5.29609e-09	2.68343e-08	1110002E22Rik	RIKEN cDNA 1110002E22 gene [Source:MGI Symbol;Acc:MGI:1915066]	102634333	ENSMUSG00000090066	MGI:1915066	protein_coding
0.695418	1.03205	0.014819	0.0355902	Tmprss13	transmembrane protease, serine 13 [Source:MGI Symbol;Acc:MGI:2682935]	214531	ENSMUSG00000037129	MGI:2682935	protein_coding
10544.8	1.03167	3.03261e-30	4.51004e-29	Itga4	integrin alpha 4 [Source:MGI Symbol;Acc:MGI:96603]	16401	ENSMUSG00000027009	MGI:96603	protein_coding
2879.24	1.03111	1.37892e-17	1.21775e-16	Slc6a8	solute carrier family 6 (neurotransmitter transporter, creatine), member 8 [Source:MGI Symbol;Acc:MGI:2147834]	102857	ENSMUSG00000019558	MGI:2147834	protein_coding
5297.56	1.0293	4.86138e-52	1.37542e-50	App	amyloid beta (A4) precursor protein [Source:MGI Symbol;Acc:MGI:88059]	11820	ENSMUSG00000022892	MGI:88059	protein_coding
11.7998	1.02835	0.00129207	0.00375253	Txk	TXK tyrosine kinase [Source:MGI Symbol;Acc:MGI:102960]	22165	ENSMUSG00000054892	MGI:102960	protein_coding
5.75757	1.02756	0.00804604	0.0203708	Acot10	acyl-CoA thioesterase 10 [Source:MGI Symbol;Acc:MGI:1928940]	64833	ENSMUSG00000047565	MGI:1928940	protein_coding
6.98912	1.02555	0.00661363	0.0170418	Tnnc1	troponin C, cardiac/slow skeletal [Source:MGI Symbol;Acc:MGI:98779]	21924	ENSMUSG00000091898	MGI:98779	protein_coding
23.6239	1.02544	1.31305e-05	4.8635e-05	1700034H15Rik	RIKEN cDNA 1700034H15 gene [Source:MGI Symbol;Acc:MGI:1921515]	---	ENSMUSG00000055833	MGI:1921515	antisense
623.27	1.02476	9.58564e-17	8.03694e-16	Plekhn1	pleckstrin homology domain containing, family N member 1 [Source:MGI Symbol;Acc:MGI:2387630]	231003	ENSMUSG00000078485	MGI:2387630	protein_coding
98.4184	1.02413	1.51249e-15	1.19592e-14	Arid3b	AT rich interactive domain 3B (BRIGHT-like) [Source:MGI Symbol;Acc:MGI:1930768]	56380	ENSMUSG00000004661	MGI:1930768	protein_coding
46.0811	1.02406	1.03504e-05	3.86864e-05	Cdh24	cadherin-like 24 [Source:MGI Symbol;Acc:MGI:1928330]	239096	ENSMUSG00000059674	MGI:1928330	protein_coding
46.1974	1.02394	0.000374345	0.00117083	Gm20634	predicted gene 20634 [Source:MGI Symbol;Acc:MGI:5313081]	---	ENSMUSG00000070392	MGI:5313081	processed_transcript
5.52685	1.02385	0.013976	0.0337506	Gm16385	predicted gene 16385 [Source:MGI Symbol;Acc:MGI:3780125]	---	ENSMUSG00000116811	MGI:3780125	processed_pseudogene
291.097	1.02316	1.77747e-14	1.32872e-13	Rit1	Ras-like without CAAX 1 [Source:MGI Symbol;Acc:MGI:108053]	19769	ENSMUSG00000028057	MGI:108053	protein_coding
382.074	1.0221	1.04766e-17	9.30209e-17	Treml2	triggering receptor expressed on myeloid cells-like 2 [Source:MGI Symbol;Acc:MGI:2147038]	328833	ENSMUSG00000071068	MGI:2147038	protein_coding
641.677	1.02192	7.74748e-37	1.43456e-35	Sertad2	SERTA domain containing 2 [Source:MGI Symbol;Acc:MGI:1931026]	58172	ENSMUSG00000049800	MGI:1931026	protein_coding
280.271	1.02099	0.000700746	0.00210908	Spata13	spermatogenesis associated 13 [Source:MGI Symbol;Acc:MGI:104838]	219140	ENSMUSG00000021990	MGI:104838	protein_coding
206.911	1.02056	1.68189e-11	1.03549e-10	Tagap	T cell activation Rho GTPase activating protein [Source:MGI Symbol;Acc:MGI:3615484]	72536	ENSMUSG00000033450	MGI:3615484	protein_coding
878.418	1.02055	4.46868e-47	1.11689e-45	Blcap	bladder cancer associated protein [Source:MGI Symbol;Acc:MGI:1858907]	53619	ENSMUSG00000067787	MGI:1858907	protein_coding
8.34564	1.01958	0.00294891	0.00808797	Lncpint	long non-protein coding RNA, Trp53 induced transcript [Source:MGI Symbol;Acc:MGI:2673128]	---	ENSMUSG00000044471	MGI:2673128	lincRNA
0.733622	1.01948	0.00571272	0.014933	Ifi214	interferon activated gene 214 [Source:MGI Symbol;Acc:MGI:3584522]	545384	ENSMUSG00000070501	MGI:3584522	protein_coding
239.978	1.01944	1.13579e-20	1.16232e-19	Ublcp1	ubiquitin-like domain containing CTD phosphatase 1 [Source:MGI Symbol;Acc:MGI:1933105]	79560	ENSMUSG00000041231	MGI:1933105	protein_coding
2271.19	1.01868	2.0839e-66	8.87571e-65	Cmtr1	cap methyltransferase 1 [Source:MGI Symbol;Acc:MGI:1921407]	74157	ENSMUSG00000024019	MGI:1921407	protein_coding
5.13061	1.0181	0.0165201	0.0392785	Arl9	ADP-ribosylation factor-like 9 [Source:MGI Symbol;Acc:MGI:1915496]	384185	ENSMUSG00000063820	MGI:1915496	protein_coding
50.514	1.01767	3.68136e-06	1.43926e-05	Traf5	TNF receptor-associated factor 5 [Source:MGI Symbol;Acc:MGI:107548]	22033	ENSMUSG00000026637	MGI:107548	protein_coding
1186.31	1.01765	1.06536e-45	2.54037e-44	B3gnt2	UDP-GlcNAc:betaGal beta-1,3-N-acetylglucosaminyltransferase 2 [Source:MGI Symbol;Acc:MGI:1889505]	53625	ENSMUSG00000051650	MGI:1889505	protein_coding
693.552	1.01584	4.43867e-35	7.70516e-34	Diaph2	diaphanous related formin 2 [Source:MGI Symbol;Acc:MGI:1858500]	54004	ENSMUSG00000034480	MGI:1858500	protein_coding
851.109	1.0152	1.12351e-57	3.7362e-56	Wdr59	WD repeat domain 59 [Source:MGI Symbol;Acc:MGI:2442115]	319481	ENSMUSG00000031959	MGI:2442115	protein_coding
0.722277	1.01302	0.0176303	0.041662	Gm43652	predicted gene 43652 [Source:MGI Symbol;Acc:MGI:5663789]	---	ENSMUSG00000105008	MGI:5663789	TEC
2419.87	1.01203	7.7203e-23	8.67489e-22	Acp2	acid phosphatase 2, lysosomal [Source:MGI Symbol;Acc:MGI:87882]	11432	ENSMUSG00000002103	MGI:87882	protein_coding
604.207	1.01173	6.44027e-38	1.22589e-36	Arid5a	AT rich interactive domain 5A (MRF1-like) [Source:MGI Symbol;Acc:MGI:2443039]	214855	ENSMUSG00000037447	MGI:2443039	protein_coding
1478.13	1.01159	6.77959e-43	1.49881e-41	Eef1e1	eukaryotic translation elongation factor 1 epsilon 1 [Source:MGI Symbol;Acc:MGI:1913393]	66143	ENSMUSG00000001707	MGI:1913393	protein_coding
4009.78	1.01149	0.000794188	0.00237618	Neat1	nuclear paraspeckle assembly transcript 1 (non-protein coding) [Source:MGI Symbol;Acc:MGI:1914211]	---	ENSMUSG00000092274	MGI:1914211	lincRNA
1923.1	1.01092	7.54764e-86	4.84819e-84	Arhgap10	Rho GTPase activating protein 10 [Source:MGI Symbol;Acc:MGI:1925764]	78514	ENSMUSG00000037148	MGI:1925764	protein_coding
5356.12	1.00995	1.02936e-38	1.99991e-37	Tcirg1	T cell, immune regulator 1, ATPase, H+ transporting, lysosomal V0 protein A3 [Source:MGI Symbol;Acc:MGI:1350931]	27060	ENSMUSG00000001750	MGI:1350931	protein_coding
475.159	1.00746	2.86932e-26	3.68619e-25	Stard5	StAR-related lipid transfer (START) domain containing 5 [Source:MGI Symbol;Acc:MGI:2156765]	170460	ENSMUSG00000046027	MGI:2156765	protein_coding
12.1686	1.0073	0.000272901	0.000869544	Kdm5b	lysine (K)-specific demethylase 5B [Source:MGI Symbol;Acc:MGI:1922855]	75605	ENSMUSG00000042207	MGI:1922855	protein_coding
0.703168	1.00651	0.014782	0.035516	Psmb11	proteasome (prosome, macropain) subunit, beta type, 11 [Source:MGI Symbol;Acc:MGI:1921152]	73902	ENSMUSG00000072423	MGI:1921152	protein_coding
952.27	1.0054	9.7059e-33	1.54355e-31	Slc25a37	solute carrier family 25, member 37 [Source:MGI Symbol;Acc:MGI:1914962]	67712	ENSMUSG00000034248	MGI:1914962	protein_coding
1441.67	1.00503	5.25156e-22	5.69642e-21	Aftph	aftiphilin [Source:MGI Symbol;Acc:MGI:1923012]	216549	ENSMUSG00000049659	MGI:1923012	protein_coding
0.692593	1.00493	0.0107282	0.0265145	Tmem252	transmembrane protein 252 [Source:MGI Symbol;Acc:MGI:3583948]	226040	ENSMUSG00000048572	MGI:3583948	protein_coding
879.021	1.00325	4.99751e-16	4.03732e-15	Blvrb	biliverdin reductase B (flavin reductase (NADPH)) [Source:MGI Symbol;Acc:MGI:2385271]	233016	ENSMUSG00000040466	MGI:2385271	protein_coding
1479.44	1.00304	2.74902e-62	1.05264e-60	Hax1	HCLS1 associated X-1 [Source:MGI Symbol;Acc:MGI:1346319]	23897	ENSMUSG00000027944	MGI:1346319	protein_coding
1045.63	1.00232	8.50795e-37	1.57094e-35	Sbds	SBDS ribosome maturation factor [Source:MGI Symbol;Acc:MGI:1913961]	66711	ENSMUSG00000025337	MGI:1913961	protein_coding
974.662	1.00138	1.77878e-52	5.10591e-51	Polr3d	polymerase (RNA) III (DNA directed) polypeptide D [Source:MGI Symbol;Acc:MGI:1914315]	67065	ENSMUSG00000000776	MGI:1914315	protein_coding
5.44923	1.00098	0.0119625	0.0292972	Gm10145	predicted gene 10145 [Source:MGI Symbol;Acc:MGI:3704353]	---	ENSMUSG00000064208	MGI:3704353	processed_pseudogene
265.55	1.00032	1.84279e-10	1.04968e-09	Nlgn2	neuroligin 2 [Source:MGI Symbol;Acc:MGI:2681835]	216856	ENSMUSG00000051790	MGI:2681835	protein_coding
2802.89	0.999002	6.08379e-16	4.89483e-15	Mthfd2	methylenetetrahydrofolate dehydrogenase (NAD+ dependent), methenyltetrahydrofolate cyclohydrolase [Source:MGI Symbol;Acc:MGI:1338850]	17768	ENSMUSG00000005667	MGI:1338850	protein_coding
16685.3	0.997293	6.8306e-27	8.968e-26	B2m	beta-2 microglobulin [Source:MGI Symbol;Acc:MGI:88127]	12010	ENSMUSG00000060802	MGI:88127	protein_coding
1440.43	0.996722	1.83793e-47	4.65263e-46	Map2k1	mitogen-activated protein kinase kinase 1 [Source:MGI Symbol;Acc:MGI:1346866]	26395	ENSMUSG00000004936	MGI:1346866	protein_coding
3227.23	0.995142	1.22594e-59	4.36382e-58	Ptprc	protein tyrosine phosphatase, receptor type, C [Source:MGI Symbol;Acc:MGI:97810]	19264	ENSMUSG00000026395	MGI:97810	protein_coding
32.4279	0.994862	8.86635e-07	3.68559e-06	Gm45640	predicted gene 45640 [Source:MGI Symbol;Acc:MGI:5791476]	---	ENSMUSG00000109812	MGI:5791476	TEC
148.324	0.994591	1.17111e-14	8.85175e-14	Gata3	GATA binding protein 3 [Source:MGI Symbol;Acc:MGI:95663]	14462	ENSMUSG00000015619	MGI:95663	protein_coding
190.956	0.994208	7.54538e-15	5.75832e-14	Tnfsf9	tumor necrosis factor (ligand) superfamily, member 9 [Source:MGI Symbol;Acc:MGI:1101058]	21950	ENSMUSG00000035678	MGI:1101058	protein_coding
882.364	0.993867	5.87974e-99	4.61946e-97	Trip10	thyroid hormone receptor interactor 10 [Source:MGI Symbol;Acc:MGI:2146901]	106628	ENSMUSG00000019487	MGI:2146901	protein_coding
140.102	0.993223	1.66388e-16	1.37806e-15	Gm9833	predicted gene 9833 [Source:MGI Symbol;Acc:MGI:3641855]	---	ENSMUSG00000049230	MGI:3641855	protein_coding
350.576	0.992476	1.89241e-18	1.74793e-17	Pik3r6	phosphoinositide-3-kinase regulatory subunit 5 [Source:MGI Symbol;Acc:MGI:2144613]	104709	ENSMUSG00000046207	MGI:2144613	protein_coding
2681.24	0.991831	1.43512e-23	1.65889e-22	C3ar1	complement component 3a receptor 1 [Source:MGI Symbol;Acc:MGI:1097680]	12267	ENSMUSG00000040552	MGI:1097680	protein_coding
772.089	0.991789	4.50499e-26	5.74263e-25	Prr13	proline rich 13 [Source:MGI Symbol;Acc:MGI:1913401]	66151	ENSMUSG00000023048	MGI:1913401	protein_coding
253.288	0.989944	3.54774e-09	1.82191e-08	Ptgr1	prostaglandin reductase 1 [Source:MGI Symbol;Acc:MGI:1914353]	67103	ENSMUSG00000028378	MGI:1914353	protein_coding
7.86102	0.989653	0.00710258	0.018216	Rskr	ribosomal protein S6 kinase related [Source:MGI Symbol;Acc:MGI:2652869]	216976	ENSMUSG00000037593	MGI:2652869	protein_coding
880.762	0.989422	1.2458e-21	1.32581e-20	Galnt3	polypeptide N-acetylgalactosaminyltransferase 3 [Source:MGI Symbol;Acc:MGI:894695]	14425	ENSMUSG00000026994	MGI:894695	protein_coding
0.711988	0.989145	0.0172208	0.0407823	Ceacam18	carcinoembryonic antigen-related cell adhesion molecule 18 [Source:MGI Symbol;Acc:MGI:1919681]	72431	ENSMUSG00000030472	MGI:1919681	protein_coding
6716.75	0.988985	3.83646e-66	1.62699e-64	Slc3a2	solute carrier family 3 (activators of dibasic and neutral amino acid transport), member 2 [Source:MGI Symbol;Acc:MGI:96955]	17254	ENSMUSG00000010095	MGI:96955	protein_coding
13.8905	0.988421	0.00132532	0.00383893	3010003L21Rik	RIKEN cDNA 3010003L21 gene [Source:MGI Symbol;Acc:MGI:1924094]	---	ENSMUSG00000085355	MGI:1924094	antisense
677.57	0.98802	1.53297e-34	2.61055e-33	Stx6	syntaxin 6 [Source:MGI Symbol;Acc:MGI:1926235]	58244	ENSMUSG00000026470	MGI:1926235	protein_coding
0.615552	0.987604	0.0108787	0.0268529	Ly6i	lymphocyte antigen 6 complex, locus I [Source:MGI Symbol;Acc:MGI:1888480]	57248	ENSMUSG00000022586	MGI:1888480	protein_coding
13.3634	0.987177	0.00171625	0.0048979	Ddah2	dimethylarginine dimethylaminohydrolase 2 [Source:MGI Symbol;Acc:MGI:1859016]	51793	ENSMUSG00000007039	MGI:1859016	protein_coding
4.35129	0.986682	0.0165155	0.0392723	Gm12589	predicted gene 12589 [Source:MGI Symbol;Acc:MGI:3650371]	---	ENSMUSG00000085126	MGI:3650371	lincRNA
83.3699	0.986021	6.38966e-12	4.0568e-11	Mttp	microsomal triglyceride transfer protein [Source:MGI Symbol;Acc:MGI:106926]	17777	ENSMUSG00000028158	MGI:106926	protein_coding
283.269	0.985727	1.4485e-07	6.4684e-07	Arrdc4	arrestin domain containing 4 [Source:MGI Symbol;Acc:MGI:1913662]	66412	ENSMUSG00000042659	MGI:1913662	protein_coding
6.53522	0.985612	0.00693848	0.0178206	B230317F23Rik	RIKEN cDNA B230317F23 gene [Source:MGI Symbol;Acc:MGI:2443920]	---	ENSMUSG00000045746	MGI:2443920	lincRNA
5.02703	0.985503	0.0192101	0.0450123	4933437G19Rik	RIKEN cDNA 4933437G19 gene [Source:MGI Symbol;Acc:MGI:1918553]	---	ENSMUSG00000104719	MGI:1918553	TEC
343.713	0.98358	2.18689e-05	7.92018e-05	Osgin1	oxidative stress induced growth inhibitor 1 [Source:MGI Symbol;Acc:MGI:1919089]	71839	ENSMUSG00000074063	MGI:1919089	protein_coding
5742.03	0.983535	5.81171e-41	1.21277e-39	Nampt	nicotinamide phosphoribosyltransferase [Source:MGI Symbol;Acc:MGI:1929865]	59027	ENSMUSG00000020572	MGI:1929865	protein_coding
5.46664	0.983457	0.0125692	0.0306421	4930556M19Rik	RIKEN cDNA 4930556M19 gene [Source:MGI Symbol;Acc:MGI:1922509]	---	ENSMUSG00000096971	MGI:1922509	processed_transcript
4464.92	0.983202	1.24473e-77	6.79948e-76	Eif6	eukaryotic translation initiation factor 6 [Source:MGI Symbol;Acc:MGI:1196288]	16418	ENSMUSG00000027613	MGI:1196288	protein_coding
0.668947	0.981895	0.0075698	0.0192764	Klrk1	killer cell lectin-like receptor subfamily K, member 1 [Source:MGI Symbol;Acc:MGI:1196250]	27007	ENSMUSG00000030149	MGI:1196250	protein_coding
280.406	0.98151	1.21178e-21	1.2903e-20	Nabp1	nucleic acid binding protein 1 [Source:MGI Symbol;Acc:MGI:1923258]	109019	ENSMUSG00000026107	MGI:1923258	protein_coding
772.513	0.981402	2.48555e-23	2.84476e-22	Cd302	CD302 antigen [Source:MGI Symbol;Acc:MGI:1913455]	66205	ENSMUSG00000060703	MGI:1913455	protein_coding
0.529484	0.977575	0.0176902	0.0417935	Gm15628	predicted gene 15628 [Source:MGI Symbol;Acc:MGI:3783072]	---	ENSMUSG00000089733	MGI:3783072	lincRNA
1060.22	0.97679	3.90721e-21	4.05101e-20	Arel1	apoptosis resistant E3 ubiquitin protein ligase 1 [Source:MGI Symbol;Acc:MGI:1915747]	68497	ENSMUSG00000042350	MGI:1915747	protein_coding
0.665453	0.975418	0.0203305	0.0473563	Macc1	metastasis associated in colon cancer 1 [Source:MGI Symbol;Acc:MGI:2685113]	238455	ENSMUSG00000041886	MGI:2685113	protein_coding
14.0014	0.974802	0.000686733	0.0020728	Snora41	small nucleolar RNA, H/ACA box 41 [Source:MGI Symbol;Acc:MGI:3819505]	---	ENSMUSG00000064602	MGI:3819505	snoRNA
3192.99	0.974441	1.9142e-48	4.97996e-47	Speg	SPEG complex locus [Source:MGI Symbol;Acc:MGI:109282]	11790	ENSMUSG00000026207	MGI:109282	protein_coding
61.3715	0.971262	6.04103e-10	3.29086e-09	Hoxb4	homeobox B4 [Source:MGI Symbol;Acc:MGI:96185]	15412	ENSMUSG00000038692	MGI:96185	protein_coding
6.44171	0.970741	0.0109933	0.027095	9530082P21Rik	RIKEN cDNA 9530082P21 gene [Source:MGI Symbol;Acc:MGI:3603340]	---	ENSMUSG00000097006	MGI:3603340	antisense
1289.87	0.970583	7.72673e-19	7.26614e-18	Slc6a12	solute carrier family 6 (neurotransmitter transporter, betaine/GABA), member 12 [Source:MGI Symbol;Acc:MGI:95628]	14411	ENSMUSG00000030109	MGI:95628	protein_coding
370.79	0.968734	3.44503e-20	3.45028e-19	Cdr2	cerebellar degeneration-related 2 [Source:MGI Symbol;Acc:MGI:1100885]	12585	ENSMUSG00000030878	MGI:1100885	protein_coding
132.471	0.968405	9.78982e-12	6.11902e-11	Ankrd33b	ankyrin repeat domain 33B [Source:MGI Symbol;Acc:MGI:1917904]	67434	ENSMUSG00000022237	MGI:1917904	protein_coding
204.281	0.965952	2.97448e-29	4.28151e-28	Trpm1	transient receptor potential cation channel, subfamily M, member 1 [Source:MGI Symbol;Acc:MGI:1330305]	17364	ENSMUSG00000030523	MGI:1330305	protein_coding
5453.71	0.965784	3.02968e-50	8.20676e-49	Surf4	surfeit gene 4 [Source:MGI Symbol;Acc:MGI:98445]	20932	ENSMUSG00000014867	MGI:98445	protein_coding
3375.05	0.965059	3.46175e-103	2.89262e-101	Rab10	RAB10, member RAS oncogene family [Source:MGI Symbol;Acc:MGI:105066]	19325	ENSMUSG00000020671	MGI:105066	protein_coding
2547.26	0.964856	4.19706e-39	8.30151e-38	Cndp2	CNDP dipeptidase 2 (metallopeptidase M20 family) [Source:MGI Symbol;Acc:MGI:1913304]	66054	ENSMUSG00000024644	MGI:1913304	protein_coding
989.687	0.964694	9.68618e-41	2.01489e-39	Coro2a	coronin, actin binding protein 2A [Source:MGI Symbol;Acc:MGI:1345966]	107684	ENSMUSG00000028337	MGI:1345966	protein_coding
1868.8	0.964177	6.84883e-34	1.14166e-32	Id2	inhibitor of DNA binding 2 [Source:MGI Symbol;Acc:MGI:96397]	15902	ENSMUSG00000020644	MGI:96397	protein_coding
1322.61	0.963558	6.05578e-43	1.34029e-41	Kdm4a	lysine (K)-specific demethylase 4A [Source:MGI Symbol;Acc:MGI:2446210]	230674	ENSMUSG00000033326	MGI:2446210	protein_coding
33.8972	0.962899	0.000372541	0.00116537	Fam189b	family with sequence similarity 189, member B [Source:MGI Symbol;Acc:MGI:1915771]	68521	ENSMUSG00000032657	MGI:1915771	protein_coding
0.646515	0.961984	0.0166706	0.0396078	Krt23	keratin 23 [Source:MGI Symbol;Acc:MGI:2148866]	94179	ENSMUSG00000006777	MGI:2148866	protein_coding
80.7773	0.961936	1.96782e-11	1.20664e-10	Platr16	pluripotency associated transcript 16 [Source:MGI Symbol;Acc:MGI:3651931]	---	ENSMUSG00000085101	MGI:3651931	processed_transcript
973.118	0.960729	1.321e-30	1.9825e-29	Zfand2a	zinc finger, AN1-type domain 2A [Source:MGI Symbol;Acc:MGI:2140729]	100494	ENSMUSG00000053581	MGI:2140729	protein_coding
858.14	0.959368	3.18705e-52	9.04296e-51	Gadd45b	growth arrest and DNA-damage-inducible 45 beta [Source:MGI Symbol;Acc:MGI:107776]	17873	ENSMUSG00000015312	MGI:107776	protein_coding
19.8149	0.95929	0.000119887	0.000400163	Il20rb	interleukin 20 receptor beta [Source:MGI Symbol;Acc:MGI:2143266]	213208	ENSMUSG00000044244	MGI:2143266	protein_coding
10.4359	0.957662	0.00277208	0.00764979	9430034N14Rik	RIKEN cDNA 9430034N14 gene [Source:MGI Symbol;Acc:MGI:2444791]	---	ENSMUSG00000102964	MGI:2444791	TEC
1641.01	0.957415	2.33399e-19	2.24958e-18	Gfpt1	glutamine fructose-6-phosphate transaminase 1 [Source:MGI Symbol;Acc:MGI:95698]	14583	ENSMUSG00000029992	MGI:95698	protein_coding
4.67815	0.956889	0.0200462	0.0467756	Gm17657	predicted gene, 17657 [Source:MGI Symbol;Acc:MGI:4937291]	71138	ENSMUSG00000091614	MGI:4937291	protein_coding
1651.64	0.956443	3.71364e-32	5.80293e-31	Abca1	ATP-binding cassette, sub-family A (ABC1), member 1 [Source:MGI Symbol;Acc:MGI:99607]	11303	ENSMUSG00000015243	MGI:99607	protein_coding
345.576	0.955611	3.31286e-29	4.74779e-28	Prkx	protein kinase, X-linked [Source:MGI Symbol;Acc:MGI:1309999]	19108	ENSMUSG00000035725	MGI:1309999	protein_coding
182.51	0.955315	1.69095e-20	1.71618e-19	Ggct	gamma-glutamyl cyclotransferase [Source:MGI Symbol;Acc:MGI:95700]	110175	ENSMUSG00000002797	MGI:95700	protein_coding
4381.91	0.953557	5.14704e-33	8.27218e-32	Tmem189	transmembrane protein 189 [Source:MGI Symbol;Acc:MGI:2142624]	407243	ENSMUSG00000090213	MGI:2142624	protein_coding
60.3109	0.952785	2.62095e-07	1.14881e-06	Asah2	N-acylsphingosine amidohydrolase 2 [Source:MGI Symbol;Acc:MGI:1859310]	54447	ENSMUSG00000024887	MGI:1859310	protein_coding
628.468	0.952536	2.76417e-43	6.18723e-42	Aen	apoptosis enhancing nuclease [Source:MGI Symbol;Acc:MGI:1915298]	68048	ENSMUSG00000030609	MGI:1915298	protein_coding
16.7911	0.952519	0.000600455	0.00182985	Gm47218	predicted gene, 47218 [Source:MGI Symbol;Acc:MGI:6096027]	---	ENSMUSG00000112008	MGI:6096027	TEC
21.2428	0.95205	8.98787e-05	0.000304694	Gm15361	predicted pseudogene 15361 [Source:MGI Symbol;Acc:MGI:3642247]	---	ENSMUSG00000083283	MGI:3642247	processed_pseudogene
13.7913	0.952031	0.00370227	0.0100232	Gm16638	predicted gene, 16638 [Source:MGI Symbol;Acc:MGI:4439562]	---	ENSMUSG00000087088	MGI:4439562	antisense
605.263	0.951637	2.4754e-21	2.5993e-20	Il13ra1	interleukin 13 receptor, alpha 1 [Source:MGI Symbol;Acc:MGI:105052]	16164	ENSMUSG00000017057	MGI:105052	protein_coding
49.6956	0.950924	0.000339067	0.00106726	Serpinb1c	serine (or cysteine) peptidase inhibitor, clade B, member 1c [Source:MGI Symbol;Acc:MGI:2445363]	380839	ENSMUSG00000079049	MGI:2445363	protein_coding
175.245	0.950669	1.46059e-19	1.42307e-18	Magohb	mago homolog B, exon junction complex core component [Source:MGI Symbol;Acc:MGI:1913691]	66441	ENSMUSG00000030188	MGI:1913691	protein_coding
735.595	0.94958	3.6842e-36	6.64707e-35	Tlk2	tousled-like kinase 2 (Arabidopsis) [Source:MGI Symbol;Acc:MGI:1346023]	24086	ENSMUSG00000020694	MGI:1346023	protein_coding
8.76075	0.948005	0.0092774	0.0232229	Gm25744	predicted gene, 25744 [Source:MGI Symbol;Acc:MGI:5455521]	---	ENSMUSG00000092687	MGI:5455521	snoRNA
58.9948	0.947409	1.5566e-06	6.30959e-06	Tmem67	transmembrane protein 67 [Source:MGI Symbol;Acc:MGI:1923928]	329795	ENSMUSG00000049488	MGI:1923928	protein_coding
974.514	0.946095	3.07916e-47	7.74503e-46	Ndel1	nudE neurodevelopment protein 1 like 1 [Source:MGI Symbol;Acc:MGI:1932915]	83431	ENSMUSG00000018736	MGI:1932915	protein_coding
19.4111	0.945384	0.0020037	0.00565682	Gm9276	predicted gene 9276 [Source:MGI Symbol;Acc:MGI:3643073]	---	ENSMUSG00000118377	MGI:3643073	processed_pseudogene
467.513	0.944824	1.94978e-37	3.66885e-36	Slc25a33	solute carrier family 25, member 33 [Source:MGI Symbol;Acc:MGI:1917806]	70556	ENSMUSG00000028982	MGI:1917806	protein_coding
85.9252	0.943802	2.80296e-08	1.3361e-07	Gm43737	predicted gene 43737 [Source:MGI Symbol;Acc:MGI:5663874]	---	ENSMUSG00000105692	MGI:5663874	TEC
868.113	0.943539	1.31716e-27	1.77058e-26	Vma21	VMA21 vacuolar H+-ATPase homolog (S. cerevisiae) [Source:MGI Symbol;Acc:MGI:1914298]	67048	ENSMUSG00000073131	MGI:1914298	protein_coding
8.38201	0.943327	0.0104823	0.0259785	Gm6039	predicted gene 6039 [Source:MGI Symbol;Acc:MGI:3648055]	---	ENSMUSG00000083736	MGI:3648055	processed_pseudogene
34.6501	0.94268	0.000500951	0.00154187	Gm38357	predicted gene, 38357 [Source:MGI Symbol;Acc:MGI:5611585]	---	ENSMUSG00000103313	MGI:5611585	TEC
0.63574	0.942368	0.0170691	0.0404619	Rasgrp1	RAS guanyl releasing protein 1 [Source:MGI Symbol;Acc:MGI:1314635]	19419	ENSMUSG00000027347	MGI:1314635	protein_coding
5.5336	0.942006	0.0138185	0.0334069	Zmiz1os1	Zmiz1 opposite strand 1 [Source:MGI Symbol;Acc:MGI:3041228]	---	ENSMUSG00000087535	MGI:3041228	antisense
681.033	0.940739	4.11767e-43	9.1339e-42	Ubtd1	ubiquitin domain containing 1 [Source:MGI Symbol;Acc:MGI:2385092]	226122	ENSMUSG00000025171	MGI:2385092	protein_coding
427.919	0.940612	8.34234e-38	1.58032e-36	Gm28052	predicted gene, 28052 [Source:MGI Symbol;Acc:MGI:5547788]	---	ENSMUSG00000099329	MGI:5547788	processed_transcript
283.639	0.939937	3.2564e-16	2.65028e-15	Gm13230	predicted gene 13230 [Source:MGI Symbol;Acc:MGI:3651934]	---	ENSMUSG00000082082	MGI:3651934	transcribed_unprocessed_pseudogene
20.1397	0.939574	0.000544801	0.00166928	Gm37285	predicted gene, 37285 [Source:MGI Symbol;Acc:MGI:5610513]	---	ENSMUSG00000103756	MGI:5610513	TEC
72.0481	0.939529	6.52217e-07	2.75294e-06	Gm45753	predicted gene 45753 [Source:MGI Symbol;Acc:MGI:5804868]	---	ENSMUSG00000031640	MGI:5804868	protein_coding
7.20057	0.938949	0.011266	0.0277083	Inca1	inhibitor of CDK, cyclin A1 interacting protein 1 [Source:MGI Symbol;Acc:MGI:2144284]	103844	ENSMUSG00000057054	MGI:2144284	protein_coding
21.1672	0.937071	0.00011337	0.000379568	Gm8399	predicted gene 8399 [Source:MGI Symbol;Acc:MGI:3647971]	---	ENSMUSG00000043889	MGI:3647971	processed_pseudogene
990.052	0.936826	1.42821e-21	1.51421e-20	Nfkbid	nuclear factor of kappa light polypeptide gene enhancer in B cells inhibitor, delta [Source:MGI Symbol;Acc:MGI:3041243]	243910	ENSMUSG00000036931	MGI:3041243	protein_coding
4802.26	0.936246	9.71452e-58	3.24696e-56	Nfe2l2	nuclear factor, erythroid derived 2, like 2 [Source:MGI Symbol;Acc:MGI:108420]	18024	ENSMUSG00000015839	MGI:108420	protein_coding
451.198	0.935437	2.4267e-18	2.23307e-17	Lrp4	low density lipoprotein receptor-related protein 4 [Source:MGI Symbol;Acc:MGI:2442252]	228357	ENSMUSG00000027253	MGI:2442252	protein_coding
19.3808	0.935113	0.000157361	0.000517451	Gm14048	predicted gene 14048 [Source:MGI Symbol;Acc:MGI:3650660]	---	ENSMUSG00000080989	MGI:3650660	processed_pseudogene
4829.54	0.935111	4.82007e-55	1.48287e-53	Psmb6	proteasome (prosome, macropain) subunit, beta type 6 [Source:MGI Symbol;Acc:MGI:104880]	19175	ENSMUSG00000018286	MGI:104880	protein_coding
455.914	0.934075	1.15694e-38	2.24556e-37	Sema4b	sema domain, immunoglobulin domain (Ig), transmembrane domain (TM) and short cytoplasmic domain, (semaphorin) 4B [Source:MGI Symbol;Acc:MGI:107559]	20352	ENSMUSG00000030539	MGI:107559	protein_coding
4926.81	0.934003	1.10718e-54	3.38504e-53	Psmd8	proteasome (prosome, macropain) 26S subunit, non-ATPase, 8 [Source:MGI Symbol;Acc:MGI:1888669]	57296	ENSMUSG00000030591	MGI:1888669	protein_coding
5.81793	0.933859	0.0161536	0.0385001	Gm17802	predicted gene, 17802 [Source:MGI Symbol;Acc:MGI:5009988]	---	ENSMUSG00000118093	MGI:5009988	processed_pseudogene
260.967	0.932147	1.81205e-26	2.34935e-25	Fam122a	family with sequence similarity 122, member A [Source:MGI Symbol;Acc:MGI:1915284]	68034	ENSMUSG00000074922	MGI:1915284	protein_coding
139.647	0.931366	1.2156e-05	4.51953e-05	2010016I18Rik	RIKEN cDNA 2010016I18 gene [Source:MGI Symbol;Acc:MGI:1916456]	---	ENSMUSG00000091575	MGI:1916456	processed_transcript
24.0605	0.93106	0.000466492	0.00144143	Acta2	actin, alpha 2, smooth muscle, aorta [Source:MGI Symbol;Acc:MGI:87909]	11475	ENSMUSG00000035783	MGI:87909	protein_coding
107.267	0.930728	7.57538e-08	3.46685e-07	Errfi1	ERBB receptor feedback inhibitor 1 [Source:MGI Symbol;Acc:MGI:1921405]	74155	ENSMUSG00000028967	MGI:1921405	protein_coding
449.017	0.930645	3.99091e-11	2.39285e-10	Trmt10a	tRNA methyltransferase 10A [Source:MGI Symbol;Acc:MGI:1920421]	108943	ENSMUSG00000004127	MGI:1920421	protein_coding
7040.12	0.930159	9.5423e-25	1.15232e-23	Fam129b	family with sequence similarity 129, member B [Source:MGI Symbol;Acc:MGI:2442910]	227737	ENSMUSG00000026796	MGI:2442910	protein_coding
1828.75	0.929517	1.41102e-62	5.47742e-61	Erap1	endoplasmic reticulum aminopeptidase 1 [Source:MGI Symbol;Acc:MGI:1933403]	80898	ENSMUSG00000021583	MGI:1933403	protein_coding
491.964	0.92908	3.41577e-30	5.06458e-29	Cep170b	centrosomal protein 170B [Source:MGI Symbol;Acc:MGI:2145043]	217882	ENSMUSG00000072825	MGI:2145043	protein_coding
21.1978	0.928874	0.000208053	0.000673918	Ppfia3	protein tyrosine phosphatase, receptor type, f polypeptide (PTPRF), interacting protein (liprin), alpha 3 [Source:MGI Symbol;Acc:MGI:1924037]	76787	ENSMUSG00000003863	MGI:1924037	protein_coding
1516.53	0.928645	1.57872e-41	3.34398e-40	Gas2l3	growth arrest-specific 2 like 3 [Source:MGI Symbol;Acc:MGI:1918780]	237436	ENSMUSG00000074802	MGI:1918780	protein_coding
43.4804	0.926747	0.00179447	0.00510267	H3c14	H3 clustered histone 14 [Source:MGI Symbol;Acc:MGI:2448355]	15077	ENSMUSG00000093769	MGI:2448355	protein_coding
1152.95	0.926299	7.5217e-33	1.20006e-31	Ext1	exostosin glycosyltransferase 1 [Source:MGI Symbol;Acc:MGI:894663]	14042	ENSMUSG00000061731	MGI:894663	protein_coding
2950.52	0.925028	4.77982e-44	1.08843e-42	Atg13	autophagy related 13 [Source:MGI Symbol;Acc:MGI:1196429]	51897	ENSMUSG00000027244	MGI:1196429	protein_coding
79.3393	0.923672	4.42312e-08	2.06301e-07	Fbxo4	F-box protein 4 [Source:MGI Symbol;Acc:MGI:2146220]	106052	ENSMUSG00000022184	MGI:2146220	protein_coding
405.478	0.923252	5.72432e-33	9.17753e-32	Rabgef1	RAB guanine nucleotide exchange factor (GEF) 1 [Source:MGI Symbol;Acc:MGI:1929459]	56715	ENSMUSG00000025340	MGI:1929459	protein_coding
751.415	0.922805	3.44232e-43	7.65305e-42	Zfand3	zinc finger, AN1-type domain 3 [Source:MGI Symbol;Acc:MGI:1096572]	21769	ENSMUSG00000044477	MGI:1096572	protein_coding
783.849	0.92225	2.55332e-48	6.62519e-47	Yrdc	yrdC domain containing (E.coli) [Source:MGI Symbol;Acc:MGI:2387201]	230734	ENSMUSG00000028889	MGI:2387201	protein_coding
311.023	0.922039	1.79449e-19	1.74065e-18	Hivep2	human immunodeficiency virus type I enhancer binding protein 2 [Source:MGI Symbol;Acc:MGI:1338076]	15273	ENSMUSG00000015501	MGI:1338076	protein_coding
177.589	0.921461	1.9545e-14	1.4572e-13	Armc7	armadillo repeat containing 7 [Source:MGI Symbol;Acc:MGI:2679719]	276905	ENSMUSG00000057219	MGI:2679719	protein_coding
18.7949	0.921183	0.000113797	0.000380935	Zc3h6	zinc finger CCCH type containing 6 [Source:MGI Symbol;Acc:MGI:1926001]	78751	ENSMUSG00000042851	MGI:1926001	protein_coding
16.5535	0.920889	0.00178106	0.00506713	Cdv3-ps	Cdv3 retrotransposed pseudogene [Source:MGI Symbol;Acc:MGI:3646628]	---	ENSMUSG00000090389	MGI:3646628	processed_pseudogene
2283.55	0.920685	1.70667e-58	5.7927e-57	Stam2	signal transducing adaptor molecule (SH3 domain and ITAM motif) 2 [Source:MGI Symbol;Acc:MGI:1929100]	56324	ENSMUSG00000055371	MGI:1929100	protein_coding
1392.33	0.91805	6.32667e-46	1.52149e-44	Rela	v-rel reticuloendotheliosis viral oncogene homolog A (avian) [Source:MGI Symbol;Acc:MGI:103290]	19697	ENSMUSG00000024927	MGI:103290	protein_coding
11.1563	0.916322	0.00694262	0.0178289	Rnf180	ring finger protein 180 [Source:MGI Symbol;Acc:MGI:1919066]	71816	ENSMUSG00000021720	MGI:1919066	protein_coding
750.443	0.915262	7.29359e-47	1.81374e-45	Ppp1r11	protein phosphatase 1, regulatory inhibitor subunit 11 [Source:MGI Symbol;Acc:MGI:1923747]	76497	ENSMUSG00000036398	MGI:1923747	protein_coding
1665.93	0.914846	5.46051e-39	1.07359e-37	Bcl2l11	BCL2-like 11 (apoptosis facilitator) [Source:MGI Symbol;Acc:MGI:1197519]	12125	ENSMUSG00000027381	MGI:1197519	protein_coding
29.3062	0.914632	8.2703e-05	0.000281239	BC025920	cDNA sequence BC025920 [Source:MGI Symbol;Acc:MGI:2670983]	---	ENSMUSG00000074862	MGI:2670983	protein_coding
44.877	0.914363	2.57494e-05	9.25927e-05	Cpt1b	carnitine palmitoyltransferase 1b, muscle [Source:MGI Symbol;Acc:MGI:1098297]	12895	ENSMUSG00000078937	MGI:1098297	protein_coding
3351.14	0.912586	4.8016e-96	3.61403e-94	Slc39a6	solute carrier family 39 (metal ion transporter), member 6 [Source:MGI Symbol;Acc:MGI:2147279]	106957	ENSMUSG00000024270	MGI:2147279	protein_coding
17.8584	0.912586	0.000302692	0.00095858	Gsta3	glutathione S-transferase, alpha 3 [Source:MGI Symbol;Acc:MGI:95856]	14859	ENSMUSG00000025934	MGI:95856	protein_coding
4466.98	0.912211	5.29185e-75	2.68266e-73	Rac2	Rac family small GTPase 2 [Source:MGI Symbol;Acc:MGI:97846]	19354	ENSMUSG00000033220	MGI:97846	protein_coding
12.9823	0.909703	0.00166591	0.0047625	M6pr-ps	mannose-6-phosphate receptor, pseudogene [Source:MGI Symbol;Acc:MGI:96905]	---	ENSMUSG00000080832	MGI:96905	processed_pseudogene
410.301	0.909501	1.98247e-31	3.04473e-30	St7	suppression of tumorigenicity 7 [Source:MGI Symbol;Acc:MGI:1927450]	64213	ENSMUSG00000029534	MGI:1927450	protein_coding
2167.26	0.909158	5.85076e-75	2.95839e-73	Wsb1	WD repeat and SOCS box-containing 1 [Source:MGI Symbol;Acc:MGI:1926139]	78889	ENSMUSG00000017677	MGI:1926139	protein_coding
3940.92	0.907867	4.06553e-22	4.42493e-21	Slco4a1	solute carrier organic anion transporter family, member 4a1 [Source:MGI Symbol;Acc:MGI:1351866]	108115	ENSMUSG00000038963	MGI:1351866	protein_coding
0.555888	0.907747	0.0180835	0.042595	Gm15406	predicted gene 15406 [Source:MGI Symbol;Acc:MGI:3705112]	---	ENSMUSG00000085237	MGI:3705112	lincRNA
1251.97	0.906771	6.02108e-12	3.83266e-11	Sdc1	syndecan 1 [Source:MGI Symbol;Acc:MGI:1349162]	20969	ENSMUSG00000020592	MGI:1349162	protein_coding
267.992	0.906329	4.30188e-20	4.28666e-19	Ccnj	cyclin J [Source:MGI Symbol;Acc:MGI:2443297]	240665	ENSMUSG00000025010	MGI:2443297	protein_coding
285.506	0.906204	1.79972e-23	2.06941e-22	Med21	mediator complex subunit 21 [Source:MGI Symbol;Acc:MGI:1347064]	108098	ENSMUSG00000030291	MGI:1347064	protein_coding
3518.39	0.90445	3.00339e-49	7.97132e-48	Zeb2	zinc finger E-box binding homeobox 2 [Source:MGI Symbol;Acc:MGI:1344407]	24136	ENSMUSG00000026872	MGI:1344407	protein_coding
119.239	0.904069	2.89452e-11	1.75253e-10	Rnf135	ring finger protein 135 [Source:MGI Symbol;Acc:MGI:1919206]	71956	ENSMUSG00000020707	MGI:1919206	protein_coding
249.612	0.904048	5.5038e-15	4.22644e-14	Il10ra	interleukin 10 receptor, alpha [Source:MGI Symbol;Acc:MGI:96538]	16154	ENSMUSG00000032089	MGI:96538	protein_coding
2383.24	0.903519	6.54683e-81	3.85383e-79	Naa25	N(alpha)-acetyltransferase 25, NatB auxiliary subunit [Source:MGI Symbol;Acc:MGI:2442563]	231713	ENSMUSG00000042719	MGI:2442563	protein_coding
653.116	0.903379	1.44201e-30	2.16247e-29	Mrgbp	MRG/MORF4L binding protein [Source:MGI Symbol;Acc:MGI:1920497]	73247	ENSMUSG00000027569	MGI:1920497	protein_coding
986.137	0.903094	2.99861e-21	3.13368e-20	Dck	deoxycytidine kinase [Source:MGI Symbol;Acc:MGI:102726]	13178	ENSMUSG00000029366	MGI:102726	protein_coding
965.413	0.902339	4.55975e-32	7.10255e-31	S1pr2	sphingosine-1-phosphate receptor 2 [Source:MGI Symbol;Acc:MGI:99569]	14739	ENSMUSG00000043895	MGI:99569	protein_coding
2325.18	0.899818	1.81844e-22	2.01345e-21	St3gal5	ST3 beta-galactoside alpha-2,3-sialyltransferase 5 [Source:MGI Symbol;Acc:MGI:1339963]	20454	ENSMUSG00000056091	MGI:1339963	protein_coding
143.951	0.899429	2.15316e-06	8.63191e-06	Gm14221	predicted gene 14221 [Source:MGI Symbol;Acc:MGI:3650696]	---	ENSMUSG00000078956	MGI:3650696	lincRNA
571.761	0.899423	3.11411e-18	2.84175e-17	Mitf	melanogenesis associated transcription factor [Source:MGI Symbol;Acc:MGI:104554]	17342	ENSMUSG00000035158	MGI:104554	protein_coding
0.543815	0.899337	0.0193491	0.0453109	Cacng6	calcium channel, voltage-dependent, gamma subunit 6 [Source:MGI Symbol;Acc:MGI:1859168]	54378	ENSMUSG00000078815	MGI:1859168	protein_coding
103.569	0.898731	1.40403e-08	6.86695e-08	Htra1	HtrA serine peptidase 1 [Source:MGI Symbol;Acc:MGI:1929076]	56213	ENSMUSG00000006205	MGI:1929076	protein_coding
6.10498	0.89851	0.0182792	0.0430201	Gm45833	predicted gene 45833 [Source:MGI Symbol;Acc:MGI:5804948]	---	ENSMUSG00000110673	MGI:5804948	lincRNA
1995.45	0.898194	7.32223e-34	1.21852e-32	Nfat5	nuclear factor of activated T cells 5 [Source:MGI Symbol;Acc:MGI:1859333]	54446	ENSMUSG00000003847	MGI:1859333	protein_coding
28.0236	0.897366	1.16456e-05	4.33386e-05	Gm37933	predicted gene, 37933 [Source:MGI Symbol;Acc:MGI:5611161]	---	ENSMUSG00000103408	MGI:5611161	lincRNA
655.434	0.897333	2.4726e-34	4.18538e-33	Nr1h3	nuclear receptor subfamily 1, group H, member 3 [Source:MGI Symbol;Acc:MGI:1352462]	22259	ENSMUSG00000002108	MGI:1352462	protein_coding
2242.42	0.897302	3.07439e-43	6.8505e-42	Bahd1	bromo adjacent homology domain containing 1 [Source:MGI Symbol;Acc:MGI:2139371]	228536	ENSMUSG00000040007	MGI:2139371	protein_coding
1542.9	0.896106	6.85936e-33	1.09616e-31	Slc39a14	solute carrier family 39 (zinc transporter), member 14 [Source:MGI Symbol;Acc:MGI:2384851]	213053	ENSMUSG00000022094	MGI:2384851	protein_coding
2965	0.895767	8.30345e-57	2.69422e-55	Acsl4	acyl-CoA synthetase long-chain family member 4 [Source:MGI Symbol;Acc:MGI:1354713]	50790	ENSMUSG00000031278	MGI:1354713	protein_coding
56.0839	0.895548	2.81421e-05	0.000100829	Celsr3	cadherin, EGF LAG seven-pass G-type receptor 3 [Source:MGI Symbol;Acc:MGI:1858236]	107934	ENSMUSG00000023473	MGI:1858236	protein_coding
16.5935	0.895381	0.000651496	0.00197472	Gm6542	predicted gene 6542 [Source:MGI Symbol;Acc:MGI:3644649]	---	ENSMUSG00000085172	MGI:3644649	processed_pseudogene
2129.06	0.894312	1.29112e-61	4.89631e-60	Diaph1	diaphanous related formin 1 [Source:MGI Symbol;Acc:MGI:1194490]	13367	ENSMUSG00000024456	MGI:1194490	protein_coding
3102.34	0.892864	3.43015e-94	2.49603e-92	Hk2	hexokinase 2 [Source:MGI Symbol;Acc:MGI:1315197]	15277	ENSMUSG00000000628	MGI:1315197	protein_coding
795.881	0.892753	3.75893e-78	2.08806e-76	Pofut2	protein O-fucosyltransferase 2 [Source:MGI Symbol;Acc:MGI:1916863]	80294	ENSMUSG00000020260	MGI:1916863	protein_coding
4977.76	0.891234	5.48461e-60	1.98452e-58	Dnaja2	DnaJ heat shock protein family (Hsp40) member A2 [Source:MGI Symbol;Acc:MGI:1931882]	56445	ENSMUSG00000031701	MGI:1931882	protein_coding
31.1879	0.891211	0.000136722	0.000453136	Gm43162	predicted gene 43162 [Source:MGI Symbol;Acc:MGI:5663299]	---	ENSMUSG00000104724	MGI:5663299	TEC
498.815	0.891005	1.3171e-22	1.46825e-21	Cpeb2	cytoplasmic polyadenylation element binding protein 2 [Source:MGI Symbol;Acc:MGI:2442640]	231207	ENSMUSG00000039782	MGI:2442640	protein_coding
2390.92	0.889569	2.92523e-75	1.49058e-73	Ifngr2	interferon gamma receptor 2 [Source:MGI Symbol;Acc:MGI:107654]	15980	ENSMUSG00000022965	MGI:107654	protein_coding
1394.47	0.887897	6.65298e-13	4.50538e-12	Stab1	stabilin 1 [Source:MGI Symbol;Acc:MGI:2178742]	192187	ENSMUSG00000042286	MGI:2178742	protein_coding
1315.59	0.887576	3.6947e-10	2.0518e-09	Psmb8	proteasome (prosome, macropain) subunit, beta type 8 (large multifunctional peptidase 7) [Source:MGI Symbol;Acc:MGI:1346527]	16913	ENSMUSG00000024338	MGI:1346527	protein_coding
6.60188	0.884514	0.0167578	0.0398005	Gm22620	predicted gene, 22620 [Source:MGI Symbol;Acc:MGI:5452397]	---	ENSMUSG00000064634	MGI:5452397	snoRNA
344.395	0.884212	4.8465e-28	6.62321e-27	Stxbp3	syntaxin binding protein 3 [Source:MGI Symbol;Acc:MGI:107362]	20912	ENSMUSG00000027882	MGI:107362	protein_coding
13.3485	0.884036	0.0020601	0.00580942	Gm48998	predicted gene, 48998 [Source:MGI Symbol;Acc:MGI:6118348]	---	ENSMUSG00000115087	MGI:6118348	TEC
18.2978	0.884036	0.000432202	0.00134136	Gm5526	predicted pseudogene 5526 [Source:MGI Symbol;Acc:MGI:3643066]	---	ENSMUSG00000084817	MGI:3643066	processed_pseudogene
1139.72	0.883709	5.8628e-62	2.24059e-60	Lyn	LYN proto-oncogene, Src family tyrosine kinase [Source:MGI Symbol;Acc:MGI:96892]	17096	ENSMUSG00000042228	MGI:96892	protein_coding
7.88102	0.883607	0.0189313	0.0444107	Tstd1	thiosulfate sulfurtransferase (rhodanese)-like domain containing 1 [Source:MGI Symbol;Acc:MGI:3648482]	226654	ENSMUSG00000103711	MGI:3648482	protein_coding
689.2	0.882597	5.50819e-41	1.15065e-39	Mphosph6	M phase phosphoprotein 6 [Source:MGI Symbol;Acc:MGI:1915783]	68533	ENSMUSG00000031843	MGI:1915783	protein_coding
2327.57	0.882006	8.43706e-49	2.21838e-47	Cdk6	cyclin-dependent kinase 6 [Source:MGI Symbol;Acc:MGI:1277162]	12571	ENSMUSG00000040274	MGI:1277162	protein_coding
9112.06	0.881951	7.34347e-49	1.93342e-47	Itgb1	integrin beta 1 (fibronectin receptor beta) [Source:MGI Symbol;Acc:MGI:96610]	16412	ENSMUSG00000025809	MGI:96610	protein_coding
753.236	0.881243	3.69177e-35	6.42557e-34	Traf2	TNF receptor-associated factor 2 [Source:MGI Symbol;Acc:MGI:101835]	22030	ENSMUSG00000026942	MGI:101835	protein_coding
664.183	0.880678	5.51692e-39	1.0836e-37	Nedd4l	neural precursor cell expressed, developmentally down-regulated gene 4-like [Source:MGI Symbol;Acc:MGI:1933754]	83814	ENSMUSG00000024589	MGI:1933754	protein_coding
19.6724	0.880001	0.000939683	0.00278028	Gm16098	predicted gene 16098 [Source:MGI Symbol;Acc:MGI:3801762]	---	ENSMUSG00000086754	MGI:3801762	antisense
338.302	0.879845	2.03453e-10	1.15356e-09	AU022793	expressed sequence AU022793 [Source:MGI Symbol;Acc:MGI:2146144]	---	ENSMUSG00000115230	MGI:2146144	lincRNA
517.033	0.879114	6.44278e-33	1.03126e-31	A630001G21Rik	RIKEN cDNA A630001G21 gene [Source:MGI Symbol;Acc:MGI:2443131]	319997	ENSMUSG00000052760	MGI:2443131	protein_coding
622.545	0.878603	2.78564e-20	2.80127e-19	Dram1	DNA-damage regulated autophagy modulator 1 [Source:MGI Symbol;Acc:MGI:1918962]	71712	ENSMUSG00000020057	MGI:1918962	protein_coding
1397.98	0.878537	9.84514e-35	1.69264e-33	Rrp9	RRP9, small subunit (SSU) processome component, homolog (yeast) [Source:MGI Symbol;Acc:MGI:2384313]	27966	ENSMUSG00000041506	MGI:2384313	protein_coding
154.619	0.876909	1.14674e-13	8.16086e-13	Map2k3os	mitogen-activated protein kinase kinase 3, opposite strand [Source:MGI Symbol;Acc:MGI:1344334]	---	ENSMUSG00000042549	MGI:1344334	antisense
1247.38	0.875999	7.79749e-43	1.71998e-41	Commd1b	COMM domain containing 1B [Source:MGI Symbol;Acc:MGI:5547784]	---	ENSMUSG00000098650	MGI:5547784	protein_coding
7.09376	0.875028	0.0142729	0.0344043	Clhc1	clathrin heavy chain linker domain containing 1 [Source:MGI Symbol;Acc:MGI:1920574]	73324	ENSMUSG00000020461	MGI:1920574	protein_coding
53.2356	0.87345	1.73331e-05	6.34154e-05	Gm47766	predicted gene, 47766 [Source:MGI Symbol;Acc:MGI:6096919]	---	ENSMUSG00000112336	MGI:6096919	antisense
992.259	0.872622	4.81389e-40	9.79669e-39	Rnf14	ring finger protein 14 [Source:MGI Symbol;Acc:MGI:1929668]	56736	ENSMUSG00000060450	MGI:1929668	protein_coding
2681.64	0.871887	5.15222e-51	1.41507e-49	Smcr8	Smith-Magenis syndrome chromosome region, candidate 8 homolog (human) [Source:MGI Symbol;Acc:MGI:2444720]	237782	ENSMUSG00000049323	MGI:2444720	protein_coding
2032.81	0.871137	5.80707e-103	4.79144e-101	Agfg1	ArfGAP with FG repeats 1 [Source:MGI Symbol;Acc:MGI:1333754]	15463	ENSMUSG00000026159	MGI:1333754	protein_coding
81.5683	0.870997	1.48017e-08	7.23035e-08	Sertad1	SERTA domain containing 1 [Source:MGI Symbol;Acc:MGI:1913438]	55942	ENSMUSG00000008384	MGI:1913438	protein_coding
478.546	0.869845	1.88887e-17	1.65182e-16	Kdm6b	KDM1 lysine (K)-specific demethylase 6B [Source:MGI Symbol;Acc:MGI:2448492]	216850	ENSMUSG00000018476	MGI:2448492	protein_coding
2722.39	0.869306	1.25048e-28	1.75637e-27	Prkcd	protein kinase C, delta [Source:MGI Symbol;Acc:MGI:97598]	18753	ENSMUSG00000021948	MGI:97598	protein_coding
833.815	0.868471	3.03334e-12	1.98137e-11	Clec5a	C-type lectin domain family 5, member a [Source:MGI Symbol;Acc:MGI:1345151]	23845	ENSMUSG00000029915	MGI:1345151	protein_coding
134.288	0.868126	5.32394e-18	4.80494e-17	Tm2d1	TM2 domain containing 1 [Source:MGI Symbol;Acc:MGI:2137022]	94043	ENSMUSG00000028563	MGI:2137022	protein_coding
11.3849	0.867863	0.0134044	0.0324774	4833445I07Rik	RIKEN cDNA 4833445I07 gene [Source:MGI Symbol;Acc:MGI:2143268]	---	ENSMUSG00000103103	MGI:2143268	lincRNA
16.386	0.866913	0.00276296	0.00762783	Gm45838	predicted gene 45838 [Source:MGI Symbol;Acc:MGI:5804953]	---	ENSMUSG00000108825	MGI:5804953	TEC
20.3224	0.866015	0.00259248	0.00718736	Gm34589	predicted gene, 34589 [Source:MGI Symbol;Acc:MGI:5593748]	---	ENSMUSG00000115816	MGI:5593748	processed_transcript
2050.12	0.865652	1.03201e-62	4.02995e-61	Dcp2	decapping mRNA 2 [Source:MGI Symbol;Acc:MGI:1917890]	70640	ENSMUSG00000024472	MGI:1917890	protein_coding
4603.1	0.865073	9.39978e-72	4.51007e-70	Hsd17b12	hydroxysteroid (17-beta) dehydrogenase 12 [Source:MGI Symbol;Acc:MGI:1926967]	56348	ENSMUSG00000027195	MGI:1926967	protein_coding
3554.29	0.864332	2.76225e-52	7.84893e-51	Eif1	eukaryotic translation initiation factor 1 [Source:MGI Symbol;Acc:MGI:105125]	20918	ENSMUSG00000035530	MGI:105125	protein_coding
81.794	0.863777	3.47018e-09	1.78487e-08	Gm13012	predicted gene 13012 [Source:MGI Symbol;Acc:MGI:3652270]	---	ENSMUSG00000085823	MGI:3652270	antisense
3829.17	0.86368	3.70981e-39	7.3599e-38	Chmp4b	charged multivesicular body protein 4B [Source:MGI Symbol;Acc:MGI:1922858]	75608	ENSMUSG00000038467	MGI:1922858	protein_coding
10166.6	0.863431	4.89248e-14	3.54835e-13	Vim	vimentin [Source:MGI Symbol;Acc:MGI:98932]	22352	ENSMUSG00000026728	MGI:98932	protein_coding
39.8502	0.86303	4.31095e-05	0.000151159	Ankrd55	ankyrin repeat domain 55 [Source:MGI Symbol;Acc:MGI:1924568]	77318	ENSMUSG00000049985	MGI:1924568	protein_coding
2880.85	0.862316	2.32353e-19	2.24059e-18	Smpdl3b	sphingomyelin phosphodiesterase, acid-like 3B [Source:MGI Symbol;Acc:MGI:1916022]	100340	ENSMUSG00000028885	MGI:1916022	protein_coding
92.1969	0.862294	4.15013e-07	1.78535e-06	Slc9a4	solute carrier family 9 (sodium/hydrogen exchanger), member 4 [Source:MGI Symbol;Acc:MGI:105074]	110895	ENSMUSG00000026065	MGI:105074	protein_coding
4681.09	0.861774	8.69135e-20	8.53552e-19	Slc27a1	solute carrier family 27 (fatty acid transporter), member 1 [Source:MGI Symbol;Acc:MGI:1347098]	26457	ENSMUSG00000031808	MGI:1347098	protein_coding
4113.32	0.861675	7.37381e-25	8.92095e-24	Cat	catalase [Source:MGI Symbol;Acc:MGI:88271]	12359	ENSMUSG00000027187	MGI:88271	protein_coding
7.40302	0.861463	0.0192691	0.0451398	Snord47	small nucleolar RNA, C/D box 47 [Source:MGI Symbol;Acc:MGI:3819537]	---	ENSMUSG00000064968	MGI:3819537	snoRNA
463.91	0.860674	8.26246e-07	3.44327e-06	Uchl1	ubiquitin carboxy-terminal hydrolase L1 [Source:MGI Symbol;Acc:MGI:103149]	22223	ENSMUSG00000029223	MGI:103149	protein_coding
380.824	0.860653	3.06211e-22	3.36594e-21	Spty2d1	SPT2 chromatin protein domain containing 1 [Source:MGI Symbol;Acc:MGI:2142062]	101685	ENSMUSG00000049516	MGI:2142062	protein_coding
2006.75	0.859029	2.32126e-59	8.18878e-58	Ppp2r5a	protein phosphatase 2, regulatory subunit B', alpha [Source:MGI Symbol;Acc:MGI:2388479]	226849	ENSMUSG00000026626	MGI:2388479	protein_coding
8.39768	0.857702	0.0110018	0.0271093	Gipc2	GIPC PDZ domain containing family, member 2 [Source:MGI Symbol;Acc:MGI:1889209]	54120	ENSMUSG00000039131	MGI:1889209	protein_coding
115.193	0.8576	6.2662e-08	2.88984e-07	Gadd45g	growth arrest and DNA-damage-inducible 45 gamma [Source:MGI Symbol;Acc:MGI:1346325]	23882	ENSMUSG00000021453	MGI:1346325	protein_coding
1619.86	0.857381	6.61107e-53	1.90879e-51	Mtrr	5-methyltetrahydrofolate-homocysteine methyltransferase reductase [Source:MGI Symbol;Acc:MGI:1891037]	210009	ENSMUSG00000034617	MGI:1891037	protein_coding
0.54127	0.8563	0.0183051	0.0430707	Lypd6b	LY6/PLAUR domain containing 6B [Source:MGI Symbol;Acc:MGI:1919147]	71897	ENSMUSG00000026765	MGI:1919147	protein_coding
605.676	0.85542	3.09156e-29	4.44679e-28	Selenos	selenoprotein S [Source:MGI Symbol;Acc:MGI:95994]	109815	ENSMUSG00000075701	MGI:95994	protein_coding
384.992	0.854918	1.58666e-21	1.6768e-20	Bcorl1	BCL6 co-repressor-like 1 [Source:MGI Symbol;Acc:MGI:2443910]	320376	ENSMUSG00000036959	MGI:2443910	protein_coding
2239.79	0.853869	3.40538e-46	8.2804e-45	Gm28043	predicted gene, 28043 [Source:MGI Symbol;Acc:MGI:5547779]	---	ENSMUSG00000098374	MGI:5547779	protein_coding
598.156	0.853311	4.6782e-33	7.5371e-32	Nfkbil1	nuclear factor of kappa light polypeptide gene enhancer in B cells inhibitor like 1 [Source:MGI Symbol;Acc:MGI:1340031]	18038	ENSMUSG00000042419	MGI:1340031	protein_coding
1301.23	0.851466	4.97164e-15	3.82822e-14	Rapgef5	Rap guanine nucleotide exchange factor (GEF) 5 [Source:MGI Symbol;Acc:MGI:2444365]	217944	ENSMUSG00000041992	MGI:2444365	protein_coding
998.866	0.849271	9.56985e-48	2.44453e-46	Mrpl39	mitochondrial ribosomal protein L39 [Source:MGI Symbol;Acc:MGI:1351620]	27393	ENSMUSG00000022889	MGI:1351620	protein_coding
41.2974	0.848424	3.14347e-05	0.000111934	4930581F22Rik	RIKEN cDNA 4930581F22 gene [Source:MGI Symbol;Acc:MGI:1926184]	---	ENSMUSG00000070315	MGI:1926184	processed_transcript
1321.59	0.845945	1.39388e-28	1.94952e-27	Pik3r1	phosphoinositide-3-kinase regulatory subunit 1 [Source:MGI Symbol;Acc:MGI:97583]	18708	ENSMUSG00000041417	MGI:97583	protein_coding
2673.82	0.845026	1.65146e-140	2.78349e-138	Ppp2r2a	protein phosphatase 2, regulatory subunit B, alpha [Source:MGI Symbol;Acc:MGI:1919228]	71978	ENSMUSG00000022052	MGI:1919228	protein_coding
11641.8	0.844877	2.02763e-12	1.33595e-11	H2-D1	histocompatibility 2, D region locus 1 [Source:MGI Symbol;Acc:MGI:95896]	14964	ENSMUSG00000073411	MGI:95896	protein_coding
366.263	0.843994	3.90426e-16	3.1684e-15	Agtrap	angiotensin II, type I receptor-associated protein [Source:MGI Symbol;Acc:MGI:1339977]	11610	ENSMUSG00000029007	MGI:1339977	protein_coding
13314.4	0.842116	9.08679e-26	1.14719e-24	Dync1h1	dynein cytoplasmic 1 heavy chain 1 [Source:MGI Symbol;Acc:MGI:103147]	13424	ENSMUSG00000018707	MGI:103147	protein_coding
5806.38	0.841466	2.488e-16	2.04175e-15	Wdr1	WD repeat domain 1 [Source:MGI Symbol;Acc:MGI:1337100]	22388	ENSMUSG00000005103	MGI:1337100	protein_coding
863.508	0.840594	3.70112e-37	6.92467e-36	Vmp1	vacuole membrane protein 1 [Source:MGI Symbol;Acc:MGI:1923159]	75909	ENSMUSG00000018171	MGI:1923159	protein_coding
4826.32	0.840177	4.47948e-40	9.14445e-39	H3f3b	H3.3 histone B [Source:MGI Symbol;Acc:MGI:1101768]	15081	ENSMUSG00000016559	MGI:1101768	protein_coding
187.861	0.839746	2.33536e-07	1.0289e-06	Ppic	peptidylprolyl isomerase C [Source:MGI Symbol;Acc:MGI:97751]	19038	ENSMUSG00000024538	MGI:97751	protein_coding
20.4188	0.83968	0.000483313	0.00149107	Gm12020	predicted gene 12020 [Source:MGI Symbol;Acc:MGI:3650978]	---	ENSMUSG00000081302	MGI:3650978	processed_pseudogene
437.824	0.839664	5.72044e-23	6.46089e-22	Cbwd1	COBW domain containing 1 [Source:MGI Symbol;Acc:MGI:2385089]	226043	ENSMUSG00000024878	MGI:2385089	protein_coding
327.052	0.839168	1.79605e-13	1.26313e-12	Ncoa7	nuclear receptor coactivator 7 [Source:MGI Symbol;Acc:MGI:2444847]	211329	ENSMUSG00000039697	MGI:2444847	protein_coding
32.3469	0.838585	0.000277825	0.000884091	Gm23201	predicted gene, 23201 [Source:MGI Symbol;Acc:MGI:5452978]	---	ENSMUSG00000077565	MGI:5452978	snoRNA
12.3967	0.837836	0.0156969	0.0375067	D130040H23Rik	RIKEN cDNA D130040H23 gene [Source:MGI Symbol;Acc:MGI:2444324]	211135	ENSMUSG00000079038	MGI:2444324	protein_coding
198.513	0.837416	8.40126e-09	4.19531e-08	H2-M3	histocompatibility 2, M region locus 3 [Source:MGI Symbol;Acc:MGI:95915]	14991	ENSMUSG00000016206	MGI:95915	protein_coding
20.6235	0.837185	0.00132484	0.00383864	2700046G09Rik	RIKEN cDNA 2700046G09 gene [Source:MGI Symbol;Acc:MGI:1914438]	---	ENSMUSG00000097787	MGI:1914438	bidirectional_promoter_lncRNA
8.50114	0.836698	0.0147544	0.0354566	Gm10734	predicted gene 10734 [Source:MGI Symbol;Acc:MGI:3642559]	---	ENSMUSG00000114255	MGI:3642559	antisense
302.789	0.836583	4.7541e-22	5.16249e-21	Rab10os	RAB10, member RAS oncogene family, opposite strand [Source:MGI Symbol;Acc:MGI:1921423]	---	ENSMUSG00000079179	MGI:1921423	antisense
324.318	0.836502	7.62543e-23	8.57806e-22	Insig2	insulin induced gene 2 [Source:MGI Symbol;Acc:MGI:1920249]	72999	ENSMUSG00000003721	MGI:1920249	protein_coding
549.624	0.836176	7.93763e-28	1.07655e-26	Rnf11	ring finger protein 11 [Source:MGI Symbol;Acc:MGI:1352759]	29864	ENSMUSG00000028557	MGI:1352759	protein_coding
43.9729	0.836103	3.62241e-05	0.000128087	Kif5c	kinesin family member 5C [Source:MGI Symbol;Acc:MGI:1098269]	16574	ENSMUSG00000026764	MGI:1098269	protein_coding
13354.6	0.835962	6.85488e-21	7.05156e-20	Flna	filamin, alpha [Source:MGI Symbol;Acc:MGI:95556]	192176	ENSMUSG00000031328	MGI:95556	protein_coding
630.933	0.835568	6.95845e-31	1.05392e-29	Rab12	RAB12, member RAS oncogene family [Source:MGI Symbol;Acc:MGI:894284]	19328	ENSMUSG00000023460	MGI:894284	protein_coding
533.735	0.835394	4.83218e-30	7.1272e-29	Zfyve16	zinc finger, FYVE domain containing 16 [Source:MGI Symbol;Acc:MGI:2145181]	218441	ENSMUSG00000021706	MGI:2145181	protein_coding
976.441	0.835358	3.41248e-49	9.03276e-48	Tmem199	transmembrane protein 199 [Source:MGI Symbol;Acc:MGI:2144113]	195040	ENSMUSG00000051232	MGI:2144113	protein_coding
2260.72	0.834967	2.31409e-39	4.60949e-38	Jade2	jade family PHD finger 2 [Source:MGI Symbol;Acc:MGI:1924151]	76901	ENSMUSG00000020387	MGI:1924151	protein_coding
96.5425	0.834947	2.80275e-07	1.22605e-06	Pde8b	phosphodiesterase 8B [Source:MGI Symbol;Acc:MGI:2443999]	218461	ENSMUSG00000021684	MGI:2443999	protein_coding
1846.83	0.834219	2.5404e-51	7.02618e-50	Abi1	abl-interactor 1 [Source:MGI Symbol;Acc:MGI:104913]	11308	ENSMUSG00000058835	MGI:104913	protein_coding
2497.78	0.833659	3.44867e-84	2.16585e-82	Sec24b	Sec24 related gene family, member B (S. cerevisiae) [Source:MGI Symbol;Acc:MGI:2139764]	99683	ENSMUSG00000001052	MGI:2139764	protein_coding
577.767	0.833401	3.06625e-48	7.93522e-47	Stk3	serine/threonine kinase 3 [Source:MGI Symbol;Acc:MGI:1928487]	56274	ENSMUSG00000022329	MGI:1928487	protein_coding
3369.96	0.832564	3.77231e-52	1.06882e-50	Psmd11	proteasome (prosome, macropain) 26S subunit, non-ATPase, 11 [Source:MGI Symbol;Acc:MGI:1916327]	69077	ENSMUSG00000017428	MGI:1916327	protein_coding
1427.32	0.828815	4.61609e-12	2.96899e-11	Afp	alpha fetoprotein [Source:MGI Symbol;Acc:MGI:87951]	11576	ENSMUSG00000054932	MGI:87951	protein_coding
1598.27	0.828746	7.24093e-37	1.34329e-35	Wsb2	WD repeat and SOCS box-containing 2 [Source:MGI Symbol;Acc:MGI:2144041]	59043	ENSMUSG00000029364	MGI:2144041	protein_coding
33.0017	0.828719	0.000346162	0.0010882	Rps6ka2	ribosomal protein S6 kinase, polypeptide 2 [Source:MGI Symbol;Acc:MGI:1342290]	20112	ENSMUSG00000023809	MGI:1342290	protein_coding
2954.94	0.828427	1.14844e-71	5.49691e-70	Atf6b	activating transcription factor 6 beta [Source:MGI Symbol;Acc:MGI:105121]	12915	ENSMUSG00000015461	MGI:105121	protein_coding
118.499	0.827415	2.09938e-09	1.09727e-08	Fkbpl	FK506 binding protein-like [Source:MGI Symbol;Acc:MGI:1932127]	56299	ENSMUSG00000033739	MGI:1932127	protein_coding
1528.26	0.825427	7.79184e-84	4.84716e-82	Tmem185b	transmembrane protein 185B [Source:MGI Symbol;Acc:MGI:1917634]	226351	ENSMUSG00000098923	MGI:1917634	protein_coding
1184.36	0.824097	2.06271e-19	1.99591e-18	Pla2g5	phospholipase A2, group V [Source:MGI Symbol;Acc:MGI:101899]	18784	ENSMUSG00000041193	MGI:101899	protein_coding
31913.3	0.823895	2.53476e-97	1.94496e-95	Eif4g2	eukaryotic translation initiation factor 4, gamma 2 [Source:MGI Symbol;Acc:MGI:109207]	13690	ENSMUSG00000005610	MGI:109207	protein_coding
2031.69	0.822286	5.73189e-63	2.26066e-61	Slc31a1	solute carrier family 31, member 1 [Source:MGI Symbol;Acc:MGI:1333843]	20529	ENSMUSG00000066150	MGI:1333843	protein_coding
1430.42	0.820682	3.65179e-18	3.32318e-17	Soga1	suppressor of glucose, autophagy associated 1 [Source:MGI Symbol;Acc:MGI:2444575]	320706	ENSMUSG00000055485	MGI:2444575	protein_coding
431.259	0.820411	5.03693e-30	7.42364e-29	Cfl2	cofilin 2, muscle [Source:MGI Symbol;Acc:MGI:101763]	12632	ENSMUSG00000062929	MGI:101763	protein_coding
38.9532	0.81958	0.000469517	0.00145033	Il18bp	interleukin 18 binding protein [Source:MGI Symbol;Acc:MGI:1333800]	16068	ENSMUSG00000070427	MGI:1333800	protein_coding
60.6934	0.818671	2.72755e-06	1.08181e-05	Gm20939	predicted gene, 20939 [Source:MGI Symbol;Acc:MGI:5434295]	100044193	ENSMUSG00000095193	MGI:5434295	lincRNA
1641.9	0.818025	1.19114e-25	1.49423e-24	Sntb2	syntrophin, basic 2 [Source:MGI Symbol;Acc:MGI:101771]	20650	ENSMUSG00000041308	MGI:101771	protein_coding
1513.43	0.817077	9.49943e-24	1.10453e-22	Hgs	HGF-regulated tyrosine kinase substrate [Source:MGI Symbol;Acc:MGI:104681]	15239	ENSMUSG00000025793	MGI:104681	protein_coding
21.155	0.815755	0.00131604	0.00381483	Ctxn1	cortexin 1 [Source:MGI Symbol;Acc:MGI:88566]	330695	ENSMUSG00000048644	MGI:88566	protein_coding
1583.34	0.815511	8.4678e-48	2.16582e-46	Sh3bp2	SH3-domain binding protein 2 [Source:MGI Symbol;Acc:MGI:1346349]	24055	ENSMUSG00000054520	MGI:1346349	protein_coding
581.776	0.814903	1.01758e-34	1.74798e-33	Mettl6	methyltransferase like 6 [Source:MGI Symbol;Acc:MGI:1914261]	67011	ENSMUSG00000021891	MGI:1914261	protein_coding
607.189	0.814576	8.07591e-29	1.14491e-27	Smurf1	SMAD specific E3 ubiquitin protein ligase 1 [Source:MGI Symbol;Acc:MGI:1923038]	75788	ENSMUSG00000038780	MGI:1923038	protein_coding
500.134	0.813446	9.50755e-15	7.21944e-14	Exoc3l4	exocyst complex component 3-like 4 [Source:MGI Symbol;Acc:MGI:1921363]	74190	ENSMUSG00000021280	MGI:1921363	protein_coding
214.674	0.811178	2.93547e-07	1.28268e-06	Nectin2	nectin cell adhesion molecule 2 [Source:MGI Symbol;Acc:MGI:97822]	19294	ENSMUSG00000062300	MGI:97822	protein_coding
676.352	0.811132	7.1306e-35	1.23239e-33	Cox17	cytochrome c oxidase assembly protein 17, copper chaperone [Source:MGI Symbol;Acc:MGI:1333806]	12856	ENSMUSG00000046516	MGI:1333806	protein_coding
27.0707	0.810806	0.00260395	0.00721611	Trpc4	transient receptor potential cation channel, subfamily C, member 4 [Source:MGI Symbol;Acc:MGI:109525]	22066	ENSMUSG00000027748	MGI:109525	protein_coding
581.792	0.810467	1.78647e-35	3.14266e-34	Zfp263	zinc finger protein 263 [Source:MGI Symbol;Acc:MGI:1921370]	74120	ENSMUSG00000022529	MGI:1921370	protein_coding
11.2644	0.810461	0.0180795	0.0425909	Gm11772	predicted gene 11772 [Source:MGI Symbol;Acc:MGI:3649468]	---	ENSMUSG00000085501	MGI:3649468	antisense
34.5245	0.810259	0.000167694	0.000548958	Casz1	castor zinc finger 1 [Source:MGI Symbol;Acc:MGI:1196251]	69743	ENSMUSG00000028977	MGI:1196251	protein_coding
339.258	0.809774	3.06966e-21	3.20145e-20	Ift57	intraflagellar transport 57 [Source:MGI Symbol;Acc:MGI:1921166]	73916	ENSMUSG00000032965	MGI:1921166	protein_coding
4086.54	0.808671	2.6499e-12	1.73493e-11	Sdc3	syndecan 3 [Source:MGI Symbol;Acc:MGI:1349163]	20970	ENSMUSG00000025743	MGI:1349163	protein_coding
317.028	0.808061	1.5542e-13	1.09616e-12	Lpcat2	lysophosphatidylcholine acyltransferase 2 [Source:MGI Symbol;Acc:MGI:3606214]	270084	ENSMUSG00000033192	MGI:3606214	protein_coding
425.858	0.807667	1.56723e-21	1.65715e-20	Pfdn4	prefoldin 4 [Source:MGI Symbol;Acc:MGI:1923512]	109054	ENSMUSG00000052033	MGI:1923512	protein_coding
113.541	0.807229	2.81044e-08	1.33934e-07	Rgs3	regulator of G-protein signaling 3 [Source:MGI Symbol;Acc:MGI:1354734]	50780	ENSMUSG00000059810	MGI:1354734	protein_coding
1667.86	0.806766	2.60991e-59	9.17425e-58	Pgs1	phosphatidylglycerophosphate synthase 1 [Source:MGI Symbol;Acc:MGI:1921701]	74451	ENSMUSG00000017715	MGI:1921701	protein_coding
635.62	0.806637	4.99336e-32	7.76571e-31	Arid3a	AT rich interactive domain 3A (BRIGHT-like) [Source:MGI Symbol;Acc:MGI:1328360]	13496	ENSMUSG00000019564	MGI:1328360	protein_coding
1451.21	0.805889	3.94535e-18	3.57876e-17	Myadm	myeloid-associated differentiation marker [Source:MGI Symbol;Acc:MGI:1355332]	50918	ENSMUSG00000068566	MGI:1355332	protein_coding
169.697	0.805005	9.06375e-12	5.68322e-11	Dcun1d3	DCN1, defective in cullin neddylation 1, domain containing 3 (S. cerevisiae) [Source:MGI Symbol;Acc:MGI:2679003]	233805	ENSMUSG00000048787	MGI:2679003	protein_coding
1588.32	0.804466	1.73601e-54	5.25869e-53	Tbc1d1	TBC1 domain family, member 1 [Source:MGI Symbol;Acc:MGI:1889508]	57915	ENSMUSG00000029174	MGI:1889508	protein_coding
272.595	0.803528	4.68024e-19	4.46082e-18	Gm21969	predicted gene 21969 [Source:MGI Symbol;Acc:MGI:5439438]	---	ENSMUSG00000094439	MGI:5439438	protein_coding
846.826	0.803119	0.00018043	0.000588403	Siglec1	sialic acid binding Ig-like lectin 1, sialoadhesin [Source:MGI Symbol;Acc:MGI:99668]	20612	ENSMUSG00000027322	MGI:99668	protein_coding
23.0407	0.802515	0.00371053	0.0100442	Abca8b	ATP-binding cassette, sub-family A (ABC1), member 8b [Source:MGI Symbol;Acc:MGI:1351668]	27404	ENSMUSG00000020620	MGI:1351668	protein_coding
4253.69	0.802495	9.35128e-37	1.72504e-35	Cyfip1	cytoplasmic FMR1 interacting protein 1 [Source:MGI Symbol;Acc:MGI:1338801]	20430	ENSMUSG00000030447	MGI:1338801	protein_coding
274.248	0.802169	5.5055e-24	6.45856e-23	Phospho2	phosphatase, orphan 2 [Source:MGI Symbol;Acc:MGI:1920623]	73373	ENSMUSG00000027088	MGI:1920623	protein_coding
10.435	0.799332	0.0164484	0.0391225	Slc10a6	solute carrier family 10 (sodium/bile acid cotransporter family), member 6 [Source:MGI Symbol;Acc:MGI:1923000]	75750	ENSMUSG00000029321	MGI:1923000	protein_coding
767.904	0.797888	5.80642e-13	3.94428e-12	Impact	impact, RWD domain protein [Source:MGI Symbol;Acc:MGI:1098233]	16210	ENSMUSG00000024423	MGI:1098233	protein_coding
68773.1	0.797809	2.60926e-22	2.87616e-21	Actb	actin, beta [Source:MGI Symbol;Acc:MGI:87904]	11461	ENSMUSG00000029580	MGI:87904	protein_coding
309.894	0.795089	1.47395e-12	9.78002e-12	Tnfrsf12a	tumor necrosis factor receptor superfamily, member 12a [Source:MGI Symbol;Acc:MGI:1351484]	27279	ENSMUSG00000023905	MGI:1351484	protein_coding
1128.48	0.794347	1.18147e-51	3.30946e-50	Adprh	ADP-ribosylarginine hydrolase [Source:MGI Symbol;Acc:MGI:1098234]	11544	ENSMUSG00000002844	MGI:1098234	protein_coding
1925.61	0.793796	3.2616e-23	3.71999e-22	Myef2	myelin basic protein expression factor 2, repressor [Source:MGI Symbol;Acc:MGI:104592]	17876	ENSMUSG00000027201	MGI:104592	protein_coding
154.73	0.793247	9.6989e-15	7.35341e-14	Atg4a	autophagy related 4A, cysteine peptidase [Source:MGI Symbol;Acc:MGI:2147903]	666468	ENSMUSG00000079418	MGI:2147903	protein_coding
16.4419	0.792183	0.00367281	0.0099475	Catsperg1	cation channel sperm associated auxiliary subunit gamma 1 [Source:MGI Symbol;Acc:MGI:2443617]	320225	ENSMUSG00000049676	MGI:2443617	protein_coding
515.686	0.79214	6.77689e-25	8.20886e-24	Mreg	melanoregulin [Source:MGI Symbol;Acc:MGI:2151839]	381269	ENSMUSG00000039395	MGI:2151839	protein_coding
1027.23	0.791975	1.22378e-29	1.77971e-28	Tgif1	TGFB-induced factor homeobox 1 [Source:MGI Symbol;Acc:MGI:1194497]	21815	ENSMUSG00000047407	MGI:1194497	protein_coding
2887.14	0.791396	4.532e-44	1.03319e-42	Cyb5r3	cytochrome b5 reductase 3 [Source:MGI Symbol;Acc:MGI:94893]	109754	ENSMUSG00000018042	MGI:94893	protein_coding
548.438	0.791392	2.83781e-29	4.08777e-28	Rps6kc1	ribosomal protein S6 kinase polypeptide 1 [Source:MGI Symbol;Acc:MGI:2443419]	320119	ENSMUSG00000089872	MGI:2443419	protein_coding
1197.95	0.791159	3.45604e-28	4.76261e-27	Tpm1	tropomyosin 1, alpha [Source:MGI Symbol;Acc:MGI:98809]	22003	ENSMUSG00000032366	MGI:98809	protein_coding
1826.53	0.790572	3.56214e-37	6.67099e-36	Psmd5	proteasome (prosome, macropain) 26S subunit, non-ATPase, 5 [Source:MGI Symbol;Acc:MGI:1914248]	66998	ENSMUSG00000026869	MGI:1914248	protein_coding
1007.43	0.790137	1.29307e-08	6.34943e-08	Vcl	vinculin [Source:MGI Symbol;Acc:MGI:98927]	22330	ENSMUSG00000021823	MGI:98927	protein_coding
1736.15	0.790039	3.0453e-42	6.6211e-41	Gm20431	predicted gene 20431 [Source:MGI Symbol;Acc:MGI:5141896]	---	ENSMUSG00000089739	MGI:5141896	protein_coding
509.841	0.789089	1.3081e-22	1.45956e-21	Gm21987	predicted gene 21987 [Source:MGI Symbol;Acc:MGI:5439456]	---	ENSMUSG00000095464	MGI:5439456	protein_coding
636.098	0.788689	3.70175e-11	2.22489e-10	Gtpbp2	GTP binding protein 2 [Source:MGI Symbol;Acc:MGI:1860138]	56055	ENSMUSG00000023952	MGI:1860138	protein_coding
61.5643	0.78841	3.16558e-08	1.49737e-07	Rras	related RAS viral (r-ras) oncogene [Source:MGI Symbol;Acc:MGI:98179]	20130	ENSMUSG00000038387	MGI:98179	protein_coding
425.883	0.788318	2.21868e-19	2.14263e-18	Kctd13	potassium channel tetramerisation domain containing 13 [Source:MGI Symbol;Acc:MGI:1923739]	233877	ENSMUSG00000030685	MGI:1923739	protein_coding
439.751	0.788274	9.76015e-27	1.27633e-25	Plekha8	pleckstrin homology domain containing, family A (phosphoinositide binding specific) member 8 [Source:MGI Symbol;Acc:MGI:2681164]	231999	ENSMUSG00000005225	MGI:2681164	protein_coding
1183.81	0.785389	7.52868e-29	1.0681e-27	Sh3tc1	SH3 domain and tetratricopeptide repeats 1 [Source:MGI Symbol;Acc:MGI:2678949]	231147	ENSMUSG00000036553	MGI:2678949	protein_coding
1751.01	0.784189	5.29398e-25	6.44428e-24	Pnpt1	polyribonucleotide nucleotidyltransferase 1 [Source:MGI Symbol;Acc:MGI:1918951]	71701	ENSMUSG00000020464	MGI:1918951	protein_coding
81.6454	0.783926	6.40341e-08	2.94717e-07	Ly96	lymphocyte antigen 96 [Source:MGI Symbol;Acc:MGI:1341909]	17087	ENSMUSG00000025779	MGI:1341909	protein_coding
21.7392	0.783017	0.0103393	0.0256498	A230028O05Rik	RIKEN cDNA A230028O05 gene [Source:MGI Symbol;Acc:MGI:2442126]	---	ENSMUSG00000096960	MGI:2442126	lincRNA
411.596	0.782418	3.89207e-21	4.03743e-20	Dtx2	deltex 2, E3 ubiquitin ligase [Source:MGI Symbol;Acc:MGI:1921448]	74198	ENSMUSG00000004947	MGI:1921448	protein_coding
5914.82	0.782342	3.55609e-40	7.27448e-39	Actr3	ARP3 actin-related protein 3 [Source:MGI Symbol;Acc:MGI:1921367]	74117	ENSMUSG00000026341	MGI:1921367	protein_coding
5779.75	0.781412	5.19716e-43	1.15155e-41	Tmbim6	transmembrane BAX inhibitor motif containing 6 [Source:MGI Symbol;Acc:MGI:99682]	110213	ENSMUSG00000023010	MGI:99682	protein_coding
149.659	0.780371	3.73249e-14	2.72711e-13	Gorab	golgin, RAB6-interacting [Source:MGI Symbol;Acc:MGI:2138271]	98376	ENSMUSG00000040124	MGI:2138271	protein_coding
499.278	0.780338	2.0554e-34	3.48516e-33	Cldnd1	claudin domain containing 1 [Source:MGI Symbol;Acc:MGI:2447860]	224250	ENSMUSG00000022744	MGI:2447860	protein_coding
16335.2	0.779681	3.60121e-11	2.16644e-10	Hspa5	heat shock protein 5 [Source:MGI Symbol;Acc:MGI:95835]	14828	ENSMUSG00000026864	MGI:95835	protein_coding
34.0643	0.779301	0.00138228	0.00399393	Snora2b	small nucleolar RNA, H/ACA box 2B [Source:MGI Symbol;Acc:MGI:3819497]	---	ENSMUSG00000065939	MGI:3819497	snoRNA
6927.88	0.778901	3.05855e-31	4.67193e-30	Actn1	actinin, alpha 1 [Source:MGI Symbol;Acc:MGI:2137706]	109711	ENSMUSG00000015143	MGI:2137706	protein_coding
73.1633	0.778728	0.000302642	0.000958577	Syt7	synaptotagmin VII [Source:MGI Symbol;Acc:MGI:1859545]	54525	ENSMUSG00000024743	MGI:1859545	protein_coding
50.2025	0.778267	0.000379592	0.00118649	Ctso	cathepsin O [Source:MGI Symbol;Acc:MGI:2139628]	229445	ENSMUSG00000028015	MGI:2139628	protein_coding
3031.24	0.776882	2.03884e-25	2.53026e-24	Nfe2l1	nuclear factor, erythroid derived 2,-like 1 [Source:MGI Symbol;Acc:MGI:99421]	18023	ENSMUSG00000038615	MGI:99421	protein_coding
1317.26	0.775874	5.68168e-32	8.82226e-31	Taok3	TAO kinase 3 [Source:MGI Symbol;Acc:MGI:3041177]	330177	ENSMUSG00000061288	MGI:3041177	protein_coding
41.7132	0.775608	8.79262e-06	3.3134e-05	Prkcg	protein kinase C, gamma [Source:MGI Symbol;Acc:MGI:97597]	18752	ENSMUSG00000078816	MGI:97597	protein_coding
1737.62	0.774117	1.24712e-25	1.56147e-24	Ncoa5	nuclear receptor coactivator 5 [Source:MGI Symbol;Acc:MGI:2385165]	228869	ENSMUSG00000039804	MGI:2385165	protein_coding
452.798	0.772817	3.29105e-09	1.6945e-08	Panx1	pannexin 1 [Source:MGI Symbol;Acc:MGI:1860055]	55991	ENSMUSG00000031934	MGI:1860055	protein_coding
4979.36	0.772403	7.89245e-27	1.03346e-25	Septin11	septin 11 [Source:MGI Symbol;Acc:MGI:1277214]	52398	ENSMUSG00000058013	MGI:1277214	protein_coding
241.818	0.772192	2.17948e-13	1.52517e-12	Pex12	peroxisomal biogenesis factor 12 [Source:MGI Symbol;Acc:MGI:2144177]	103737	ENSMUSG00000018733	MGI:2144177	protein_coding
234.429	0.772039	3.6549e-21	3.7994e-20	Ttc19	tetratricopeptide repeat domain 19 [Source:MGI Symbol;Acc:MGI:1920045]	72795	ENSMUSG00000042298	MGI:1920045	protein_coding
48.2736	0.771391	2.97328e-05	0.000106219	Gm7327	predicted gene 7327 [Source:MGI Symbol;Acc:MGI:3646274]	---	ENSMUSG00000050900	MGI:3646274	processed_pseudogene
1328.75	0.771225	2.07939e-13	1.45927e-12	Anxa4	annexin A4 [Source:MGI Symbol;Acc:MGI:88030]	11746	ENSMUSG00000029994	MGI:88030	protein_coding
1118.6	0.771129	3.51277e-17	3.02894e-16	Slc44a1	solute carrier family 44, member 1 [Source:MGI Symbol;Acc:MGI:2140592]	100434	ENSMUSG00000028412	MGI:2140592	protein_coding
544.509	0.771097	9.20756e-12	5.76972e-11	Lpp	LIM domain containing preferred translocation partner in lipoma [Source:MGI Symbol;Acc:MGI:2441849]	210126	ENSMUSG00000033306	MGI:2441849	protein_coding
288.735	0.770945	9.74458e-13	6.54953e-12	Mid1	midline 1 [Source:MGI Symbol;Acc:MGI:1100537]	17318	ENSMUSG00000035299	MGI:1100537	protein_coding
229.219	0.768291	3.30225e-16	2.68648e-15	Pttg1	pituitary tumor-transforming gene 1 [Source:MGI Symbol;Acc:MGI:1353578]	30939	ENSMUSG00000020415	MGI:1353578	protein_coding
451.31	0.768214	2.27073e-18	2.09149e-17	Gk	glycerol kinase [Source:MGI Symbol;Acc:MGI:106594]	14933	ENSMUSG00000025059	MGI:106594	protein_coding
747.511	0.767869	1.61928e-37	3.05279e-36	Vps37b	vacuolar protein sorting 37B [Source:MGI Symbol;Acc:MGI:1916724]	330192	ENSMUSG00000066278	MGI:1916724	protein_coding
2533.35	0.767801	5.13971e-08	2.38707e-07	Ldlr	low density lipoprotein receptor [Source:MGI Symbol;Acc:MGI:96765]	16835	ENSMUSG00000032193	MGI:96765	protein_coding
72.8145	0.767705	1.1791e-06	4.84615e-06	6230400D17Rik	RIKEN cDNA 6230400D17 gene [Source:MGI Symbol;Acc:MGI:1923383]	---	ENSMUSG00000097577	MGI:1923383	antisense
23.2404	0.766054	0.00178309	0.00507177	K230015D01Rik	RIKEN cDNA K230015D01 gene [Source:MGI Symbol;Acc:MGI:3642019]	---	ENSMUSG00000110630	MGI:3642019	antisense
9.1308	0.765708	0.0198829	0.0464472	Gm15445	predicted gene 15445 [Source:MGI Symbol;Acc:MGI:3707341]	---	ENSMUSG00000085311	MGI:3707341	antisense
4667.34	0.764533	1.20616e-07	5.42946e-07	Atf4	activating transcription factor 4 [Source:MGI Symbol;Acc:MGI:88096]	11911	ENSMUSG00000042406	MGI:88096	protein_coding
4152.47	0.763246	2.85879e-35	5.01114e-34	Dot1l	DOT1-like, histone H3 methyltransferase (S. cerevisiae) [Source:MGI Symbol;Acc:MGI:2143886]	208266	ENSMUSG00000061589	MGI:2143886	protein_coding
1155.8	0.76244	1.22148e-23	1.41525e-22	Zc3h7a	zinc finger CCCH type containing 7 A [Source:MGI Symbol;Acc:MGI:2445044]	106205	ENSMUSG00000037965	MGI:2445044	protein_coding
1313.69	0.762364	2.9229e-18	2.67469e-17	Slc25a22	solute carrier family 25 (mitochondrial carrier, glutamate), member 22 [Source:MGI Symbol;Acc:MGI:1915517]	68267	ENSMUSG00000019082	MGI:1915517	protein_coding
14.9329	0.761683	0.00769448	0.0195686	Gm37121	predicted gene, 37121 [Source:MGI Symbol;Acc:MGI:5610349]	---	ENSMUSG00000103032	MGI:5610349	TEC
1664.14	0.761634	4.04713e-25	4.94176e-24	Tasor2	transcription activation suppressor family member 2 [Source:MGI Symbol;Acc:MGI:2145274]	105203	ENSMUSG00000033799	MGI:2145274	protein_coding
3095.99	0.761253	7.68581e-46	1.8416e-44	Acsl5	acyl-CoA synthetase long-chain family member 5 [Source:MGI Symbol;Acc:MGI:1919129]	433256	ENSMUSG00000024981	MGI:1919129	protein_coding
20.4571	0.759427	0.00381404	0.0103045	Gm9320	predicted gene 9320 [Source:MGI Symbol;Acc:MGI:3645000]	---	ENSMUSG00000100865	MGI:3645000	transcribed_processed_pseudogene
2783.25	0.759412	5.74045e-56	1.82583e-54	Rrs1	ribosome biogenesis regulator 1 [Source:MGI Symbol;Acc:MGI:1929721]	59014	ENSMUSG00000061024	MGI:1929721	protein_coding
732.051	0.759397	2.99213e-25	3.67631e-24	Ccdc25	coiled-coil domain containing 25 [Source:MGI Symbol;Acc:MGI:1914429]	67179	ENSMUSG00000022035	MGI:1914429	protein_coding
2254.21	0.759103	3.81107e-39	7.5532e-38	Ralb	v-ral simian leukemia viral oncogene B [Source:MGI Symbol;Acc:MGI:1927244]	64143	ENSMUSG00000004451	MGI:1927244	protein_coding
547.358	0.758095	5.14519e-41	1.07825e-39	Mtf1	metal response element binding transcription factor 1 [Source:MGI Symbol;Acc:MGI:101786]	17764	ENSMUSG00000028890	MGI:101786	protein_coding
563.408	0.758067	7.5571e-24	8.82333e-23	2410131K14Rik	RIKEN cDNA 2410131K14 gene [Source:MGI Symbol;Acc:MGI:1924042]	76792	ENSMUSG00000032840	MGI:1924042	protein_coding
240.69	0.757992	5.863e-08	2.70896e-07	Tmem219	transmembrane protein 219 [Source:MGI Symbol;Acc:MGI:1915992]	68742	ENSMUSG00000060538	MGI:1915992	protein_coding
913.556	0.757809	7.59668e-27	9.95393e-26	Ikbkb	inhibitor of kappaB kinase beta [Source:MGI Symbol;Acc:MGI:1338071]	16150	ENSMUSG00000031537	MGI:1338071	protein_coding
703.018	0.757573	6.75712e-19	6.38478e-18	Clcn6	chloride channel, voltage-sensitive 6 [Source:MGI Symbol;Acc:MGI:1347049]	26372	ENSMUSG00000029016	MGI:1347049	protein_coding
1186.78	0.755789	7.97513e-16	6.37493e-15	Pcdh7	protocadherin 7 [Source:MGI Symbol;Acc:MGI:1860487]	54216	ENSMUSG00000029108	MGI:1860487	protein_coding
3430.34	0.754929	3.09941e-20	3.11362e-19	Slc20a1	solute carrier family 20, member 1 [Source:MGI Symbol;Acc:MGI:108392]	20515	ENSMUSG00000027397	MGI:108392	protein_coding
4190.87	0.754902	1.38721e-18	1.28976e-17	Nckap1l	NCK associated protein 1 like [Source:MGI Symbol;Acc:MGI:1926063]	105855	ENSMUSG00000022488	MGI:1926063	protein_coding
444.411	0.754597	2.22748e-19	2.15007e-18	Exoc6b	exocyst complex component 6B [Source:MGI Symbol;Acc:MGI:1923164]	75914	ENSMUSG00000033769	MGI:1923164	protein_coding
1757.34	0.754301	1.00136e-28	1.41149e-27	Fbrs	fibrosin [Source:MGI Symbol;Acc:MGI:104648]	14123	ENSMUSG00000042423	MGI:104648	protein_coding
25.4658	0.753119	0.00281113	0.0077478	Gm26549	predicted gene, 26549 [Source:MGI Symbol;Acc:MGI:5477043]	---	ENSMUSG00000097217	MGI:5477043	bidirectional_promoter_lncRNA
580.155	0.752412	1.36417e-13	9.6559e-13	Gm43351	predicted gene 43351 [Source:MGI Symbol;Acc:MGI:5663488]	---	ENSMUSG00000105769	MGI:5663488	lincRNA
675.734	0.751933	2.58026e-14	1.91145e-13	Me1	malic enzyme 1, NADP(+)-dependent, cytosolic [Source:MGI Symbol;Acc:MGI:97043]	17436	ENSMUSG00000032418	MGI:97043	protein_coding
2370.67	0.751553	7.43035e-52	2.08727e-50	Ncdn	neurochondrin [Source:MGI Symbol;Acc:MGI:1347351]	26562	ENSMUSG00000028833	MGI:1347351	protein_coding
1911.71	0.748527	2.99254e-70	1.38203e-68	Med15	mediator complex subunit 15 [Source:MGI Symbol;Acc:MGI:2137379]	94112	ENSMUSG00000012114	MGI:2137379	protein_coding
250.871	0.747952	2.94462e-16	2.40248e-15	Med7	mediator complex subunit 7 [Source:MGI Symbol;Acc:MGI:1913463]	66213	ENSMUSG00000020397	MGI:1913463	protein_coding
1266.68	0.747501	3.77843e-05	0.000133412	Itgb2	integrin beta 2 [Source:MGI Symbol;Acc:MGI:96611]	16414	ENSMUSG00000000290	MGI:96611	protein_coding
12.8723	0.746726	0.0121542	0.0297112	Gm4833	predicted gene 4833 [Source:MGI Symbol;Acc:MGI:3646586]	---	ENSMUSG00000117428	MGI:3646586	processed_pseudogene
2001.11	0.746272	2.87058e-11	1.7391e-10	Dtx4	deltex 4, E3 ubiquitin ligase [Source:MGI Symbol;Acc:MGI:2672905]	207521	ENSMUSG00000039982	MGI:2672905	protein_coding
961.256	0.746234	2.52092e-43	5.64915e-42	Txndc9	thioredoxin domain containing 9 [Source:MGI Symbol;Acc:MGI:2138153]	98258	ENSMUSG00000058407	MGI:2138153	protein_coding
44.0699	0.746224	0.00115298	0.00337042	Coq8a	coenzyme Q8A [Source:MGI Symbol;Acc:MGI:1914676]	67426	ENSMUSG00000026489	MGI:1914676	protein_coding
2078.73	0.745759	5.6363e-29	8.01355e-28	Mtss1	MTSS I-BAR domain containing 1 [Source:MGI Symbol;Acc:MGI:2384818]	211401	ENSMUSG00000022353	MGI:2384818	protein_coding
581.044	0.745169	1.07439e-18	1.00603e-17	Zfas1	zinc finger, NFX1-type containing 1, antisense RNA 1 [Source:MGI Symbol;Acc:MGI:1916199]	---	ENSMUSG00000074578	MGI:1916199	processed_transcript
5330.95	0.745165	1.17326e-14	8.86462e-14	Ubr4	ubiquitin protein ligase E3 component n-recognin 4 [Source:MGI Symbol;Acc:MGI:1916366]	69116	ENSMUSG00000066036	MGI:1916366	protein_coding
624.436	0.745132	1.33489e-20	1.36182e-19	Socs7	suppressor of cytokine signaling 7 [Source:MGI Symbol;Acc:MGI:2651588]	192157	ENSMUSG00000038485	MGI:2651588	protein_coding
3123.76	0.744553	3.99595e-33	6.45903e-32	Ppfibp1	PTPRF interacting protein, binding protein 1 (liprin beta 1) [Source:MGI Symbol;Acc:MGI:1914783]	67533	ENSMUSG00000016487	MGI:1914783	protein_coding
915.512	0.743275	7.83227e-10	4.23157e-09	Cited2	Cbp/p300-interacting transactivator, with Glu/Asp-rich carboxy-terminal domain, 2 [Source:MGI Symbol;Acc:MGI:1306784]	17684	ENSMUSG00000039910	MGI:1306784	protein_coding
126.227	0.742688	1.9391e-06	7.80547e-06	Cd109	CD109 antigen [Source:MGI Symbol;Acc:MGI:2445221]	235505	ENSMUSG00000046186	MGI:2445221	protein_coding
2627.13	0.742644	9.56908e-28	1.29514e-26	Cyfip2	cytoplasmic FMR1 interacting protein 2 [Source:MGI Symbol;Acc:MGI:1924134]	76884	ENSMUSG00000020340	MGI:1924134	protein_coding
117.821	0.742292	9.42004e-11	5.47812e-10	Actr3-ps	actin related protein 3, pseudogene [Source:MGI Symbol;Acc:MGI:3648640]	---	ENSMUSG00000082319	MGI:3648640	processed_pseudogene
252.185	0.741691	7.12794e-15	5.44607e-14	Map6	microtubule-associated protein 6 [Source:MGI Symbol;Acc:MGI:1201690]	17760	ENSMUSG00000055407	MGI:1201690	protein_coding
36.166	0.741485	0.000158347	0.00052026	Gm37199	predicted gene, 37199 [Source:MGI Symbol;Acc:MGI:5610427]	---	ENSMUSG00000104068	MGI:5610427	TEC
68.8065	0.740042	0.000171133	0.000559567	Piwil2	piwi-like RNA-mediated gene silencing 2 [Source:MGI Symbol;Acc:MGI:1930036]	57746	ENSMUSG00000033644	MGI:1930036	protein_coding
2060.57	0.739879	6.60004e-16	5.30154e-15	Tax1bp1	Tax1 (human T cell leukemia virus type I) binding protein 1 [Source:MGI Symbol;Acc:MGI:1289308]	52440	ENSMUSG00000004535	MGI:1289308	protein_coding
1382.26	0.739816	1.35165e-59	4.80261e-58	Rab21	RAB21, member RAS oncogene family [Source:MGI Symbol;Acc:MGI:894308]	216344	ENSMUSG00000020132	MGI:894308	protein_coding
116.338	0.739794	5.09267e-05	0.00017734	Gm13657	predicted gene 13657 [Source:MGI Symbol;Acc:MGI:3650031]	---	ENSMUSG00000086813	MGI:3650031	processed_transcript
595.426	0.739425	1.13395e-12	7.58271e-12	Rab7b	RAB7B, member RAS oncogene family [Source:MGI Symbol;Acc:MGI:2442295]	226421	ENSMUSG00000052688	MGI:2442295	protein_coding
836.121	0.739005	1.93147e-21	2.03683e-20	Lrrfip2	leucine rich repeat (in FLII) interacting protein 2 [Source:MGI Symbol;Acc:MGI:1918518]	71268	ENSMUSG00000032497	MGI:1918518	protein_coding
319.071	0.738481	3.37134e-17	2.91336e-16	Zfp319	zinc finger protein 319 [Source:MGI Symbol;Acc:MGI:1890618]	79233	ENSMUSG00000046556	MGI:1890618	protein_coding
21.7271	0.737097	0.00414685	0.0111335	Gm43518	predicted gene 43518 [Source:MGI Symbol;Acc:MGI:5663655]	---	ENSMUSG00000105875	MGI:5663655	protein_coding
1297.39	0.735299	4.18032e-38	8.00348e-37	Zwint	ZW10 interactor [Source:MGI Symbol;Acc:MGI:1289227]	52696	ENSMUSG00000019923	MGI:1289227	protein_coding
238.685	0.735242	4.51073e-10	2.48052e-09	4833438C02Rik	RIKEN cDNA 4833438C02 gene [Source:MGI Symbol;Acc:MGI:2147599]	---	ENSMUSG00000118087	MGI:2147599	bidirectional_promoter_lncRNA
9.90821	0.73386	0.0178397	0.0420913	Sh2d5	SH2 domain containing 5 [Source:MGI Symbol;Acc:MGI:2446215]	230863	ENSMUSG00000045349	MGI:2446215	protein_coding
150.977	0.733358	4.63308e-10	2.54213e-09	Itga7	integrin alpha 7 [Source:MGI Symbol;Acc:MGI:102700]	16404	ENSMUSG00000025348	MGI:102700	protein_coding
300.244	0.733227	1.01374e-11	6.32628e-11	Crim1	cysteine rich transmembrane BMP regulator 1 (chordin like) [Source:MGI Symbol;Acc:MGI:1354756]	50766	ENSMUSG00000024074	MGI:1354756	protein_coding
3348.86	0.733168	2.81496e-12	1.84055e-11	Anpep	alanyl (membrane) aminopeptidase [Source:MGI Symbol;Acc:MGI:5000466]	16790	ENSMUSG00000039062	MGI:5000466	protein_coding
1943.71	0.732452	3.17393e-11	1.91524e-10	Stxbp1	syntaxin binding protein 1 [Source:MGI Symbol;Acc:MGI:107363]	20910	ENSMUSG00000026797	MGI:107363	protein_coding
111.558	0.731975	1.00253e-06	4.14552e-06	Gm9892	predicted gene 9892 [Source:MGI Symbol;Acc:MGI:3701610]	---	ENSMUSG00000052825	MGI:3701610	processed_pseudogene
260.731	0.731627	9.4105e-09	4.67797e-08	Trit1	tRNA isopentenyltransferase 1 [Source:MGI Symbol;Acc:MGI:1914216]	66966	ENSMUSG00000028653	MGI:1914216	protein_coding
326.298	0.731486	2.18069e-13	1.52547e-12	Zfp703	zinc finger protein 703 [Source:MGI Symbol;Acc:MGI:2662729]	353310	ENSMUSG00000085795	MGI:2662729	protein_coding
332.945	0.729155	6.81508e-18	6.11589e-17	Gm43064	predicted gene 43064 [Source:MGI Symbol;Acc:MGI:5663201]	---	ENSMUSG00000105053	MGI:5663201	protein_coding
32.4532	0.729006	0.000698768	0.00210442	Gm39460	predicted gene, 39460 [Source:MGI Symbol;Acc:MGI:5622345]	---	ENSMUSG00000111528	MGI:5622345	lincRNA
507.599	0.728764	3.02883e-18	2.76777e-17	Gk5	glycerol kinase 5 (putative) [Source:MGI Symbol;Acc:MGI:2443336]	235533	ENSMUSG00000041440	MGI:2443336	protein_coding
394.085	0.728489	5.2983e-25	6.44556e-24	Tmem68	transmembrane protein 68 [Source:MGI Symbol;Acc:MGI:1919348]	72098	ENSMUSG00000028232	MGI:1919348	protein_coding
310.897	0.728	6.15926e-12	3.91682e-11	Zfp462	zinc finger protein 462 [Source:MGI Symbol;Acc:MGI:107690]	242466	ENSMUSG00000060206	MGI:107690	protein_coding
1028.79	0.727271	3.04295e-32	4.76245e-31	Pik3c2a	phosphatidylinositol-4-phosphate 3-kinase catalytic subunit type 2 alpha [Source:MGI Symbol;Acc:MGI:1203729]	18704	ENSMUSG00000030660	MGI:1203729	protein_coding
5948.65	0.726553	2.57471e-12	1.68682e-11	Myo10	myosin X [Source:MGI Symbol;Acc:MGI:107716]	17909	ENSMUSG00000022272	MGI:107716	protein_coding
26.6406	0.72623	0.000851468	0.00253601	AC159819.1	ubiquitin-conjugating enzyme E2S (Ube2s) retrogene	---	ENSMUSG00000118653	---	protein_coding
5021.11	0.726128	6.12977e-30	9.00739e-29	Slc11a1	solute carrier family 11 (proton-coupled divalent metal ion transporters), member 1 [Source:MGI Symbol;Acc:MGI:1345275]	18173	ENSMUSG00000026177	MGI:1345275	protein_coding
506.055	0.72608	2.10854e-21	2.21999e-20	Mier2	MIER family member 2 [Source:MGI Symbol;Acc:MGI:1917677]	70427	ENSMUSG00000042570	MGI:1917677	protein_coding
730.656	0.726046	3.44528e-23	3.92042e-22	Focad	focadhesin [Source:MGI Symbol;Acc:MGI:2676921]	230393	ENSMUSG00000038368	MGI:2676921	protein_coding
83.8742	0.72562	0.00105446	0.00309803	Tal2	T cell acute lymphocytic leukemia 2 [Source:MGI Symbol;Acc:MGI:99540]	21350	ENSMUSG00000028417	MGI:99540	protein_coding
7009.46	0.724897	3.31708e-42	7.18823e-41	Lrrc59	leucine rich repeat containing 59 [Source:MGI Symbol;Acc:MGI:2138133]	98238	ENSMUSG00000020869	MGI:2138133	protein_coding
1160.62	0.724253	2.80552e-32	4.40134e-31	Rel	reticuloendotheliosis oncogene [Source:MGI Symbol;Acc:MGI:97897]	19696	ENSMUSG00000020275	MGI:97897	protein_coding
94.55	0.72421	1.582e-07	7.03903e-07	Thap6	THAP domain containing 6 [Source:MGI Symbol;Acc:MGI:1922436]	---	ENSMUSG00000102644	MGI:1922436	transcribed_unitary_pseudogene
18.6072	0.723652	0.0117131	0.0287255	Gm39556	predicted gene, 39556 [Source:MGI Symbol;Acc:MGI:5622441]	---	ENSMUSG00000116380	MGI:5622441	lincRNA
9663.32	0.723313	1.17375e-14	8.86491e-14	Pgd	phosphogluconate dehydrogenase [Source:MGI Symbol;Acc:MGI:97553]	110208	ENSMUSG00000028961	MGI:97553	protein_coding
1158.04	0.723044	8.97229e-63	3.51757e-61	Acbd3	acyl-Coenzyme A binding domain containing 3 [Source:MGI Symbol;Acc:MGI:2181074]	170760	ENSMUSG00000026499	MGI:2181074	protein_coding
1970.02	0.722826	3.04452e-30	4.52434e-29	Ralgapa2	Ral GTPase activating protein, alpha subunit 2 (catalytic) [Source:MGI Symbol;Acc:MGI:3036245]	241694	ENSMUSG00000037110	MGI:3036245	protein_coding
26.8896	0.721867	0.00112179	0.00328557	Snord49b	small nucleolar RNA, C/D box 49B [Source:MGI Symbol;Acc:MGI:3819539]	---	ENSMUSG00000064437	MGI:3819539	snoRNA
5974.88	0.721296	5.04684e-71	2.38095e-69	Ube2d3	ubiquitin-conjugating enzyme E2D 3 [Source:MGI Symbol;Acc:MGI:1913355]	66105	ENSMUSG00000078578	MGI:1913355	protein_coding
225.964	0.720445	0.0149788	0.0359259	Cd52	CD52 antigen [Source:MGI Symbol;Acc:MGI:1346088]	23833	ENSMUSG00000000682	MGI:1346088	protein_coding
4758.66	0.72026	1.03909e-18	9.73436e-18	Igsf8	immunoglobulin superfamily, member 8 [Source:MGI Symbol;Acc:MGI:2154090]	140559	ENSMUSG00000038034	MGI:2154090	protein_coding
434.61	0.72022	5.46305e-17	4.63959e-16	Gbe1	glucan (1,4-alpha-), branching enzyme 1 [Source:MGI Symbol;Acc:MGI:1921435]	74185	ENSMUSG00000022707	MGI:1921435	protein_coding
103.636	0.719987	5.69054e-07	2.41588e-06	0610038B21Rik	RIKEN cDNA 0610038B21 gene [Source:MGI Symbol;Acc:MGI:1917595]	---	ENSMUSG00000097882	MGI:1917595	antisense
1968.92	0.7192	6.98616e-26	8.86531e-25	Adrm1	adhesion regulating molecule 1 [Source:MGI Symbol;Acc:MGI:1929289]	56436	ENSMUSG00000039041	MGI:1929289	protein_coding
474.365	0.71868	7.54142e-19	7.09865e-18	Bcl2l2	BCL2-like 2 [Source:MGI Symbol;Acc:MGI:108052]	12050	ENSMUSG00000089682	MGI:108052	protein_coding
286.875	0.717452	3.76634e-17	3.23908e-16	Manbal	mannosidase, beta A, lysosomal-like [Source:MGI Symbol;Acc:MGI:1916411]	69161	ENSMUSG00000063019	MGI:1916411	protein_coding
259.011	0.717216	5.45581e-09	2.76293e-08	Lztfl1	leucine zipper transcription factor-like 1 [Source:MGI Symbol;Acc:MGI:1934860]	93730	ENSMUSG00000025245	MGI:1934860	protein_coding
343.572	0.716661	1.32558e-10	7.64339e-10	Slfn3	schlafen 3 [Source:MGI Symbol;Acc:MGI:1329005]	20557	ENSMUSG00000018986	MGI:1329005	protein_coding
49.7944	0.716057	5.89825e-06	2.26247e-05	Gm11696	predicted gene 11696 [Source:MGI Symbol;Acc:MGI:3701776]	---	ENSMUSG00000056687	MGI:3701776	antisense
1014.09	0.71407	6.09824e-18	5.4912e-17	Ccnl1	cyclin L1 [Source:MGI Symbol;Acc:MGI:1922664]	56706	ENSMUSG00000027829	MGI:1922664	protein_coding
39.6735	0.713689	0.000419577	0.00130485	Mob3b	MOB kinase activator 3B [Source:MGI Symbol;Acc:MGI:2664539]	214944	ENSMUSG00000073910	MGI:2664539	protein_coding
74.0292	0.713658	1.52223e-06	6.17282e-06	Angpt2	angiopoietin 2 [Source:MGI Symbol;Acc:MGI:1202890]	11601	ENSMUSG00000031465	MGI:1202890	protein_coding
5329.14	0.713077	1.37867e-36	2.52436e-35	Rars	arginyl-tRNA synthetase [Source:MGI Symbol;Acc:MGI:1914297]	104458	ENSMUSG00000018848	MGI:1914297	protein_coding
20.613	0.713057	0.00286232	0.00787836	Clec4n	C-type lectin domain family 4, member n [Source:MGI Symbol;Acc:MGI:1861231]	56620	ENSMUSG00000023349	MGI:1861231	protein_coding
2357.1	0.712715	7.85376e-38	1.48919e-36	Dync1i2	dynein cytoplasmic 1 intermediate chain 2 [Source:MGI Symbol;Acc:MGI:107750]	13427	ENSMUSG00000027012	MGI:107750	protein_coding
809.975	0.712486	1.73864e-10	9.92931e-10	Per1	period circadian clock 1 [Source:MGI Symbol;Acc:MGI:1098283]	18626	ENSMUSG00000020893	MGI:1098283	protein_coding
2226.52	0.712451	1.00346e-26	1.31135e-25	Smg7	Smg-7 homolog, nonsense mediated mRNA decay factor (C. elegans) [Source:MGI Symbol;Acc:MGI:2682334]	226517	ENSMUSG00000042772	MGI:2682334	protein_coding
15.4042	0.712053	0.0120429	0.029472	Tigd3	tigger transposable element derived 3 [Source:MGI Symbol;Acc:MGI:2681860]	332359	ENSMUSG00000044390	MGI:2681860	protein_coding
2423.59	0.7116	1.68809e-17	1.48281e-16	Ccdc88b	coiled-coil domain containing 88B [Source:MGI Symbol;Acc:MGI:1925567]	78317	ENSMUSG00000047810	MGI:1925567	protein_coding
543.862	0.711515	8.8323e-13	5.95056e-12	Pcx	pyruvate carboxylase [Source:MGI Symbol;Acc:MGI:97520]	18563	ENSMUSG00000024892	MGI:97520	protein_coding
826.281	0.709417	1.45525e-18	1.35174e-17	Mdfic	MyoD family inhibitor domain containing [Source:MGI Symbol;Acc:MGI:104611]	16543	ENSMUSG00000041390	MGI:104611	protein_coding
167.604	0.709155	5.10369e-06	1.96841e-05	Arhgef3	Rho guanine nucleotide exchange factor (GEF) 3 [Source:MGI Symbol;Acc:MGI:1918954]	71704	ENSMUSG00000021895	MGI:1918954	protein_coding
374.34	0.708816	9.38602e-09	4.66933e-08	Crybg1	crystallin beta-gamma domain containing 1 [Source:MGI Symbol;Acc:MGI:109544]	11630	ENSMUSG00000019866	MGI:109544	protein_coding
3542.08	0.708525	2.16221e-23	2.47756e-22	Ehbp1l1	EH domain binding protein 1-like 1 [Source:MGI Symbol;Acc:MGI:3612340]	114601	ENSMUSG00000024937	MGI:3612340	protein_coding
853.576	0.707715	6.29942e-22	6.78082e-21	Gpr132	G protein-coupled receptor 132 [Source:MGI Symbol;Acc:MGI:1890220]	56696	ENSMUSG00000021298	MGI:1890220	protein_coding
519.057	0.707356	1.32072e-08	6.47552e-08	Syne2	spectrin repeat containing, nuclear envelope 2 [Source:MGI Symbol;Acc:MGI:2449316]	319565	ENSMUSG00000063450	MGI:2449316	protein_coding
14.6614	0.705509	0.012939	0.0314543	Vcan	versican [Source:MGI Symbol;Acc:MGI:102889]	13003	ENSMUSG00000021614	MGI:102889	protein_coding
31.8107	0.704829	0.000857753	0.00255396	Gm14040	predicted gene 14040 [Source:MGI Symbol;Acc:MGI:3651082]	---	ENSMUSG00000086637	MGI:3651082	sense_intronic
389.913	0.703618	1.70423e-19	1.65718e-18	Ap4b1	adaptor-related protein complex AP-4, beta 1 [Source:MGI Symbol;Acc:MGI:1337130]	67489	ENSMUSG00000032952	MGI:1337130	protein_coding
93.4998	0.702867	2.0554e-08	9.89806e-08	BC002059	cDNA sequence BC002059 [Source:MGI Symbol;Acc:MGI:2384864]	---	ENSMUSG00000060149	MGI:2384864	lincRNA
231.125	0.701774	9.36445e-13	6.29833e-12	Snx16	sorting nexin 16 [Source:MGI Symbol;Acc:MGI:1921968]	74718	ENSMUSG00000027534	MGI:1921968	protein_coding
1225.16	0.70146	6.10531e-11	3.60685e-10	Csf2ra	colony stimulating factor 2 receptor, alpha, low-affinity (granulocyte-macrophage) [Source:MGI Symbol;Acc:MGI:1339754]	12982	ENSMUSG00000059326	MGI:1339754	protein_coding
1626.55	0.701042	2.05722e-25	2.55147e-24	Dgkh	diacylglycerol kinase, eta [Source:MGI Symbol;Acc:MGI:2444188]	380921	ENSMUSG00000034731	MGI:2444188	protein_coding
8014.32	0.700932	4.07491e-26	5.20786e-25	Rrbp1	ribosome binding protein 1 [Source:MGI Symbol;Acc:MGI:1932395]	81910	ENSMUSG00000027422	MGI:1932395	protein_coding
321.071	0.700904	5.5848e-08	2.58466e-07	Prmt2	protein arginine N-methyltransferase 2 [Source:MGI Symbol;Acc:MGI:1316652]	15468	ENSMUSG00000020230	MGI:1316652	protein_coding
879.7	0.700479	1.19543e-12	7.98573e-12	Alas1	aminolevulinic acid synthase 1 [Source:MGI Symbol;Acc:MGI:87989]	11655	ENSMUSG00000032786	MGI:87989	protein_coding
1413.15	0.700455	1.06456e-41	2.26707e-40	Cln5	ceroid-lipofuscinosis, neuronal 5 [Source:MGI Symbol;Acc:MGI:2442253]	211286	ENSMUSG00000022125	MGI:2442253	protein_coding
589.927	0.699411	7.99333e-17	6.72764e-16	Rmc1	regulator of MON1-CCZ1 [Source:MGI Symbol;Acc:MGI:1916528]	76482	ENSMUSG00000024410	MGI:1916528	protein_coding
1094.61	0.699149	5.5087e-22	5.96222e-21	Pfkfb3	6-phosphofructo-2-kinase/fructose-2,6-biphosphatase 3 [Source:MGI Symbol;Acc:MGI:2181202]	170768	ENSMUSG00000026773	MGI:2181202	protein_coding
279.117	0.698753	7.99172e-13	5.39136e-12	Serpinb8	serine (or cysteine) peptidase inhibitor, clade B, member 8 [Source:MGI Symbol;Acc:MGI:894657]	20725	ENSMUSG00000026315	MGI:894657	protein_coding
720.86	0.698184	3.73994e-21	3.88371e-20	Fhl3	four and a half LIM domains 3 [Source:MGI Symbol;Acc:MGI:1341092]	14201	ENSMUSG00000032643	MGI:1341092	protein_coding
3260.07	0.697196	2.90288e-61	1.09246e-59	Gtpbp4	GTP binding protein 4 [Source:MGI Symbol;Acc:MGI:1916487]	69237	ENSMUSG00000021149	MGI:1916487	protein_coding
256.9	0.697132	7.0178e-10	3.803e-09	Utp23	UTP23 small subunit processome component [Source:MGI Symbol;Acc:MGI:1925831]	78581	ENSMUSG00000022313	MGI:1925831	protein_coding
2206.93	0.696953	7.12265e-34	1.18631e-32	Ppa1	pyrophosphatase (inorganic) 1 [Source:MGI Symbol;Acc:MGI:97831]	67895	ENSMUSG00000020089	MGI:97831	protein_coding
551.078	0.69616	1.11174e-06	4.57692e-06	Tcp11l1	t-complex 11 like 1 [Source:MGI Symbol;Acc:MGI:2444263]	320554	ENSMUSG00000027175	MGI:2444263	protein_coding
49.503	0.695482	9.52214e-05	0.000321866	Lyrm1	LYR motif containing 1 [Source:MGI Symbol;Acc:MGI:1921169]	73919	ENSMUSG00000030922	MGI:1921169	protein_coding
456.853	0.695426	2.02947e-17	1.77163e-16	Ciao2b	cytosolic iron-sulfur assembly component 2B [Source:MGI Symbol;Acc:MGI:1915773]	68523	ENSMUSG00000031879	MGI:1915773	protein_coding
2626.56	0.694702	2.54761e-35	4.46965e-34	Galnt6	polypeptide N-acetylgalactosaminyltransferase 6 [Source:MGI Symbol;Acc:MGI:1891640]	207839	ENSMUSG00000037280	MGI:1891640	protein_coding
857.556	0.694526	9.53544e-18	8.50085e-17	Rffl	ring finger and FYVE like domain containing protein [Source:MGI Symbol;Acc:MGI:1914588]	67338	ENSMUSG00000020696	MGI:1914588	protein_coding
1449.42	0.694475	9.78004e-32	1.51146e-30	Rab22a	RAB22A, member RAS oncogene family [Source:MGI Symbol;Acc:MGI:105072]	19334	ENSMUSG00000027519	MGI:105072	protein_coding
1329.43	0.694383	2.73335e-17	2.3693e-16	Furin	furin (paired basic amino acid cleaving enzyme) [Source:MGI Symbol;Acc:MGI:97513]	18550	ENSMUSG00000030530	MGI:97513	protein_coding
57.9087	0.693724	8.47088e-06	3.1995e-05	Zfp438	zinc finger protein 438 [Source:MGI Symbol;Acc:MGI:2444919]	240186	ENSMUSG00000050945	MGI:2444919	protein_coding
469.022	0.693692	2.78648e-07	1.21974e-06	Clip2	CAP-GLY domain containing linker protein 2 [Source:MGI Symbol;Acc:MGI:1313136]	269713	ENSMUSG00000063146	MGI:1313136	protein_coding
689.611	0.693123	5.79836e-22	6.26057e-21	Dcakd	dephospho-CoA kinase domain containing [Source:MGI Symbol;Acc:MGI:1915337]	68087	ENSMUSG00000020935	MGI:1915337	protein_coding
13.8529	0.69308	0.0197379	0.0461447	Gm11221	predicted gene 11221 [Source:MGI Symbol;Acc:MGI:3651633]	---	ENSMUSG00000082998	MGI:3651633	processed_pseudogene
24.8236	0.693019	0.011523	0.0282875	Ppp1r3f	protein phosphatase 1, regulatory subunit 3F [Source:MGI Symbol;Acc:MGI:1859617]	54646	ENSMUSG00000039556	MGI:1859617	protein_coding
2172.65	0.691297	1.54406e-21	1.63352e-20	Ipo4	importin 4 [Source:MGI Symbol;Acc:MGI:1923001]	75751	ENSMUSG00000002319	MGI:1923001	protein_coding
26.0623	0.69073	0.0101916	0.0253397	H1f3	H1.3 linker histone, cluster member [Source:MGI Symbol;Acc:MGI:107502]	14957	ENSMUSG00000052565	MGI:107502	protein_coding
2331.06	0.68995	1.70865e-12	1.12993e-11	Mafg	v-maf musculoaponeurotic fibrosarcoma oncogene family, protein G (avian) [Source:MGI Symbol;Acc:MGI:96911]	17134	ENSMUSG00000051510	MGI:96911	protein_coding
5045.73	0.689868	6.803e-24	7.957e-23	Plxnd1	plexin D1 [Source:MGI Symbol;Acc:MGI:2154244]	67784	ENSMUSG00000030123	MGI:2154244	protein_coding
383.754	0.688796	2.86397e-14	2.11368e-13	Selenow	selenoprotein W [Source:MGI Symbol;Acc:MGI:1100878]	20364	ENSMUSG00000041571	MGI:1100878	protein_coding
3590.21	0.688725	3.47022e-71	1.64107e-69	Max	Max protein [Source:MGI Symbol;Acc:MGI:96921]	17187	ENSMUSG00000059436	MGI:96921	protein_coding
625.96	0.68865	7.4621e-31	1.12934e-29	Eif2b3	eukaryotic translation initiation factor 2B, subunit 3 [Source:MGI Symbol;Acc:MGI:1313286]	108067	ENSMUSG00000028683	MGI:1313286	protein_coding
1440.14	0.688507	3.93369e-11	2.35926e-10	Psma5	proteasome subunit alpha 5 [Source:MGI Symbol;Acc:MGI:1347009]	26442	ENSMUSG00000068749	MGI:1347009	protein_coding
324.101	0.68814	3.4927e-14	2.55854e-13	Naif1	nuclear apoptosis inducing factor 1 [Source:MGI Symbol;Acc:MGI:1918504]	71254	ENSMUSG00000039164	MGI:1918504	protein_coding
95.5842	0.688061	9.06225e-06	3.40915e-05	Pgrmc1	progesterone receptor membrane component 1 [Source:MGI Symbol;Acc:MGI:1858305]	53328	ENSMUSG00000006373	MGI:1858305	protein_coding
363.186	0.68625	1.85724e-15	1.4609e-14	Pdgfa	platelet derived growth factor, alpha [Source:MGI Symbol;Acc:MGI:97527]	18590	ENSMUSG00000025856	MGI:97527	protein_coding
222.057	0.684644	5.80034e-10	3.16237e-09	Tmem138	transmembrane protein 138 [Source:MGI Symbol;Acc:MGI:1920232]	72982	ENSMUSG00000024666	MGI:1920232	protein_coding
57.8599	0.684252	0.0184756	0.0434368	Gm17494	predicted gene, 17494 [Source:MGI Symbol;Acc:MGI:4937128]	---	ENSMUSG00000057359	MGI:4937128	processed_transcript
41.3768	0.684247	0.000231117	0.000745075	Cdkl3	cyclin-dependent kinase-like 3 [Source:MGI Symbol;Acc:MGI:2388268]	213084	ENSMUSG00000020389	MGI:2388268	protein_coding
206.738	0.683814	0.00598753	0.0155709	Gstm2	glutathione S-transferase, mu 2 [Source:MGI Symbol;Acc:MGI:95861]	14863	ENSMUSG00000040562	MGI:95861	protein_coding
1183.54	0.683522	5.7329e-17	4.86458e-16	P2rx4	purinergic receptor P2X, ligand-gated ion channel 4 [Source:MGI Symbol;Acc:MGI:1338859]	18438	ENSMUSG00000029470	MGI:1338859	protein_coding
1247.32	0.683296	1.47146e-12	9.76679e-12	Chpf2	chondroitin polymerizing factor 2 [Source:MGI Symbol;Acc:MGI:1917522]	100910	ENSMUSG00000038181	MGI:1917522	protein_coding
13.5385	0.682475	0.0146803	0.0352982	Gm26901	predicted gene, 26901 [Source:MGI Symbol;Acc:MGI:5477395]	---	ENSMUSG00000097797	MGI:5477395	lincRNA
4019.16	0.681451	9.37303e-24	1.09048e-22	Tars	threonyl-tRNA synthetase [Source:MGI Symbol;Acc:MGI:106314]	110960	ENSMUSG00000022241	MGI:106314	protein_coding
284.045	0.681407	9.41703e-08	4.27889e-07	Naa80	N(alpha)-acetyltransferase 80, NatH catalytic subunit [Source:MGI Symbol;Acc:MGI:1888902]	56441	ENSMUSG00000079334	MGI:1888902	protein_coding
1437.75	0.681101	4.77845e-24	5.62238e-23	Sh3bp5	SH3-domain binding protein 5 (BTK-associated) [Source:MGI Symbol;Acc:MGI:1344391]	24056	ENSMUSG00000021892	MGI:1344391	protein_coding
1946.42	0.680729	5.43003e-22	5.88029e-21	Smc5	structural maintenance of chromosomes 5 [Source:MGI Symbol;Acc:MGI:2385088]	226026	ENSMUSG00000024943	MGI:2385088	protein_coding
3394.78	0.680566	8.77367e-20	8.61209e-19	Por	P450 (cytochrome) oxidoreductase [Source:MGI Symbol;Acc:MGI:97744]	18984	ENSMUSG00000005514	MGI:97744	protein_coding
929.48	0.680338	1.97445e-26	2.55486e-25	Rpf2	ribosome production factor 2 homolog [Source:MGI Symbol;Acc:MGI:1914489]	67239	ENSMUSG00000038510	MGI:1914489	protein_coding
1382.5	0.679111	6.7094e-28	9.1185e-27	Ncf4	neutrophil cytosolic factor 4 [Source:MGI Symbol;Acc:MGI:109186]	17972	ENSMUSG00000071715	MGI:109186	protein_coding
660.213	0.678977	2.49348e-11	1.51764e-10	Slc8b1	solute carrier family 8 (sodium/lithium/calcium exchanger), member B1 [Source:MGI Symbol;Acc:MGI:2180781]	170756	ENSMUSG00000032754	MGI:2180781	protein_coding
4269.46	0.678879	4.9177e-17	4.18727e-16	Ly6e	lymphocyte antigen 6 complex, locus E [Source:MGI Symbol;Acc:MGI:106651]	17069	ENSMUSG00000022587	MGI:106651	protein_coding
727.463	0.678622	5.34674e-08	2.47856e-07	Abcb4	ATP-binding cassette, sub-family B (MDR/TAP), member 4 [Source:MGI Symbol;Acc:MGI:97569]	18670	ENSMUSG00000042476	MGI:97569	protein_coding
13.9758	0.678265	0.015798	0.0377073	1700001G11Rik	RIKEN cDNA 1700001G11 gene [Source:MGI Symbol;Acc:MGI:1916553]	---	ENSMUSG00000085984	MGI:1916553	processed_transcript
1088.82	0.678148	7.18948e-18	6.44439e-17	Slc9a8	solute carrier family 9 (sodium/hydrogen exchanger), member 8 [Source:MGI Symbol;Acc:MGI:1924281]	77031	ENSMUSG00000039463	MGI:1924281	protein_coding
253.288	0.677618	8.77709e-09	4.37634e-08	Zbtb10	zinc finger and BTB domain containing 10 [Source:MGI Symbol;Acc:MGI:2139883]	229055	ENSMUSG00000069114	MGI:2139883	protein_coding
399.843	0.677564	7.99682e-15	6.09341e-14	Lancl2	LanC (bacterial lantibiotic synthetase component C)-like 2 [Source:MGI Symbol;Acc:MGI:1919085]	71835	ENSMUSG00000062190	MGI:1919085	protein_coding
216.132	0.677416	1.08912e-09	5.82834e-09	Dnajb2	DnaJ heat shock protein family (Hsp40) member B2 [Source:MGI Symbol;Acc:MGI:1928739]	56812	ENSMUSG00000026203	MGI:1928739	protein_coding
101.102	0.677085	1.51445e-05	5.58118e-05	Ralgps1	Ral GEF with PH domain and SH3 binding motif 1 [Source:MGI Symbol;Acc:MGI:1922008]	241308	ENSMUSG00000038831	MGI:1922008	protein_coding
1454.3	0.675933	2.02614e-33	3.31581e-32	Med13	mediator complex subunit 13 [Source:MGI Symbol;Acc:MGI:3029632]	327987	ENSMUSG00000034297	MGI:3029632	protein_coding
196.276	0.675842	3.65154e-10	2.0284e-09	AI427809	expressed sequence AI427809 [Source:MGI Symbol;Acc:MGI:2140270]	---	ENSMUSG00000086712	MGI:2140270	lincRNA
90.7424	0.675767	1.3358e-07	5.98953e-07	2810002D19Rik	RIKEN cDNA 2810002D19 gene [Source:MGI Symbol;Acc:MGI:1913707]	---	ENSMUSG00000045464	MGI:1913707	processed_transcript
1291.42	0.674707	1.20808e-23	1.40055e-22	Ube2s	ubiquitin-conjugating enzyme E2S [Source:MGI Symbol;Acc:MGI:1925141]	77891	ENSMUSG00000060860	MGI:1925141	protein_coding
387.199	0.674655	2.83781e-15	2.2093e-14	Tmem230	transmembrane protein 230 [Source:MGI Symbol;Acc:MGI:1917862]	70612	ENSMUSG00000027341	MGI:1917862	protein_coding
628.173	0.673861	1.60826e-15	1.27012e-14	Cpne2	copine II [Source:MGI Symbol;Acc:MGI:2387578]	234577	ENSMUSG00000034361	MGI:2387578	protein_coding
128.726	0.672842	8.84996e-08	4.02958e-07	Ppp3cc	protein phosphatase 3, catalytic subunit, gamma isoform [Source:MGI Symbol;Acc:MGI:107162]	19057	ENSMUSG00000022092	MGI:107162	protein_coding
23.5579	0.672652	0.00603656	0.0156886	Xkr6	X-linked Kx blood group related 6 [Source:MGI Symbol;Acc:MGI:2447765]	219149	ENSMUSG00000035067	MGI:2447765	protein_coding
425.828	0.671626	2.16638e-13	1.51654e-12	Fam13b	family with sequence similarity 13, member B [Source:MGI Symbol;Acc:MGI:2447834]	225358	ENSMUSG00000036501	MGI:2447834	protein_coding
4983.87	0.670479	6.99713e-11	4.10543e-10	Ptprs	protein tyrosine phosphatase, receptor type, S [Source:MGI Symbol;Acc:MGI:97815]	19280	ENSMUSG00000013236	MGI:97815	protein_coding
798.81	0.67002	1.36743e-29	1.98715e-28	Pcgf3	polycomb group ring finger 3 [Source:MGI Symbol;Acc:MGI:1916837]	69587	ENSMUSG00000033623	MGI:1916837	protein_coding
39.5509	0.669919	0.000197832	0.000642287	BC051226	cDNA sequence BC051226 [Source:MGI Symbol;Acc:MGI:3039585]	---	ENSMUSG00000092564	MGI:3039585	bidirectional_promoter_lncRNA
1543.52	0.669893	3.02075e-31	4.61777e-30	Rexo4	REX4, 3'-5' exonuclease [Source:MGI Symbol;Acc:MGI:2684957]	227656	ENSMUSG00000052406	MGI:2684957	protein_coding
1389.35	0.669854	4.33513e-07	1.86088e-06	Igf1	insulin-like growth factor 1 [Source:MGI Symbol;Acc:MGI:96432]	16000	ENSMUSG00000020053	MGI:96432	protein_coding
3026.47	0.669791	0.0041262	0.0110841	mt-Rnr2	mitochondrially encoded 16S rRNA [Source:MGI Symbol;Acc:MGI:102492]	---	ENSMUSG00000064339	MGI:102492	Mt_rRNA
2205.27	0.669019	2.62828e-23	3.00461e-22	Tbc1d13	TBC1 domain family, member 13 [Source:MGI Symbol;Acc:MGI:2385326]	70296	ENSMUSG00000039678	MGI:2385326	protein_coding
1963.92	0.668341	3.39364e-16	2.7597e-15	Slc38a7	solute carrier family 38, member 7 [Source:MGI Symbol;Acc:MGI:2679005]	234595	ENSMUSG00000036534	MGI:2679005	protein_coding
2684.29	0.667369	1.73478e-45	4.10191e-44	Eya3	EYA transcriptional coactivator and phosphatase 3 [Source:MGI Symbol;Acc:MGI:109339]	14050	ENSMUSG00000028886	MGI:109339	protein_coding
1481.25	0.66727	1.67491e-45	3.9651e-44	Cln3	ceroid lipofuscinosis, neuronal 3, juvenile (Batten, Spielmeyer-Vogt disease) [Source:MGI Symbol;Acc:MGI:107537]	12752	ENSMUSG00000030720	MGI:107537	protein_coding
9351.82	0.667239	1.1468e-34	1.96309e-33	Cct3	chaperonin containing Tcp1, subunit 3 (gamma) [Source:MGI Symbol;Acc:MGI:104708]	12462	ENSMUSG00000001416	MGI:104708	protein_coding
824.581	0.666943	1.66709e-20	1.69459e-19	Stard3	START domain containing 3 [Source:MGI Symbol;Acc:MGI:1929618]	59045	ENSMUSG00000018167	MGI:1929618	protein_coding
192.166	0.666742	5.81264e-07	2.46612e-06	Gm32856	predicted gene, 32856 [Source:MGI Symbol;Acc:MGI:5592015]	---	ENSMUSG00000110605	MGI:5592015	lincRNA
521.297	0.66669	7.30111e-26	9.25903e-25	Tmem192	transmembrane protein 192 [Source:MGI Symbol;Acc:MGI:1920317]	73067	ENSMUSG00000025521	MGI:1920317	protein_coding
2950.22	0.666474	5.96803e-34	9.95681e-33	Galnt7	polypeptide N-acetylgalactosaminyltransferase 7 [Source:MGI Symbol;Acc:MGI:1349449]	108150	ENSMUSG00000031608	MGI:1349449	protein_coding
1006.31	0.666104	1.71374e-35	3.0174e-34	Ttpal	tocopherol (alpha) transfer protein-like [Source:MGI Symbol;Acc:MGI:1923330]	76080	ENSMUSG00000017679	MGI:1923330	protein_coding
235.376	0.665963	1.28685e-08	6.32205e-08	Carhsp1	calcium regulated heat stable protein 1 [Source:MGI Symbol;Acc:MGI:1196368]	52502	ENSMUSG00000008393	MGI:1196368	protein_coding
2549	0.665586	3.70812e-18	3.37133e-17	Tmem176b	transmembrane protein 176B [Source:MGI Symbol;Acc:MGI:1916348]	65963	ENSMUSG00000029810	MGI:1916348	protein_coding
[truncated: 6,507 more rows]

## Sheet: Aged vs Aged_LPS BV-2
baseMean	log2FoldChange	pvalue	padj	Gene name	Gene description	NCBI gene ID	Ensembl ID	MGI ID	Type
492.011	7.77454	6.53845e-122	1.5084e-119	Csf3	colony stimulating factor 3 (granulocyte) [Source:MGI Symbol;Acc:MGI:1339751]	12985	ENSMUSG00000038067	MGI:1339751	protein_coding
1111.24	6.92975	5.69642e-108	9.52453e-106	Isg15	ISG15 ubiquitin-like modifier [Source:MGI Symbol;Acc:MGI:1855694]	100038882	ENSMUSG00000035692	MGI:1855694	protein_coding
893.989	6.78572	3.09736e-70	2.3619e-68	Traf1	TNF receptor-associated factor 1 [Source:MGI Symbol;Acc:MGI:101836]	22029	ENSMUSG00000026875	MGI:101836	protein_coding
1099.14	6.75569	1.25237e-77	1.11884e-75	Gbp2	guanylate binding protein 2 [Source:MGI Symbol;Acc:MGI:102772]	14469	ENSMUSG00000028270	MGI:102772	protein_coding
3637.37	6.57857	1.89163e-91	2.3613e-89	Saa3	serum amyloid A 3 [Source:MGI Symbol;Acc:MGI:98223]	20210	ENSMUSG00000040026	MGI:98223	protein_coding
991.767	6.51064	4.42331e-90	5.37432e-88	Gbp3	guanylate binding protein 3 [Source:MGI Symbol;Acc:MGI:1926263]	55932	ENSMUSG00000028268	MGI:1926263	protein_coding
545.676	6.45621	2.16322e-71	1.7216e-69	Rtp4	receptor transporter protein 4 [Source:MGI Symbol;Acc:MGI:1915025]	67775	ENSMUSG00000033355	MGI:1915025	protein_coding
1481.88	6.44713	2.82829e-83	2.91218e-81	Ccl5	chemokine (C-C motif) ligand 5 [Source:MGI Symbol;Acc:MGI:98262]	20304	ENSMUSG00000035042	MGI:98262	protein_coding
2483.75	6.43687	2.5175e-62	1.627e-60	Cmpk2	cytidine monophosphate (UMP-CMP) kinase 2, mitochondrial [Source:MGI Symbol;Acc:MGI:99830]	22169	ENSMUSG00000020638	MGI:99830	protein_coding
144.364	6.35862	1.92061e-80	1.85201e-78	Zfp811	zinc finger protein 811 [Source:MGI Symbol;Acc:MGI:2682944]	240063	ENSMUSG00000055202	MGI:2682944	protein_coding
316.143	6.28666	2.08938e-84	2.22684e-82	Samd9l	sterile alpha motif domain containing 9-like [Source:MGI Symbol;Acc:MGI:1343184]	209086	ENSMUSG00000047735	MGI:1343184	protein_coding
1218.67	6.25209	4.66802e-69	3.45832e-67	Oasl2	2'-5' oligoadenylate synthetase-like 2 [Source:MGI Symbol;Acc:MGI:1344390]	23962	ENSMUSG00000029561	MGI:1344390	protein_coding
1442.15	6.24046	2.19441e-52	1.09271e-50	Nos2	nitric oxide synthase 2, inducible [Source:MGI Symbol;Acc:MGI:97361]	18126	ENSMUSG00000020826	MGI:97361	protein_coding
406.415	6.13034	2.7202e-71	2.15547e-69	Slfn5	schlafen 5 [Source:MGI Symbol;Acc:MGI:1329004]	327978	ENSMUSG00000054404	MGI:1329004	protein_coding
177.468	6.06273	1.07659e-80	1.04924e-78	Gm20559	predicted gene, 20559 [Source:MGI Symbol;Acc:MGI:5295666]	---	ENSMUSG00000106734	MGI:5295666	processed_transcript
1079.65	6.05792	2.58964e-83	2.6816e-81	Irf7	interferon regulatory factor 7 [Source:MGI Symbol;Acc:MGI:1859212]	54123	ENSMUSG00000025498	MGI:1859212	protein_coding
407.815	5.97332	1.95286e-60	1.21057e-58	Gbp7	guanylate binding protein 7 [Source:MGI Symbol;Acc:MGI:2444421]	229900	ENSMUSG00000040253	MGI:2444421	protein_coding
1165.59	5.94147	3.36024e-54	1.74474e-52	Ifit1	interferon-induced protein with tetratricopeptide repeats 1 [Source:MGI Symbol;Acc:MGI:99450]	15957	ENSMUSG00000034459	MGI:99450	protein_coding
359.118	5.9267	9.99691e-78	9.01949e-76	Xaf1	XIAP associated factor 1 [Source:MGI Symbol;Acc:MGI:3772572]	327959	ENSMUSG00000040483	MGI:3772572	protein_coding
423.228	5.9166	1.04769e-85	1.17142e-83	Ptpn14	protein tyrosine phosphatase, non-receptor type 14 [Source:MGI Symbol;Acc:MGI:102467]	19250	ENSMUSG00000026604	MGI:102467	protein_coding
4332.34	5.80937	3.81853e-47	1.69325e-45	Cxcl10	chemokine (C-X-C motif) ligand 10 [Source:MGI Symbol;Acc:MGI:1352450]	15945	ENSMUSG00000034855	MGI:1352450	protein_coding
104.992	5.76943	1.65948e-52	8.35468e-51	Lcn2	lipocalin 2 [Source:MGI Symbol;Acc:MGI:96757]	16819	ENSMUSG00000026822	MGI:96757	protein_coding
635.961	5.71476	4.6206e-50	2.21607e-48	Ifit3	interferon-induced protein with tetratricopeptide repeats 3 [Source:MGI Symbol;Acc:MGI:1101055]	15959	ENSMUSG00000074896	MGI:1101055	protein_coding
651.371	5.68306	2.22975e-100	3.33092e-98	Ddx58	DEAD (Asp-Glu-Ala-Asp) box polypeptide 58 [Source:MGI Symbol;Acc:MGI:2442858]	230073	ENSMUSG00000040296	MGI:2442858	protein_coding
317.528	5.56407	1.14816e-58	6.68537e-57	Ifi211	interferon activated gene 211 [Source:MGI Symbol;Acc:MGI:3041120]	381308	ENSMUSG00000026536	MGI:3041120	protein_coding
976.035	5.56084	5.16485e-40	1.80324e-38	Cxcl2	chemokine (C-X-C motif) ligand 2 [Source:MGI Symbol;Acc:MGI:1340094]	20310	ENSMUSG00000058427	MGI:1340094	protein_coding
228.537	5.56068	3.85238e-113	7.39049e-111	Cdc42ep2	CDC42 effector protein (Rho GTPase binding) 2 [Source:MGI Symbol;Acc:MGI:1929744]	104252	ENSMUSG00000045664	MGI:1929744	protein_coding
3052.68	5.53253	4.68354e-133	1.21939e-130	Ccl4	chemokine (C-C motif) ligand 4 [Source:MGI Symbol;Acc:MGI:98261]	20303	ENSMUSG00000018930	MGI:98261	protein_coding
4311.2	5.47728	3.30797e-122	7.72921e-120	Parp14	poly (ADP-ribose) polymerase family, member 14 [Source:MGI Symbol;Acc:MGI:1919489]	547253	ENSMUSG00000034422	MGI:1919489	protein_coding
693.665	5.32413	7.57545e-47	3.35103e-45	Usp18	ubiquitin specific peptidase 18 [Source:MGI Symbol;Acc:MGI:1344364]	24110	ENSMUSG00000030107	MGI:1344364	protein_coding
1673.61	5.30109	3.68957e-41	1.33418e-39	Il1a	interleukin 1 alpha [Source:MGI Symbol;Acc:MGI:96542]	16175	ENSMUSG00000027399	MGI:96542	protein_coding
204.538	5.21786	1.09722e-40	3.91328e-39	Mx2	MX dynamin-like GTPase 2 [Source:MGI Symbol;Acc:MGI:97244]	17858	ENSMUSG00000023341	MGI:97244	polymorphic_pseudogene
2801.63	5.1777	4.24651e-108	7.16599e-106	Cd40	CD40 antigen [Source:MGI Symbol;Acc:MGI:88336]	21939	ENSMUSG00000017652	MGI:88336	protein_coding
10598.2	5.07368	7.50027e-32	1.97818e-30	Rsad2	radical S-adenosyl methionine domain containing 2 [Source:MGI Symbol;Acc:MGI:1929628]	58185	ENSMUSG00000020641	MGI:1929628	protein_coding
220.656	5.07309	1.08505e-109	1.91991e-107	H2-T24	histocompatibility 2, T region locus 24 [Source:MGI Symbol;Acc:MGI:95958]	15042	ENSMUSG00000053835	MGI:95958	protein_coding
60.1038	5.05705	1.12427e-43	4.464e-42	Serpina3f	serine (or cysteine) peptidase inhibitor, clade A, member 3F [Source:MGI Symbol;Acc:MGI:2182838]	238393	ENSMUSG00000066363	MGI:2182838	protein_coding
191.101	4.97504	8.68555e-44	3.46377e-42	H2-M2	histocompatibility 2, M region locus 2 [Source:MGI Symbol;Acc:MGI:95914]	14990	ENSMUSG00000016283	MGI:95914	protein_coding
256.322	4.95561	2.02858e-43	7.96784e-42	Ccrl2	chemokine (C-C motif) receptor-like 2 [Source:MGI Symbol;Acc:MGI:1920904]	54199	ENSMUSG00000043953	MGI:1920904	protein_coding
1210.01	4.95271	0	0.34	Gpr84	G protein-coupled receptor 84 [Source:MGI Symbol;Acc:MGI:1934129]	80910	ENSMUSG00000063234	MGI:1934129	protein_coding
247.928	4.91775	2.0476e-40	7.20414e-39	Cfb	complement factor B [Source:MGI Symbol;Acc:MGI:105975]	14962	ENSMUSG00000090231	MGI:105975	protein_coding
163.309	4.91024	9.39285e-38	3.00852e-36	Isg20	interferon-stimulated protein [Source:MGI Symbol;Acc:MGI:1928895]	57444	ENSMUSG00000039236	MGI:1928895	protein_coding
866.503	4.89133	0	0	Tarm1	T cell-interacting, activating receptor on myeloid cells 1 [Source:MGI Symbol;Acc:MGI:2442280]	245126	ENSMUSG00000053338	MGI:2442280	protein_coding
2381.69	4.87524	7.511e-213	5.26492e-210	Ptgs2	prostaglandin-endoperoxide synthase 2 [Source:MGI Symbol;Acc:MGI:97798]	19225	ENSMUSG00000032487	MGI:97798	protein_coding
585.946	4.85993	4.42195e-78	4.0295e-76	Dhx58	DEXH (Asp-Glu-X-His) box polypeptide 58 [Source:MGI Symbol;Acc:MGI:1931560]	80861	ENSMUSG00000017830	MGI:1931560	protein_coding
85.3358	4.84191	1.09109e-58	6.37344e-57	Dusp8	dual specificity phosphatase 8 [Source:MGI Symbol;Acc:MGI:106626]	18218	ENSMUSG00000037887	MGI:106626	protein_coding
2987.42	4.83454	3.08153e-85	3.36293e-83	Il1rn	interleukin 1 receptor antagonist [Source:MGI Symbol;Acc:MGI:96547]	16181	ENSMUSG00000026981	MGI:96547	protein_coding
71.8498	4.8201	2.10978e-39	7.13371e-38	Apol9a	apolipoprotein L 9a [Source:MGI Symbol;Acc:MGI:3606001]	223672	ENSMUSG00000057346	MGI:3606001	protein_coding
877.27	4.81425	3.33963e-94	4.37876e-92	Oas2	2'-5' oligoadenylate synthetase 2 [Source:MGI Symbol;Acc:MGI:2180852]	246728	ENSMUSG00000032690	MGI:2180852	protein_coding
162.425	4.80113	1.82575e-52	9.14128e-51	Marco	macrophage receptor with collagenous structure [Source:MGI Symbol;Acc:MGI:1309998]	17167	ENSMUSG00000026390	MGI:1309998	protein_coding
49.4772	4.65204	4.4021e-37	1.37377e-35	Tnn	tenascin N [Source:MGI Symbol;Acc:MGI:2665790]	329278	ENSMUSG00000026725	MGI:2665790	protein_coding
55.2749	4.60288	8.05623e-35	2.35296e-33	Gm43802	predicted gene 43802 [Source:MGI Symbol;Acc:MGI:5663939]	---	ENSMUSG00000105338	MGI:5663939	processed_pseudogene
4680.55	4.57242	3.61022e-150	1.19629e-147	Tnf	tumor necrosis factor [Source:MGI Symbol;Acc:MGI:104798]	21926	ENSMUSG00000024401	MGI:104798	protein_coding
1851.6	4.55912	5.18961e-271	8.59823e-268	Slfn2	schlafen 2 [Source:MGI Symbol;Acc:MGI:1313258]	20556	ENSMUSG00000072620	MGI:1313258	protein_coding
123.095	4.55827	9.35385e-30	2.28212e-28	Ifi209	interferon activated gene 209 [Source:MGI Symbol;Acc:MGI:2138243]	236312	ENSMUSG00000043263	MGI:2138243	protein_coding
4377.43	4.55517	6.194e-50	2.96288e-48	Slc7a11	solute carrier family 7 (cationic amino acid transporter, y+ system), member 11 [Source:MGI Symbol;Acc:MGI:1347355]	26570	ENSMUSG00000027737	MGI:1347355	protein_coding
35.5047	4.53068	1.21856e-32	3.29989e-31	Zbp1	Z-DNA binding protein 1 [Source:MGI Symbol;Acc:MGI:1927449]	58203	ENSMUSG00000027514	MGI:1927449	protein_coding
51.0615	4.52306	1.64711e-33	4.61115e-32	Osbp2	oxysterol binding protein 2 [Source:MGI Symbol;Acc:MGI:1921559]	74309	ENSMUSG00000020435	MGI:1921559	protein_coding
27.2393	4.50397	2.85427e-33	7.92974e-32	Lta	lymphotoxin A [Source:MGI Symbol;Acc:MGI:104797]	16992	ENSMUSG00000024402	MGI:104797	protein_coding
1064.24	4.49561	6.66294e-66	4.56512e-64	Ifi203	interferon activated gene 203 [Source:MGI Symbol;Acc:MGI:96428]	102641031	ENSMUSG00000039997	MGI:96428	protein_coding
128.892	4.48469	7.67021e-26	1.59577e-24	Ifit3b	interferon-induced protein with tetratricopeptide repeats 3B [Source:MGI Symbol;Acc:MGI:3698419]	667370	ENSMUSG00000062488	MGI:3698419	protein_coding
227.043	4.45506	4.25918e-28	9.75171e-27	Gm20547	predicted gene 20547 [Source:MGI Symbol;Acc:MGI:5142012]	---	ENSMUSG00000092511	MGI:5142012	protein_coding
69.5995	4.43909	4.71014e-34	1.34129e-32	Hdc	histidine decarboxylase [Source:MGI Symbol;Acc:MGI:96062]	15186	ENSMUSG00000027360	MGI:96062	protein_coding
21516.4	4.42965	0	0	Ccl3	chemokine (C-C motif) ligand 3 [Source:MGI Symbol;Acc:MGI:98260]	20302	ENSMUSG00000000982	MGI:98260	protein_coding
375.453	4.4109	7.85432e-100	1.1544e-97	Slfn8	schlafen 8 [Source:MGI Symbol;Acc:MGI:2672859]	276950	ENSMUSG00000035208	MGI:2672859	protein_coding
179.525	4.4078	9.4516e-25	1.8562e-23	Mx1	MX dynamin-like GTPase 1 [Source:MGI Symbol;Acc:MGI:97243]	---	ENSMUSG00000000386	MGI:97243	polymorphic_pseudogene
15641.7	4.34261	1.95406e-93	2.52572e-91	Rnf213	ring finger protein 213 [Source:MGI Symbol;Acc:MGI:1289196]	672511	ENSMUSG00000070327	MGI:1289196	protein_coding
3580.68	4.33863	1.41298e-102	2.18234e-100	Clec4e	C-type lectin domain family 4, member e [Source:MGI Symbol;Acc:MGI:1861232]	56619	ENSMUSG00000030142	MGI:1861232	protein_coding
266.141	4.31583	1.07378e-62	6.98918e-61	Ntng2	netrin G2 [Source:MGI Symbol;Acc:MGI:2159341]	171171	ENSMUSG00000035513	MGI:2159341	protein_coding
39.629	4.31357	7.97403e-29	1.86795e-27	Apol9b	apolipoprotein L 9b [Source:MGI Symbol;Acc:MGI:1919148]	71898	ENSMUSG00000068246	MGI:1919148	protein_coding
307.313	4.28514	2.43968e-22	4.30845e-21	Gbp5	guanylate binding protein 5 [Source:MGI Symbol;Acc:MGI:2429943]	229898	ENSMUSG00000105504	MGI:2429943	protein_coding
39.1683	4.23883	1.83146e-37	5.79486e-36	Fas	Fas (TNF receptor superfamily member 6) [Source:MGI Symbol;Acc:MGI:95484]	14102	ENSMUSG00000024778	MGI:95484	protein_coding
117.221	4.19979	3.93828e-27	8.59582e-26	Gm12250	predicted gene 12250 [Source:MGI Symbol;Acc:MGI:3649299]	---	ENSMUSG00000082292	MGI:3649299	processed_pseudogene
19.7969	4.14925	4.46205e-26	9.34723e-25	Sh2d2a	SH2 domain containing 2A [Source:MGI Symbol;Acc:MGI:1351596]	27371	ENSMUSG00000028071	MGI:1351596	protein_coding
34.8491	4.11877	4.20717e-41	1.51833e-39	Hmcn2	hemicentin 2 [Source:MGI Symbol;Acc:MGI:2677838]	665700	ENSMUSG00000055632	MGI:2677838	protein_coding
165.05	4.10872	1.8781e-85	2.06195e-83	Tnip3	TNFAIP3 interacting protein 3 [Source:MGI Symbol;Acc:MGI:3041165]	414084	ENSMUSG00000044162	MGI:3041165	protein_coding
1945.55	4.10335	2.75869e-55	1.47874e-53	Ccl2	chemokine (C-C motif) ligand 2 [Source:MGI Symbol;Acc:MGI:98259]	20296	ENSMUSG00000035385	MGI:98259	protein_coding
1526.36	4.08823	3.68703e-20	5.80278e-19	Il1b	interleukin 1 beta [Source:MGI Symbol;Acc:MGI:96543]	16176	ENSMUSG00000027398	MGI:96543	protein_coding
118.118	4.08536	2.25244e-30	5.65436e-29	Ccl7	chemokine (C-C motif) ligand 7 [Source:MGI Symbol;Acc:MGI:99512]	20306	ENSMUSG00000035373	MGI:99512	protein_coding
24.8136	4.06679	1.28422e-25	2.64164e-24	Gm43197	predicted gene 43197 [Source:MGI Symbol;Acc:MGI:5663334]	---	ENSMUSG00000107215	MGI:5663334	TEC
1086.12	4.06009	1.34681e-64	9.091e-63	6530402F18Rik	RIKEN cDNA 6530402F18 gene [Source:MGI Symbol;Acc:MGI:1923470]	---	ENSMUSG00000079499	MGI:1923470	processed_transcript
47.4109	4.02607	9.61941e-42	3.57783e-40	Col4a2	collagen, type IV, alpha 2 [Source:MGI Symbol;Acc:MGI:88455]	12827	ENSMUSG00000031503	MGI:88455	protein_coding
112.955	4.00943	1.52471e-24	2.97515e-23	Sp100	nuclear antigen Sp100 [Source:MGI Symbol;Acc:MGI:109561]	20684	ENSMUSG00000026222	MGI:109561	protein_coding
353.17	4.00641	2.83537e-48	1.31154e-46	Pilra	paired immunoglobin-like type 2 receptor alpha [Source:MGI Symbol;Acc:MGI:2450529]	231805	ENSMUSG00000046245	MGI:2450529	protein_coding
346.997	3.96357	1.77968e-114	3.52551e-112	Nod2	nucleotide-binding oligomerization domain containing 2 [Source:MGI Symbol;Acc:MGI:2429397]	257632	ENSMUSG00000055994	MGI:2429397	protein_coding
5540.98	3.94795	4.74338e-199	2.40134e-196	Oasl1	2'-5' oligoadenylate synthetase-like 1 [Source:MGI Symbol;Acc:MGI:2180849]	231655	ENSMUSG00000041827	MGI:2180849	protein_coding
465.955	3.94506	7.07988e-34	2.00983e-32	Gdf15	growth differentiation factor 15 [Source:MGI Symbol;Acc:MGI:1346047]	23886	ENSMUSG00000038508	MGI:1346047	protein_coding
154.038	3.94275	2.53578e-20	4.04327e-19	Ifi205	interferon activated gene 205 [Source:MGI Symbol;Acc:MGI:101847]	226695	ENSMUSG00000054203	MGI:101847	protein_coding
66.6435	3.91698	9.64408e-43	3.70028e-41	Mir155hg	Mir155 host gene (non-protein coding) [Source:MGI Symbol;Acc:MGI:5477161]	---	ENSMUSG00000097418	MGI:5477161	lincRNA
2997.21	3.89451	5.13003e-61	3.21288e-59	Ifit2	interferon-induced protein with tetratricopeptide repeats 2 [Source:MGI Symbol;Acc:MGI:99449]	15958	ENSMUSG00000045932	MGI:99449	protein_coding
456.203	3.89067	1.50324e-113	2.94587e-111	Pde4b	phosphodiesterase 4B, cAMP specific [Source:MGI Symbol;Acc:MGI:99557]	18578	ENSMUSG00000028525	MGI:99557	protein_coding
1011.35	3.88757	1.04049e-249	1.2642e-246	Tnfaip3	tumor necrosis factor, alpha-induced protein 3 [Source:MGI Symbol;Acc:MGI:1196377]	21929	ENSMUSG00000019850	MGI:1196377	protein_coding
347.264	3.88552	2.16741e-99	3.16009e-97	Treml4	triggering receptor expressed on myeloid cells-like 4 [Source:MGI Symbol;Acc:MGI:1923239]	224840	ENSMUSG00000051682	MGI:1923239	protein_coding
22.2372	3.8618	6.81821e-23	1.23032e-21	Gm49730	predicted gene, 49730 [Source:MGI Symbol;Acc:MGI:6215212]	---	ENSMUSG00000116639	MGI:6215212	TEC
137.092	3.85659	1.10765e-18	1.62405e-17	Il6	interleukin 6 [Source:MGI Symbol;Acc:MGI:96559]	16193	ENSMUSG00000025746	MGI:96559	protein_coding
10.9844	3.73487	2.90368e-20	4.60972e-19	Ptprg	protein tyrosine phosphatase, receptor type, G [Source:MGI Symbol;Acc:MGI:97814]	19270	ENSMUSG00000021745	MGI:97814	protein_coding
43.113	3.72649	1.70008e-25	3.47744e-24	Batf2	basic leucine zipper transcription factor, ATF-like 2 [Source:MGI Symbol;Acc:MGI:1921731]	74481	ENSMUSG00000039699	MGI:1921731	protein_coding
1489.71	3.71216	1.39786e-70	1.08872e-68	Ifi204	interferon activated gene 204 [Source:MGI Symbol;Acc:MGI:96429]	15951	ENSMUSG00000073489	MGI:96429	protein_coding
269.526	3.70173	6.17274e-78	5.59692e-76	Epsti1	epithelial stromal interaction 1 (breast) [Source:MGI Symbol;Acc:MGI:1915168]	108670	ENSMUSG00000022014	MGI:1915168	protein_coding
21.7868	3.69932	4.26085e-20	6.6713e-19	Phf11a	PHD finger protein 11A [Source:MGI Symbol;Acc:MGI:1918441]	219131	ENSMUSG00000044703	MGI:1918441	protein_coding
7945.74	3.68493	3.35263e-263	4.70013e-260	Helz2	helicase with zinc finger 2, transcriptional coactivator [Source:MGI Symbol;Acc:MGI:2385169]	229003	ENSMUSG00000027580	MGI:2385169	protein_coding
27.975	3.68462	3.33999e-20	5.27025e-19	Gbp6	guanylate binding protein 6 [Source:MGI Symbol;Acc:MGI:2140937]	100702	ENSMUSG00000104713	MGI:2140937	protein_coding
21.2289	3.6612	6.74254e-22	1.15818e-20	Adora2a	adenosine A2a receptor [Source:MGI Symbol;Acc:MGI:99402]	11540	ENSMUSG00000020178	MGI:99402	protein_coding
4536.98	3.65745	4.20689e-208	2.73824e-205	Plk2	polo like kinase 2 [Source:MGI Symbol;Acc:MGI:1099790]	20620	ENSMUSG00000021701	MGI:1099790	protein_coding
922.387	3.63702	0	0	Ier3	immediate early response 3 [Source:MGI Symbol;Acc:MGI:104814]	15937	ENSMUSG00000003541	MGI:104814	protein_coding
12.5577	3.63273	3.02987e-17	4.08729e-16	Foxh1	forkhead box H1 [Source:MGI Symbol;Acc:MGI:1347465]	14106	ENSMUSG00000033837	MGI:1347465	protein_coding
424.682	3.61509	6.81192e-55	3.61945e-53	Mndal	myeloid nuclear differentiation antigen like [Source:MGI Symbol;Acc:MGI:3780953]	100040462	ENSMUSG00000090272	MGI:3780953	protein_coding
55.7174	3.60465	1.44414e-43	5.69686e-42	Atp13a4	ATPase type 13A4 [Source:MGI Symbol;Acc:MGI:1924456]	224079	ENSMUSG00000038094	MGI:1924456	protein_coding
181.382	3.59188	5.63168e-54	2.91583e-52	Slpi	secretory leukocyte peptidase inhibitor [Source:MGI Symbol;Acc:MGI:109297]	20568	ENSMUSG00000017002	MGI:109297	protein_coding
2035.48	3.59045	2.46151e-120	5.27777e-118	Oas3	2'-5' oligoadenylate synthetase 3 [Source:MGI Symbol;Acc:MGI:2180850]	246727	ENSMUSG00000032661	MGI:2180850	protein_coding
635.049	3.59001	3.95913e-62	2.54965e-60	Src	Rous sarcoma oncogene [Source:MGI Symbol;Acc:MGI:98397]	20779	ENSMUSG00000027646	MGI:98397	protein_coding
294.322	3.58881	6.27234e-107	1.02985e-104	Creb5	cAMP responsive element binding protein 5 [Source:MGI Symbol;Acc:MGI:2443973]	231991	ENSMUSG00000053007	MGI:2443973	protein_coding
1575.5	3.57249	5.366e-160	2.0374e-157	Irgm1	immunity-related GTPase family M member 1 [Source:MGI Symbol;Acc:MGI:107567]	15944	ENSMUSG00000046879	MGI:107567	protein_coding
54.9005	3.57102	4.64881e-28	1.06171e-26	Slfn4	schlafen 4 [Source:MGI Symbol;Acc:MGI:1329010]	20558	ENSMUSG00000000204	MGI:1329010	protein_coding
14.7859	3.56817	2.02704e-22	3.59366e-21	Rab15	RAB15, member RAS oncogene family [Source:MGI Symbol;Acc:MGI:1916865]	104886	ENSMUSG00000021062	MGI:1916865	protein_coding
140.701	3.56596	4.02567e-68	2.89991e-66	Mfap3l	microfibrillar-associated protein 3-like [Source:MGI Symbol;Acc:MGI:1918556]	71306	ENSMUSG00000031647	MGI:1918556	protein_coding
967.157	3.54018	1.4947e-261	1.94578e-258	Lrrc25	leucine rich repeat containing 25 [Source:MGI Symbol;Acc:MGI:2445284]	211228	ENSMUSG00000049988	MGI:2445284	protein_coding
2343.14	3.52173	2.7698e-139	8.27535e-137	Tnfrsf8	tumor necrosis factor receptor superfamily, member 8 [Source:MGI Symbol;Acc:MGI:99908]	21941	ENSMUSG00000028602	MGI:99908	protein_coding
72.6084	3.51625	5.65391e-39	1.88377e-37	Siglece	sialic acid binding Ig-like lectin E [Source:MGI Symbol;Acc:MGI:1932475]	83382	ENSMUSG00000030474	MGI:1932475	protein_coding
377.183	3.50905	1.79139e-126	4.35307e-124	Casp4	caspase 4, apoptosis-related cysteine peptidase [Source:MGI Symbol;Acc:MGI:107700]	12363	ENSMUSG00000033538	MGI:107700	protein_coding
77.1602	3.50215	1.29859e-31	3.39065e-30	Bcl2a1d	B cell leukemia/lymphoma 2 related protein A1d [Source:MGI Symbol;Acc:MGI:1278325]	12047	ENSMUSG00000099974	MGI:1278325	protein_coding
14.6223	3.49204	3.11902e-20	4.93868e-19	Stmn4	stathmin-like 4 [Source:MGI Symbol;Acc:MGI:1931224]	56471	ENSMUSG00000022044	MGI:1931224	protein_coding
194.416	3.45898	5.19524e-48	2.39704e-46	Bcl2a1b	B cell leukemia/lymphoma 2 related protein A1b [Source:MGI Symbol;Acc:MGI:1278326]	12045	ENSMUSG00000089929	MGI:1278326	protein_coding
13.7623	3.45376	1.60163e-21	2.70776e-20	Gm35037	predicted gene, 35037 [Source:MGI Symbol;Acc:MGI:5594196]	---	ENSMUSG00000107985	MGI:5594196	lincRNA
158.618	3.43024	1.09443e-42	4.19032e-41	Phf11b	PHD finger protein 11B [Source:MGI Symbol;Acc:MGI:3645789]	236451	ENSMUSG00000091649	MGI:3645789	protein_coding
195.183	3.42608	1.92397e-94	2.55944e-92	Stx11	syntaxin 11 [Source:MGI Symbol;Acc:MGI:1921982]	74732	ENSMUSG00000039232	MGI:1921982	protein_coding
7.43207	3.41173	5.07585e-16	6.38863e-15	Aqp3	aquaporin 3 [Source:MGI Symbol;Acc:MGI:1333777]	11828	ENSMUSG00000028435	MGI:1333777	protein_coding
1480.58	3.40823	7.22642e-298	1.46335e-294	Nfkbiz	nuclear factor of kappa light polypeptide gene enhancer in B cells inhibitor, zeta [Source:MGI Symbol;Acc:MGI:1931595]	80859	ENSMUSG00000035356	MGI:1931595	protein_coding
16.888	3.39913	2.48074e-16	3.18391e-15	Gm43302	predicted gene 43302 [Source:MGI Symbol;Acc:MGI:5663439]	---	ENSMUSG00000079362	MGI:5663439	protein_coding
28.5988	3.38385	3.90113e-21	6.45759e-20	Hpn	hepsin [Source:MGI Symbol;Acc:MGI:1196620]	15451	ENSMUSG00000001249	MGI:1196620	protein_coding
74.8998	3.38002	6.9284e-37	2.14381e-35	Pilrb1	paired immunoglobin-like type 2 receptor beta 1 [Source:MGI Symbol;Acc:MGI:2450532]	170741	ENSMUSG00000066684	MGI:2450532	protein_coding
364.413	3.37511	3.71506e-64	2.48011e-62	Igtp	interferon gamma induced GTPase [Source:MGI Symbol;Acc:MGI:107729]	16145	ENSMUSG00000078853	MGI:107729	protein_coding
29.2221	3.36255	2.76032e-16	3.53526e-15	Cd69	CD69 antigen [Source:MGI Symbol;Acc:MGI:88343]	12515	ENSMUSG00000030156	MGI:88343	protein_coding
14.551	3.36225	1.93503e-16	2.49581e-15	Akap12	A kinase (PRKA) anchor protein (gravin) 12 [Source:MGI Symbol;Acc:MGI:1932576]	83397	ENSMUSG00000038587	MGI:1932576	protein_coding
482.369	3.36037	1.6893e-86	1.94857e-84	Gch1	GTP cyclohydrolase 1 [Source:MGI Symbol;Acc:MGI:95675]	14528	ENSMUSG00000037580	MGI:95675	protein_coding
16.86	3.35001	3.64282e-17	4.88165e-16	Il1f9	interleukin 1 family, member 9 [Source:MGI Symbol;Acc:MGI:2449929]	215257	ENSMUSG00000044103	MGI:2449929	protein_coding
864.276	3.34792	2.65352e-205	1.56001e-202	Zc3h12a	zinc finger CCCH type containing 12A [Source:MGI Symbol;Acc:MGI:2385891]	230738	ENSMUSG00000042677	MGI:2385891	protein_coding
48.201	3.3336	1.34985e-37	4.30088e-36	Pilrb2	paired immunoglobin-like type 2 receptor beta 2 [Source:MGI Symbol;Acc:MGI:2450535]	545812	ENSMUSG00000066682	MGI:2450535	protein_coding
15.7576	3.30547	6.41547e-16	7.9974e-15	Ccl12	chemokine (C-C motif) ligand 12 [Source:MGI Symbol;Acc:MGI:108224]	20293	ENSMUSG00000035352	MGI:108224	protein_coding
130.243	3.30129	3.64219e-96	5.10608e-94	Tgm2	transglutaminase 2, C polypeptide [Source:MGI Symbol;Acc:MGI:98731]	21817	ENSMUSG00000037820	MGI:98731	protein_coding
23.7465	3.29303	2.45065e-28	5.68233e-27	Plcb4	phospholipase C, beta 4 [Source:MGI Symbol;Acc:MGI:107464]	18798	ENSMUSG00000039943	MGI:107464	protein_coding
2576.54	3.28629	5.4127e-115	1.10839e-112	C3	complement component 3 [Source:MGI Symbol;Acc:MGI:88227]	12266	ENSMUSG00000024164	MGI:88227	protein_coding
4648.97	3.27641	0	0	Ehd1	EH-domain containing 1 [Source:MGI Symbol;Acc:MGI:1341878]	13660	ENSMUSG00000024772	MGI:1341878	protein_coding
15.3437	3.2752	4.64927e-15	5.47371e-14	Tmc3	transmembrane channel-like gene family 3 [Source:MGI Symbol;Acc:MGI:2669033]	233424	ENSMUSG00000038540	MGI:2669033	protein_coding
19.1574	3.26332	8.37486e-16	1.0362e-14	Mmp13	matrix metallopeptidase 13 [Source:MGI Symbol;Acc:MGI:1340026]	17386	ENSMUSG00000050578	MGI:1340026	protein_coding
15.8483	3.25563	1.82616e-14	2.07621e-13	Ifi206	interferon activated gene 206 [Source:MGI Symbol;Acc:MGI:3646410]	102639543	ENSMUSG00000037849	MGI:3646410	protein_coding
20.1252	3.24461	7.88566e-25	1.55537e-23	Gm41724	predicted gene, 41724 [Source:MGI Symbol;Acc:MGI:5624609]	---	ENSMUSG00000118365	MGI:5624609	antisense
22.8058	3.23774	1.20578e-17	1.66228e-16	Gm44165	predicted gene, 44165 [Source:MGI Symbol;Acc:MGI:5690557]	---	ENSMUSG00000107480	MGI:5690557	TEC
38.1124	3.23614	6.3797e-32	1.69243e-30	Mroh2a	maestro heat-like repeat family member 2A [Source:MGI Symbol;Acc:MGI:3705228]	100040766	ENSMUSG00000079429	MGI:3705228	protein_coding
94.0658	3.22284	1.73325e-47	7.81891e-46	Lamc2	laminin, gamma 2 [Source:MGI Symbol;Acc:MGI:99913]	16782	ENSMUSG00000026479	MGI:99913	protein_coding
129.817	3.21582	7.04353e-16	8.76833e-15	Serpinb9b	serine (or cysteine) peptidase inhibitor, clade B, member 9b [Source:MGI Symbol;Acc:MGI:894668]	20706	ENSMUSG00000021403	MGI:894668	protein_coding
28.8047	3.21352	5.20549e-13	5.37507e-12	Ifi44	interferon-induced protein 44 [Source:MGI Symbol;Acc:MGI:2443016]	99899	ENSMUSG00000028037	MGI:2443016	protein_coding
394.696	3.20684	3.82163e-61	2.41001e-59	Irgm2	immunity-related GTPase family M member 2 [Source:MGI Symbol;Acc:MGI:1926262]	54396	ENSMUSG00000069874	MGI:1926262	protein_coding
17.3084	3.19235	1.61229e-17	2.20932e-16	Slamf8	SLAM family member 8 [Source:MGI Symbol;Acc:MGI:1921998]	74748	ENSMUSG00000053318	MGI:1921998	protein_coding
440.048	3.18836	3.8102e-142	1.19726e-139	Calcrl	calcitonin receptor-like [Source:MGI Symbol;Acc:MGI:1926944]	54598	ENSMUSG00000059588	MGI:1926944	protein_coding
8256.34	3.18318	6.02108e-141	1.8599e-138	Slc15a3	solute carrier family 15, member 3 [Source:MGI Symbol;Acc:MGI:1929691]	65221	ENSMUSG00000024737	MGI:1929691	protein_coding
113.428	3.18298	9.73465e-23	1.74277e-21	Ifi47	interferon gamma inducible protein 47 [Source:MGI Symbol;Acc:MGI:99448]	15953	ENSMUSG00000078920	MGI:99448	protein_coding
974.767	3.15667	1.27388e-80	1.23492e-78	Gm8995	predicted gene 8995 [Source:MGI Symbol;Acc:MGI:3644223]	---	ENSMUSG00000063286	MGI:3644223	transcribed_unprocessed_pseudogene
10.4224	3.15484	1.29025e-13	1.39058e-12	Ifit1bl2	interferon induced protein with tetratricopeptide repeats 1B like 2 [Source:MGI Symbol;Acc:MGI:2148249]	112419	ENSMUSG00000067297	MGI:2148249	protein_coding
66.4937	3.13449	4.48528e-12	4.29104e-11	Ifit1bl1	interferon induced protein with tetratricpeptide repeats 1B like 1 [Source:MGI Symbol;Acc:MGI:3650685]	667373	ENSMUSG00000079339	MGI:3650685	protein_coding
17.7596	3.13052	1.18687e-16	1.5517e-15	Fam129a	family with sequence similarity 129, member A [Source:MGI Symbol;Acc:MGI:2137237]	63913	ENSMUSG00000026483	MGI:2137237	protein_coding
35.3215	3.11878	1.20367e-24	2.35627e-23	Clec4a1	C-type lectin domain family 4, member a1 [Source:MGI Symbol;Acc:MGI:3036291]	269799	ENSMUSG00000049037	MGI:3036291	protein_coding
982.012	3.10847	4.38757e-193	2.16117e-190	Fam49a	family with sequence similarity 49, member A [Source:MGI Symbol;Acc:MGI:1261783]	76820	ENSMUSG00000020589	MGI:1261783	protein_coding
750.034	3.06619	7.28231e-75	6.32001e-73	Phf11d	PHD finger protein 11D [Source:MGI Symbol;Acc:MGI:1277133]	219132	ENSMUSG00000068245	MGI:1277133	protein_coding
293.174	3.05085	5.67727e-71	4.45984e-69	Maff	v-maf musculoaponeurotic fibrosarcoma oncogene family, protein F (avian) [Source:MGI Symbol;Acc:MGI:96910]	17133	ENSMUSG00000042622	MGI:96910	protein_coding
32.514	3.03747	2.75686e-25	5.59506e-24	Gm14636	predicted gene 14636 [Source:MGI Symbol;Acc:MGI:3641976]	---	ENSMUSG00000073274	MGI:3641976	processed_transcript
37.0948	3.03393	4.10409e-23	7.50975e-22	Mmp14	matrix metallopeptidase 14 (membrane-inserted) [Source:MGI Symbol;Acc:MGI:101900]	17387	ENSMUSG00000000957	MGI:101900	protein_coding
6.18128	3.02863	2.44312e-12	2.38617e-11	Faddos	Fas (TNFRSF6)-associated via death domain, opposite strand [Source:MGI Symbol;Acc:MGI:3642460]	---	ENSMUSG00000073778	MGI:3642460	antisense
11.0599	3.02675	1.23251e-15	1.50654e-14	Hsd17b2	hydroxysteroid (17-beta) dehydrogenase 2 [Source:MGI Symbol;Acc:MGI:1096386]	15486	ENSMUSG00000031844	MGI:1096386	protein_coding
76.9611	3.02161	5.44988e-40	1.8955e-38	Oas1b	2'-5' oligoadenylate synthetase 1B [Source:MGI Symbol;Acc:MGI:97430]	23961	ENSMUSG00000029605	MGI:97430	polymorphic_pseudogene
71.3065	3.01449	9.33547e-37	2.87883e-35	Mpp2	membrane protein, palmitoylated 2 (MAGUK p55 subfamily member 2) [Source:MGI Symbol;Acc:MGI:1858257]	50997	ENSMUSG00000017314	MGI:1858257	protein_coding
16456.8	3.00956	1.20374e-241	1.21879e-238	Cybb	cytochrome b-245, beta polypeptide [Source:MGI Symbol;Acc:MGI:88574]	13058	ENSMUSG00000015340	MGI:88574	protein_coding
894.487	2.99689	4.74246e-188	2.27451e-185	Ampd3	adenosine monophosphate deaminase 3 [Source:MGI Symbol;Acc:MGI:1096344]	11717	ENSMUSG00000005686	MGI:1096344	protein_coding
105.017	2.99606	4.63919e-13	4.82037e-12	Ifitm3	interferon induced transmembrane protein 3 [Source:MGI Symbol;Acc:MGI:1913391]	66141	ENSMUSG00000025492	MGI:1913391	protein_coding
52.2006	2.99114	3.43829e-25	6.92406e-24	Socs1	suppressor of cytokine signaling 1 [Source:MGI Symbol;Acc:MGI:1354910]	12703	ENSMUSG00000038037	MGI:1354910	protein_coding
14.4348	2.98677	4.83386e-12	4.61e-11	Iigp1	interferon inducible GTPase 1 [Source:MGI Symbol;Acc:MGI:1926259]	60440	ENSMUSG00000054072	MGI:1926259	protein_coding
1259.62	2.97955	6.04466e-57	3.36893e-55	Lilr4b	leukocyte immunoglobulin-like receptor, subfamily B, member 4B [Source:MGI Symbol;Acc:MGI:102702]	14727	ENSMUSG00000112023	MGI:102702	protein_coding
51.6925	2.97068	7.39574e-16	9.18795e-15	Slamf7	SLAM family member 7 [Source:MGI Symbol;Acc:MGI:1922595]	75345	ENSMUSG00000038179	MGI:1922595	protein_coding
33.5189	2.95532	4.22233e-33	1.16594e-31	Ptges	prostaglandin E synthase [Source:MGI Symbol;Acc:MGI:1927593]	64292	ENSMUSG00000050737	MGI:1927593	protein_coding
32.7693	2.93986	3.71853e-22	6.51011e-21	Gpr85	G protein-coupled receptor 85 [Source:MGI Symbol;Acc:MGI:1927851]	64450	ENSMUSG00000048216	MGI:1927851	protein_coding
23.4988	2.93553	1.8082e-10	1.51306e-09	Tnfsf10	tumor necrosis factor (ligand) superfamily, member 10 [Source:MGI Symbol;Acc:MGI:107414]	22035	ENSMUSG00000039304	MGI:107414	protein_coding
690.954	2.93333	1.41444e-240	1.35675e-237	Aoah	acyloxyacyl hydrolase [Source:MGI Symbol;Acc:MGI:1350928]	27052	ENSMUSG00000021322	MGI:1350928	protein_coding
7.53364	2.92177	1.863e-11	1.69427e-10	Ust	uronyl-2-sulfotransferase [Source:MGI Symbol;Acc:MGI:2442406]	338362	ENSMUSG00000047712	MGI:2442406	protein_coding
78.889	2.9165	9.08182e-11	7.78533e-10	Il27	interleukin 27 [Source:MGI Symbol;Acc:MGI:2384409]	246779	ENSMUSG00000044701	MGI:2384409	protein_coding
12.4696	2.90624	5.31521e-12	5.04793e-11	Bik	BCL2-interacting killer [Source:MGI Symbol;Acc:MGI:1206591]	12124	ENSMUSG00000016758	MGI:1206591	protein_coding
7.10647	2.89299	2.15546e-11	1.95148e-10	Gm46189	predicted gene, 46189 [Source:MGI Symbol;Acc:MGI:5825826]	---	ENSMUSG00000112212	MGI:5825826	lincRNA
22.316	2.88811	2.98752e-20	4.73457e-19	Lims2	LIM and senescent cell antigen like domains 2 [Source:MGI Symbol;Acc:MGI:2385067]	225341	ENSMUSG00000024395	MGI:2385067	protein_coding
4.41802	2.88602	8.69207e-11	7.46879e-10	Gm11200	predicted gene 11200 [Source:MGI Symbol;Acc:MGI:3649950]	---	ENSMUSG00000081000	MGI:3649950	processed_pseudogene
1478.58	2.88308	2.66281e-160	1.03255e-157	Ikbke	inhibitor of kappaB kinase epsilon [Source:MGI Symbol;Acc:MGI:1929612]	56489	ENSMUSG00000042349	MGI:1929612	protein_coding
2104.52	2.86662	1.8848e-207	1.1845e-204	Gm49339	predicted gene, 49339 [Source:MGI Symbol;Acc:MGI:6121530]	---	ENSMUSG00000062593	MGI:6121530	protein_coding
1862.19	2.86616	2.99034e-208	2.01848e-205	Nlrp3	NLR family, pyrin domain containing 3 [Source:MGI Symbol;Acc:MGI:2653833]	216799	ENSMUSG00000032691	MGI:2653833	protein_coding
2707.69	2.86361	1.44849e-133	3.8259e-131	Marcksl1	MARCKS-like 1 [Source:MGI Symbol;Acc:MGI:97143]	17357	ENSMUSG00000047945	MGI:97143	protein_coding
8.92425	2.84855	2.54748e-12	2.4841e-11	Gm14963	predicted gene 14963 [Source:MGI Symbol;Acc:MGI:3705162]	---	ENSMUSG00000085196	MGI:3705162	lincRNA
1092.27	2.83988	1.05814e-159	3.93562e-157	Rab11fip1	RAB11 family interacting protein 1 (class I) [Source:MGI Symbol;Acc:MGI:1923017]	75767	ENSMUSG00000031488	MGI:1923017	protein_coding
494.279	2.83905	5.17706e-96	7.20244e-94	Dcbld2	discoidin, CUB and LCCL domain containing 2 [Source:MGI Symbol;Acc:MGI:1920629]	73379	ENSMUSG00000035107	MGI:1920629	protein_coding
9.1713	2.83499	4.58134e-12	4.37375e-11	Tfcp2l1	transcription factor CP2-like 1 [Source:MGI Symbol;Acc:MGI:2444691]	81879	ENSMUSG00000026380	MGI:2444691	protein_coding
11.1514	2.83427	9.31201e-15	1.08028e-13	Gm17749	predicted gene, 17749 [Source:MGI Symbol;Acc:MGI:5009827]	---	ENSMUSG00000111818	MGI:5009827	processed_transcript
2507.47	2.827	1.119e-163	4.53197e-161	Tor3a	torsin family 3, member A [Source:MGI Symbol;Acc:MGI:1353652]	30935	ENSMUSG00000060519	MGI:1353652	protein_coding
1102.9	2.79994	1.6995e-41	6.2071e-40	Lgals9	lectin, galactose binding, soluble 9 [Source:MGI Symbol;Acc:MGI:109496]	16859	ENSMUSG00000001123	MGI:109496	protein_coding
37.5757	2.7959	7.22196e-17	9.55154e-16	Clec2d	C-type lectin domain family 2, member d [Source:MGI Symbol;Acc:MGI:2135589]	93694	ENSMUSG00000030157	MGI:2135589	protein_coding
6.28546	2.777	1.66533e-10	1.398e-09	Hrc	histidine rich calcium binding protein [Source:MGI Symbol;Acc:MGI:96226]	15464	ENSMUSG00000038239	MGI:96226	protein_coding
1700.56	2.76889	1.06836e-120	2.3459e-118	Parp9	poly (ADP-ribose) polymerase family, member 9 [Source:MGI Symbol;Acc:MGI:1933117]	80285	ENSMUSG00000022906	MGI:1933117	protein_coding
12069.7	2.76553	3.10197e-94	4.09663e-92	Tnfrsf1b	tumor necrosis factor receptor superfamily, member 1b [Source:MGI Symbol;Acc:MGI:1314883]	21938	ENSMUSG00000028599	MGI:1314883	protein_coding
121.346	2.76279	4.22872e-29	1.00612e-27	Cntnap1	contactin associated protein-like 1 [Source:MGI Symbol;Acc:MGI:1858201]	53321	ENSMUSG00000017167	MGI:1858201	protein_coding
340.285	2.75957	1.3284e-108	2.28397e-106	Cebpd	CCAAT/enhancer binding protein (C/EBP), delta [Source:MGI Symbol;Acc:MGI:103573]	12609	ENSMUSG00000071637	MGI:103573	protein_coding
2160.87	2.75837	5.72175e-75	4.98942e-73	Igsf6	immunoglobulin superfamily, member 6 [Source:MGI Symbol;Acc:MGI:1891393]	80719	ENSMUSG00000035004	MGI:1891393	protein_coding
565.24	2.75729	7.57816e-70	5.66033e-68	Cd38	CD38 antigen [Source:MGI Symbol;Acc:MGI:107474]	12494	ENSMUSG00000029084	MGI:107474	protein_coding
3649.91	2.75299	0	0	Slc11a2	solute carrier family 11 (proton-coupled divalent metal ion transporters), member 2 [Source:MGI Symbol;Acc:MGI:1345279]	18174	ENSMUSG00000023030	MGI:1345279	protein_coding
69.3361	2.75153	4.04015e-25	8.10031e-24	Tmem140	transmembrane protein 140 [Source:MGI Symbol;Acc:MGI:1915737]	68487	ENSMUSG00000057137	MGI:1915737	protein_coding
498.941	2.7506	1.39114e-114	2.7861e-112	H2-Q4	histocompatibility 2, Q region locus 4 [Source:MGI Symbol;Acc:MGI:95933]	15015	ENSMUSG00000035929	MGI:95933	protein_coding
32.0968	2.74751	6.34511e-19	9.43227e-18	Ttc39c	tetratricopeptide repeat domain 39C [Source:MGI Symbol;Acc:MGI:1919997]	72747	ENSMUSG00000024424	MGI:1919997	protein_coding
2708.44	2.7463	7.19625e-201	3.8574e-198	Lilrb4a	leukocyte immunoglobulin-like receptor, subfamily B, member 4A [Source:MGI Symbol;Acc:MGI:102701]	14728	ENSMUSG00000112148	MGI:102701	protein_coding
2565.66	2.74355	2.80211e-143	8.95938e-141	Slc2a6	solute carrier family 2 (facilitated glucose transporter), member 6 [Source:MGI Symbol;Acc:MGI:2443286]	227659	ENSMUSG00000036067	MGI:2443286	protein_coding
6.03244	2.73987	1.65068e-10	1.38699e-09	Gm15496	predicted gene 15496 [Source:MGI Symbol;Acc:MGI:3782942]	---	ENSMUSG00000085953	MGI:3782942	antisense
80.8715	2.73711	2.48668e-13	2.6364e-12	Tlr3	toll-like receptor 3 [Source:MGI Symbol;Acc:MGI:2156367]	142980	ENSMUSG00000031639	MGI:2156367	protein_coding
283.736	2.73627	4.00334e-158	1.45922e-155	Irak3	interleukin-1 receptor-associated kinase 3 [Source:MGI Symbol;Acc:MGI:1921164]	73914	ENSMUSG00000020227	MGI:1921164	protein_coding
1293.45	2.73269	3.86302e-78	3.53787e-76	Plaur	plasminogen activator, urokinase receptor [Source:MGI Symbol;Acc:MGI:97612]	18793	ENSMUSG00000046223	MGI:97612	protein_coding
338.605	2.72427	1.67315e-66	1.17281e-64	Dusp1	dual specificity phosphatase 1 [Source:MGI Symbol;Acc:MGI:105120]	19252	ENSMUSG00000024190	MGI:105120	protein_coding
11.3642	2.72412	1.22326e-11	1.12821e-10	Hunk	hormonally upregulated Neu-associated kinase [Source:MGI Symbol;Acc:MGI:1347352]	26559	ENSMUSG00000053414	MGI:1347352	protein_coding
24.7011	2.72318	4.29439e-22	7.49668e-21	E230013L22Rik	RIKEN cDNA E230013L22 gene [Source:MGI Symbol;Acc:MGI:2142601]	---	ENSMUSG00000096957	MGI:2142601	bidirectional_promoter_lncRNA
2845.59	2.70805	4.95096e-244	5.30772e-241	Ifi207	interferon activated gene 207 [Source:MGI Symbol;Acc:MGI:2138302]	226691	ENSMUSG00000073490	MGI:2138302	protein_coding
275.278	2.70649	2.26706e-39	7.65131e-38	Herc6	hect domain and RLD 6 [Source:MGI Symbol;Acc:MGI:1914388]	67138	ENSMUSG00000029798	MGI:1914388	protein_coding
8.12114	2.67884	4.89753e-11	4.30572e-10	Dlgap2	DLG associated protein 2 [Source:MGI Symbol;Acc:MGI:2443181]	244310	ENSMUSG00000047495	MGI:2443181	protein_coding
419.091	2.6713	1.61977e-113	3.14045e-111	Relb	avian reticuloendotheliosis viral (v-rel) oncogene related B [Source:MGI Symbol;Acc:MGI:103289]	19698	ENSMUSG00000002983	MGI:103289	protein_coding
5680.44	2.66972	3.27282e-104	5.142e-102	Itga5	integrin alpha 5 (fibronectin receptor alpha) [Source:MGI Symbol;Acc:MGI:96604]	16402	ENSMUSG00000000555	MGI:96604	protein_coding
2193.43	2.6644	1.27722e-84	1.37736e-82	Pmp22	peripheral myelin protein 22 [Source:MGI Symbol;Acc:MGI:97631]	18858	ENSMUSG00000018217	MGI:97631	protein_coding
856.531	2.66207	9.02413e-121	2.00567e-118	Pim1	proviral integration site 1 [Source:MGI Symbol;Acc:MGI:97584]	18712	ENSMUSG00000024014	MGI:97584	protein_coding
118.212	2.65397	2.08934e-41	7.61564e-40	Fam214b	family with sequence similarity 214, member B [Source:MGI Symbol;Acc:MGI:2441854]	230088	ENSMUSG00000036002	MGI:2441854	protein_coding
213.133	2.65333	9.95356e-51	4.81177e-49	Ebi3	Epstein-Barr virus induced gene 3 [Source:MGI Symbol;Acc:MGI:1354171]	50498	ENSMUSG00000003206	MGI:1354171	protein_coding
14.0453	2.64579	3.57999e-11	3.17495e-10	Inpp1	inositol polyphosphate-1-phosphatase [Source:MGI Symbol;Acc:MGI:104848]	16329	ENSMUSG00000026102	MGI:104848	protein_coding
3.78076	2.64262	3.93975e-09	2.88014e-08	Smyd1	SET and MYND domain containing 1 [Source:MGI Symbol;Acc:MGI:104790]	12180	ENSMUSG00000055027	MGI:104790	protein_coding
17.5951	2.63103	1.04295e-09	8.07123e-09	Ddx60	DEAD (Asp-Glu-Ala-Asp) box polypeptide 60 [Source:MGI Symbol;Acc:MGI:2384570]	234311	ENSMUSG00000037921	MGI:2384570	protein_coding
18.1247	2.63019	1.4947e-13	1.60524e-12	Abcb1a	ATP-binding cassette, sub-family B (MDR/TAP), member 1A [Source:MGI Symbol;Acc:MGI:97570]	18671	ENSMUSG00000040584	MGI:97570	protein_coding
44.1212	2.6285	1.76921e-22	3.14881e-21	2210406H18Rik	RIKEN cDNA 2210406H18 gene [Source:MGI Symbol;Acc:MGI:1917383]	---	ENSMUSG00000109036	MGI:1917383	TEC
1426.01	2.62753	1.60055e-29	3.87384e-28	Procr	protein C receptor, endothelial [Source:MGI Symbol;Acc:MGI:104596]	19124	ENSMUSG00000027611	MGI:104596	protein_coding
522.286	2.62687	3.71556e-69	2.76392e-67	2500002B13Rik	RIKEN cDNA 2500002B13 gene [Source:MGI Symbol;Acc:MGI:1925603]	---	ENSMUSG00000096917	MGI:1925603	processed_transcript
7.79893	2.61612	2.29672e-09	1.71198e-08	Gm38339	predicted gene, 38339 [Source:MGI Symbol;Acc:MGI:5611567]	---	ENSMUSG00000102518	MGI:5611567	TEC
1387.68	2.61296	8.46901e-267	1.28623e-263	Zc3h12c	zinc finger CCCH type containing 12C [Source:MGI Symbol;Acc:MGI:3026959]	244871	ENSMUSG00000035164	MGI:3026959	protein_coding
7.23875	2.6124	1.32767e-09	1.01582e-08	Armcx3	armadillo repeat containing, X-linked 3 [Source:MGI Symbol;Acc:MGI:1918953]	71703	ENSMUSG00000049047	MGI:1918953	protein_coding
2.88702	2.61237	1.41792e-08	9.71857e-08	Tmem26	transmembrane protein 26 [Source:MGI Symbol;Acc:MGI:2143537]	327766	ENSMUSG00000060044	MGI:2143537	protein_coding
475.18	2.60359	1.1864e-71	9.60982e-70	Oas1a	2'-5' oligoadenylate synthetase 1A [Source:MGI Symbol;Acc:MGI:2180860]	246730	ENSMUSG00000052776	MGI:2180860	protein_coding
3711.45	2.59847	1.24254e-31	3.24897e-30	Cd14	CD14 antigen [Source:MGI Symbol;Acc:MGI:88318]	12475	ENSMUSG00000051439	MGI:88318	protein_coding
26.4956	2.59194	4.47439e-15	5.28831e-14	Arnt2	aryl hydrocarbon receptor nuclear translocator 2 [Source:MGI Symbol;Acc:MGI:107188]	11864	ENSMUSG00000015709	MGI:107188	protein_coding
248.918	2.58388	6.47296e-20	1.00743e-18	Hp	haptoglobin [Source:MGI Symbol;Acc:MGI:96211]	15439	ENSMUSG00000031722	MGI:96211	protein_coding
531.306	2.56751	4.11578e-135	1.13652e-132	Irf9	interferon regulatory factor 9 [Source:MGI Symbol;Acc:MGI:107587]	16391	ENSMUSG00000002325	MGI:107587	protein_coding
13.5383	2.56189	1.81507e-10	1.51811e-09	Gvin1	GTPase, very large interferon inducible 1 [Source:MGI Symbol;Acc:MGI:1921808]	74558	ENSMUSG00000045868	MGI:1921808	protein_coding
80.5077	2.55761	2.09987e-20	3.35997e-19	Aqp9	aquaporin 9 [Source:MGI Symbol;Acc:MGI:1891066]	64008	ENSMUSG00000032204	MGI:1891066	protein_coding
26.9157	2.55174	5.98949e-14	6.57977e-13	Gm4070	predicted gene 4070 [Source:MGI Symbol;Acc:MGI:3782245]	100042856	ENSMUSG00000078606	MGI:3782245	protein_coding
568.077	2.55161	5.96205e-73	4.98433e-71	Fosl1	fos-like antigen 1 [Source:MGI Symbol;Acc:MGI:107179]	14283	ENSMUSG00000024912	MGI:107179	protein_coding
1085.23	2.53421	4.45177e-140	1.35223e-137	Rapgef2	Rap guanine nucleotide exchange factor (GEF) 2 [Source:MGI Symbol;Acc:MGI:2659071]	76089	ENSMUSG00000062232	MGI:2659071	protein_coding
42.6999	2.53327	2.42721e-12	2.37317e-11	Ifi203-ps	interferon activated gene 203, pseudogene [Source:MGI Symbol;Acc:MGI:3840117]	---	ENSMUSG00000090222	MGI:3840117	unprocessed_pseudogene
35.6133	2.53273	1.25553e-12	1.26002e-11	2310043P16Rik	RIKEN cDNA 2310043P16 gene [Source:MGI Symbol;Acc:MGI:1917385]	---	ENSMUSG00000108732	MGI:1917385	TEC
6.20961	2.53189	8.58223e-09	6.02044e-08	Olfr433	olfactory receptor 433 [Source:MGI Symbol;Acc:MGI:3030267]	258712	ENSMUSG00000045381	MGI:3030267	protein_coding
5.10863	2.52487	2.00322e-08	1.35368e-07	Clca1	chloride channel accessory 1 [Source:MGI Symbol;Acc:MGI:1346342]	23844	ENSMUSG00000028255	MGI:1346342	protein_coding
23.2372	2.51965	4.9532e-13	5.13785e-12	AW011738	expressed sequence AW011738 [Source:MGI Symbol;Acc:MGI:2140540]	---	ENSMUSG00000078349	MGI:2140540	processed_transcript
609.085	2.51688	3.12511e-70	2.37313e-68	Trex1	three prime repair exonuclease 1 [Source:MGI Symbol;Acc:MGI:1328317]	22040	ENSMUSG00000049734	MGI:1328317	protein_coding
409.865	2.50782	6.74543e-48	3.10443e-46	Uba7	ubiquitin-like modifier activating enzyme 7 [Source:MGI Symbol;Acc:MGI:1349462]	74153	ENSMUSG00000032596	MGI:1349462	protein_coding
3.11245	2.49791	5.74333e-08	3.68175e-07	Gm30873	predicted gene, 30873 [Source:MGI Symbol;Acc:MGI:5590032]	---	ENSMUSG00000109341	MGI:5590032	antisense
2501.74	2.4971	5.55644e-131	1.40647e-128	Tnip1	TNFAIP3 interacting protein 1 [Source:MGI Symbol;Acc:MGI:1926194]	57783	ENSMUSG00000020400	MGI:1926194	protein_coding
1288.29	2.49187	2.14963e-59	1.29297e-57	Gm28177	predicted gene 28177 [Source:MGI Symbol;Acc:MGI:5578883]	---	ENSMUSG00000101628	MGI:5578883	processed_transcript
26.5623	2.48641	2.03112e-12	1.99985e-11	Cdcp1	CUB domain containing protein 1 [Source:MGI Symbol;Acc:MGI:2442010]	109332	ENSMUSG00000035498	MGI:2442010	protein_coding
2035.55	2.48624	3.64718e-44	1.47711e-42	Stat1	signal transducer and activator of transcription 1 [Source:MGI Symbol;Acc:MGI:103063]	20846	ENSMUSG00000026104	MGI:103063	protein_coding
442.216	2.48107	1.22132e-173	5.17642e-171	Plpp1	phospholipid phosphatase 1 [Source:MGI Symbol;Acc:MGI:108412]	19012	ENSMUSG00000021759	MGI:108412	protein_coding
588.858	2.47648	1.89485e-19	2.87301e-18	Rasa4	RAS p21 protein activator 4 [Source:MGI Symbol;Acc:MGI:1858600]	54153	ENSMUSG00000004952	MGI:1858600	protein_coding
2327.71	2.47227	1.18932e-94	1.59378e-92	Nfkbia	nuclear factor of kappa light polypeptide gene enhancer in B cells inhibitor, alpha [Source:MGI Symbol;Acc:MGI:104741]	18035	ENSMUSG00000021025	MGI:104741	protein_coding
110.125	2.46868	2.04096e-31	5.29111e-30	Trim14	tripartite motif-containing 14 [Source:MGI Symbol;Acc:MGI:1921985]	74735	ENSMUSG00000039853	MGI:1921985	protein_coding
25.296	2.46856	3.16938e-10	2.59371e-09	Olr1	oxidized low density lipoprotein (lectin-like) receptor 1 [Source:MGI Symbol;Acc:MGI:1261434]	108078	ENSMUSG00000030162	MGI:1261434	protein_coding
1821.29	2.46381	3.18637e-136	9.07369e-134	Cflar	CASP8 and FADD-like apoptosis regulator [Source:MGI Symbol;Acc:MGI:1336166]	12633	ENSMUSG00000026031	MGI:1336166	protein_coding
217.61	2.46071	8.33326e-13	8.49406e-12	Clec12a	C-type lectin domain family 12, member a [Source:MGI Symbol;Acc:MGI:3040968]	232413	ENSMUSG00000053063	MGI:3040968	protein_coding
32.8937	2.45432	3.39419e-14	3.77651e-13	Serpina3g	serine (or cysteine) peptidase inhibitor, clade A, member 3G [Source:MGI Symbol;Acc:MGI:105046]	20715	ENSMUSG00000041481	MGI:105046	protein_coding
193.653	2.45376	1.89502e-47	8.52759e-46	Btg2	BTG anti-proliferation factor 2 [Source:MGI Symbol;Acc:MGI:108384]	12227	ENSMUSG00000020423	MGI:108384	protein_coding
5.76106	2.4515	4.1136e-08	2.66798e-07	Rpl39l	ribosomal protein L39-like [Source:MGI Symbol;Acc:MGI:1915422]	68172	ENSMUSG00000039209	MGI:1915422	protein_coding
11166.6	2.44666	1.37638e-109	2.41197e-107	Cpd	carboxypeptidase D [Source:MGI Symbol;Acc:MGI:107265]	12874	ENSMUSG00000020841	MGI:107265	protein_coding
12.5688	2.44473	2.45527e-08	1.6409e-07	Tgtp2	T cell specific GTPase 2 [Source:MGI Symbol;Acc:MGI:3710083]	100039796	ENSMUSG00000078921	MGI:3710083	protein_coding
50.8064	2.43821	4.20471e-24	8.01577e-23	Cxcl16	chemokine (C-X-C motif) ligand 16 [Source:MGI Symbol;Acc:MGI:1932682]	66102	ENSMUSG00000018920	MGI:1932682	protein_coding
125.266	2.43444	1.19803e-33	3.37467e-32	Gm45193	predicted gene 45193 [Source:MGI Symbol;Acc:MGI:5753769]	---	ENSMUSG00000108112	MGI:5753769	processed_transcript
244.922	2.42358	4.24247e-65	2.88504e-63	Spsb4	splA/ryanodine receptor domain and SOCS box containing 4 [Source:MGI Symbol;Acc:MGI:2183445]	211949	ENSMUSG00000046997	MGI:2183445	protein_coding
789.733	2.41827	2.86082e-23	5.28251e-22	Cd274	CD274 antigen [Source:MGI Symbol;Acc:MGI:1926446]	60533	ENSMUSG00000016496	MGI:1926446	protein_coding
4.05616	2.41564	1.50894e-07	9.2907e-07	Lox	lysyl oxidase [Source:MGI Symbol;Acc:MGI:96817]	16948	ENSMUSG00000024529	MGI:96817	protein_coding
30.4288	2.41182	6.48977e-19	9.63946e-18	Scimp	SLP adaptor and CSK interacting membrane protein [Source:MGI Symbol;Acc:MGI:3610314]	327957	ENSMUSG00000057135	MGI:3610314	protein_coding
341.348	2.40497	2.61754e-56	1.44559e-54	Neurl3	neuralized E3 ubiquitin protein ligase 3 [Source:MGI Symbol;Acc:MGI:2429944]	214854	ENSMUSG00000047180	MGI:2429944	protein_coding
12.7059	2.40452	7.57909e-11	6.5495e-10	Gm26797	predicted gene, 26797 [Source:MGI Symbol;Acc:MGI:5477291]	---	ENSMUSG00000097572	MGI:5477291	lincRNA
40.4117	2.40182	1.27587e-17	1.75625e-16	Ms4a7	membrane-spanning 4-domains, subfamily A, member 7 [Source:MGI Symbol;Acc:MGI:1918846]	109225	ENSMUSG00000024672	MGI:1918846	protein_coding
34.7167	2.39955	9.91418e-23	1.77317e-21	F830208F22Rik	RIKEN cDNA F830208F22 gene [Source:MGI Symbol;Acc:MGI:3588261]	---	ENSMUSG00000073529	MGI:3588261	processed_transcript
11.5666	2.39789	2.31181e-10	1.91861e-09	Edn1	endothelin 1 [Source:MGI Symbol;Acc:MGI:95283]	13614	ENSMUSG00000021367	MGI:95283	protein_coding
5084.1	2.39561	4.15825e-207	2.52614e-204	Rassf4	Ras association (RalGDS/AF-6) domain family member 4 [Source:MGI Symbol;Acc:MGI:2386853]	213391	ENSMUSG00000042129	MGI:2386853	protein_coding
70.3615	2.39128	1.73203e-12	1.72117e-11	Tmem171	transmembrane protein 171 [Source:MGI Symbol;Acc:MGI:2685751]	380863	ENSMUSG00000052485	MGI:2685751	protein_coding
1460.49	2.39037	3.77159e-82	3.79764e-80	Stap1	signal transducing adaptor family member 1 [Source:MGI Symbol;Acc:MGI:1926193]	56792	ENSMUSG00000029254	MGI:1926193	protein_coding
1002.74	2.38193	1.09801e-88	1.30792e-86	Parp10	poly (ADP-ribose) polymerase family, member 10 [Source:MGI Symbol;Acc:MGI:3712326]	671535	ENSMUSG00000063268	MGI:3712326	protein_coding
6.68004	2.38032	4.90947e-08	3.16166e-07	Gm12764	predicted gene 12764 [Source:MGI Symbol;Acc:MGI:3649980]	---	ENSMUSG00000086184	MGI:3649980	antisense
280.967	2.36853	5.19221e-40	1.80933e-38	Oas1g	2'-5' oligoadenylate synthetase 1G [Source:MGI Symbol;Acc:MGI:97429]	23960	ENSMUSG00000066861	MGI:97429	protein_coding
27.1201	2.36724	1.75061e-11	1.59524e-10	Axl	AXL receptor tyrosine kinase [Source:MGI Symbol;Acc:MGI:1347244]	26362	ENSMUSG00000002602	MGI:1347244	protein_coding
3.27205	2.36138	1.93173e-07	1.17509e-06	Ptgs2os	prostaglandin-endoperoxide synthase 2, opposite strand [Source:MGI Symbol;Acc:MGI:2443180]	---	ENSMUSG00000097028	MGI:2443180	processed_transcript
403.169	2.35471	1.94596e-70	1.50915e-68	Csrnp1	cysteine-serine-rich nuclear protein 1 [Source:MGI Symbol;Acc:MGI:2387989]	215418	ENSMUSG00000032515	MGI:2387989	protein_coding
65.7571	2.35361	7.68646e-31	1.96474e-29	Gm13822	predicted gene 13822 [Source:MGI Symbol;Acc:MGI:3650351]	---	ENSMUSG00000087477	MGI:3650351	antisense
311.028	2.35242	4.17693e-79	3.88391e-77	Serpinb9	serine (or cysteine) peptidase inhibitor, clade B, member 9 [Source:MGI Symbol;Acc:MGI:106603]	20723	ENSMUSG00000045827	MGI:106603	protein_coding
44.9676	2.34784	1.82299e-09	1.37631e-08	Adamts4	a disintegrin-like and metallopeptidase (reprolysin type) with thrombospondin type 1 motif, 4 [Source:MGI Symbol;Acc:MGI:1339949]	240913	ENSMUSG00000006403	MGI:1339949	protein_coding
1124.48	2.34689	3.45149e-86	3.93146e-84	Dtx3l	deltex 3-like, E3 ubiquitin ligase [Source:MGI Symbol;Acc:MGI:2656973]	209200	ENSMUSG00000049502	MGI:2656973	protein_coding
95.1107	2.3414	2.25036e-34	6.46889e-33	Rhou	ras homolog family member U [Source:MGI Symbol;Acc:MGI:1916831]	69581	ENSMUSG00000039960	MGI:1916831	protein_coding
4.23568	2.33897	3.54584e-07	2.08933e-06	Camp	cathelicidin antimicrobial peptide [Source:MGI Symbol;Acc:MGI:108443]	12796	ENSMUSG00000038357	MGI:108443	protein_coding
8.15276	2.33401	2.13582e-08	1.43689e-07	Serping1	serine (or cysteine) peptidase inhibitor, clade G, member 1 [Source:MGI Symbol;Acc:MGI:894696]	12258	ENSMUSG00000023224	MGI:894696	protein_coding
6.05389	2.33355	1.8088e-08	1.22594e-07	Gm20560	predicted gene, 20560 [Source:MGI Symbol;Acc:MGI:5295667]	---	ENSMUSG00000107546	MGI:5295667	antisense
371.359	2.32995	7.37256e-16	9.16541e-15	Agrn	agrin [Source:MGI Symbol;Acc:MGI:87961]	11603	ENSMUSG00000041936	MGI:87961	protein_coding
402.756	2.30773	9.99563e-113	1.89761e-110	Osgin2	oxidative stress induced growth inhibitor family member 2 [Source:MGI Symbol;Acc:MGI:2384798]	209212	ENSMUSG00000041153	MGI:2384798	protein_coding
12.451	2.304	1.59404e-10	1.34311e-09	Il1r1	interleukin 1 receptor, type I [Source:MGI Symbol;Acc:MGI:96545]	16177	ENSMUSG00000026072	MGI:96545	protein_coding
4.54319	2.29591	6.74743e-07	3.82019e-06	Fbn1	fibrillin 1 [Source:MGI Symbol;Acc:MGI:95489]	14118	ENSMUSG00000027204	MGI:95489	protein_coding
19.0114	2.29576	4.86403e-11	4.2804e-10	AC142112.1	serine (or cysteine) peptidase inhibitor, clade A, member 3G (Serpina3g) pseudogene	---	ENSMUSG00000118588	---	unprocessed_pseudogene
115.123	2.29139	1.18772e-32	3.22596e-31	Ptgs2os2	prostaglandin-endoperoxide synthase 2, opposite strand 2 [Source:MGI Symbol;Acc:MGI:5477181]	---	ENSMUSG00000097754	MGI:5477181	lincRNA
3334.16	2.28568	8.16901e-32	2.14834e-30	Icam1	intercellular adhesion molecule 1 [Source:MGI Symbol;Acc:MGI:96392]	15894	ENSMUSG00000037405	MGI:96392	protein_coding
476.345	2.28158	3.82583e-130	9.55148e-128	Adhfe1	alcohol dehydrogenase, iron containing, 1 [Source:MGI Symbol;Acc:MGI:1923437]	76187	ENSMUSG00000025911	MGI:1923437	protein_coding
515.58	2.28002	4.30387e-41	1.55016e-39	Lgals3bp	lectin, galactoside-binding, soluble, 3 binding protein [Source:MGI Symbol;Acc:MGI:99554]	19039	ENSMUSG00000033880	MGI:99554	protein_coding
1252.91	2.27641	3.51262e-59	2.08526e-57	Trafd1	TRAF type zinc finger domain containing 1 [Source:MGI Symbol;Acc:MGI:1923551]	231712	ENSMUSG00000042726	MGI:1923551	protein_coding
14.0374	2.27457	8.38719e-09	5.89724e-08	A530064D06Rik	RIKEN cDNA A530064D06 gene [Source:MGI Symbol;Acc:MGI:2443476]	328830	ENSMUSG00000043939	MGI:2443476	protein_coding
104.781	2.2727	9.46358e-10	7.35496e-09	Il7r	interleukin 7 receptor [Source:MGI Symbol;Acc:MGI:96562]	16197	ENSMUSG00000003882	MGI:96562	protein_coding
573.202	2.26686	2.24059e-12	2.19778e-11	Serpine1	serine (or cysteine) peptidase inhibitor, clade E, member 1 [Source:MGI Symbol;Acc:MGI:97608]	18787	ENSMUSG00000037411	MGI:97608	protein_coding
385.513	2.25815	2.11439e-70	1.63283e-68	Hck	hemopoietic cell kinase [Source:MGI Symbol;Acc:MGI:96052]	15162	ENSMUSG00000003283	MGI:96052	protein_coding
581.127	2.2346	1.03937e-218	7.8927e-216	Pip5k1b	phosphatidylinositol-4-phosphate 5-kinase, type 1 beta [Source:MGI Symbol;Acc:MGI:107930]	18719	ENSMUSG00000024867	MGI:107930	protein_coding
19.7845	2.2308	8.49644e-13	8.64587e-12	Aqp8	aquaporin 8 [Source:MGI Symbol;Acc:MGI:1195271]	11833	ENSMUSG00000030762	MGI:1195271	protein_coding
7.45005	2.22992	1.05568e-06	5.85864e-06	Gm8818	predicted pseudogene 8818 [Source:MGI Symbol;Acc:MGI:3645903]	---	ENSMUSG00000079138	MGI:3645903	processed_pseudogene
2394.69	2.22454	0	0	St3gal1	ST3 beta-galactoside alpha-2,3-sialyltransferase 1 [Source:MGI Symbol;Acc:MGI:98304]	20442	ENSMUSG00000013846	MGI:98304	protein_coding
5.92612	2.22101	9.02144e-07	5.04343e-06	Olfr56	olfactory receptor 56 [Source:MGI Symbol;Acc:MGI:1333785]	18356	ENSMUSG00000040328	MGI:1333785	protein_coding
241.529	2.21617	8.1768e-42	3.05373e-40	B430306N03Rik	RIKEN cDNA B430306N03 gene [Source:MGI Symbol;Acc:MGI:2443478]	320148	ENSMUSG00000043740	MGI:2443478	protein_coding
21.9514	2.21616	1.58643e-10	1.33731e-09	Mtmr7	myotubularin related protein 7 [Source:MGI Symbol;Acc:MGI:1891693]	54384	ENSMUSG00000039431	MGI:1891693	protein_coding
1666.75	2.21407	2.03582e-151	6.87091e-149	Mdm2	transformed mouse 3T3 cell double minute 2 [Source:MGI Symbol;Acc:MGI:96952]	17246	ENSMUSG00000020184	MGI:96952	protein_coding
501.688	2.21345	2.97487e-99	4.26905e-97	Abtb2	ankyrin repeat and BTB (POZ) domain containing 2 [Source:MGI Symbol;Acc:MGI:2139365]	99382	ENSMUSG00000032724	MGI:2139365	protein_coding
722.012	2.21334	1.0792e-85	1.19929e-83	Gsap	gamma-secretase activating protein [Source:MGI Symbol;Acc:MGI:2442259]	212167	ENSMUSG00000039934	MGI:2442259	protein_coding
6.97093	2.21139	1.37466e-06	7.5348e-06	Vcam1	vascular cell adhesion molecule 1 [Source:MGI Symbol;Acc:MGI:98926]	22329	ENSMUSG00000027962	MGI:98926	protein_coding
43.0899	2.2005	2.94103e-15	3.50099e-14	Gm34643	predicted gene, 34643 [Source:MGI Symbol;Acc:MGI:5593802]	---	ENSMUSG00000115855	MGI:5593802	lincRNA
672.847	2.19878	1.72971e-42	6.57448e-41	Slc31a2	solute carrier family 31, member 2 [Source:MGI Symbol;Acc:MGI:1333844]	20530	ENSMUSG00000066152	MGI:1333844	protein_coding
1574.95	2.19658	7.76027e-71	6.07e-69	Parp12	poly (ADP-ribose) polymerase family, member 12 [Source:MGI Symbol;Acc:MGI:2143990]	243771	ENSMUSG00000038507	MGI:2143990	protein_coding
1701.97	2.19473	1.08674e-47	4.96389e-46	Cd74	CD74 antigen (invariant polypeptide of major histocompatibility complex, class II antigen-associated) [Source:MGI Symbol;Acc:MGI:96534]	16149	ENSMUSG00000024610	MGI:96534	protein_coding
1981.85	2.18243	2.07402e-87	2.42301e-85	Lacc1	laccase domain containing 1 [Source:MGI Symbol;Acc:MGI:2445077]	210808	ENSMUSG00000044350	MGI:2445077	protein_coding
41.1842	2.16545	2.31836e-16	2.9818e-15	Phlda1	pleckstrin homology like domain, family A, member 1 [Source:MGI Symbol;Acc:MGI:1096880]	21664	ENSMUSG00000020205	MGI:1096880	protein_coding
1474.36	2.1647	4.0866e-28	9.36834e-27	Clec4d	C-type lectin domain family 4, member d [Source:MGI Symbol;Acc:MGI:1298389]	17474	ENSMUSG00000030144	MGI:1298389	protein_coding
4.17271	2.16316	2.3648e-06	1.25688e-05	Ly75	lymphocyte antigen 75 [Source:MGI Symbol;Acc:MGI:106662]	17076	ENSMUSG00000026980	MGI:106662	protein_coding
118.691	2.16295	8.33487e-12	7.7939e-11	Sp110	Sp110 nuclear body protein [Source:MGI Symbol;Acc:MGI:1923364]	109032	ENSMUSG00000070034	MGI:1923364	protein_coding
723.69	2.15685	4.17002e-111	7.67662e-109	Irak2	interleukin-1 receptor-associated kinase 2 [Source:MGI Symbol;Acc:MGI:2429603]	108960	ENSMUSG00000060477	MGI:2429603	protein_coding
494.096	2.13721	2.23261e-54	1.1726e-52	Ifi35	interferon-induced protein 35 [Source:MGI Symbol;Acc:MGI:1917360]	70110	ENSMUSG00000010358	MGI:1917360	protein_coding
111.667	2.13249	3.9785e-16	5.04932e-15	Met	met proto-oncogene [Source:MGI Symbol;Acc:MGI:96969]	17295	ENSMUSG00000009376	MGI:96969	protein_coding
2.4036	2.1297	4.67841e-06	2.40248e-05	Slc6a19	solute carrier family 6 (neurotransmitter transporter), member 19 [Source:MGI Symbol;Acc:MGI:1921588]	74338	ENSMUSG00000021565	MGI:1921588	protein_coding
5789.61	2.11779	7.46817e-25	1.47782e-23	Srxn1	sulfiredoxin 1 homolog (S. cerevisiae) [Source:MGI Symbol;Acc:MGI:104971]	76650	ENSMUSG00000032802	MGI:104971	protein_coding
14.629	2.10929	3.11925e-11	2.78531e-10	Gm7809	predicted gene 7809 [Source:MGI Symbol;Acc:MGI:3643362]	---	ENSMUSG00000099397	MGI:3643362	processed_pseudogene
163.232	2.10548	6.99688e-36	2.09734e-34	Trim21	tripartite motif-containing 21 [Source:MGI Symbol;Acc:MGI:106657]	20821	ENSMUSG00000030966	MGI:106657	protein_coding
88.3339	2.10173	1.86358e-25	3.80334e-24	Mfsd7a	major facilitator superfamily domain containing 7A [Source:MGI Symbol;Acc:MGI:2442629]	243197	ENSMUSG00000029490	MGI:2442629	protein_coding
63.6924	2.10052	1.43245e-18	2.08518e-17	Sptbn2	spectrin beta, non-erythrocytic 2 [Source:MGI Symbol;Acc:MGI:1313261]	20743	ENSMUSG00000067889	MGI:1313261	protein_coding
44.7973	2.09873	1.70196e-17	2.3287e-16	Pirb	paired Ig-like receptor B [Source:MGI Symbol;Acc:MGI:894311]	18733	ENSMUSG00000058818	MGI:894311	protein_coding
1266.73	2.09805	1.47975e-226	1.17254e-223	Rhbdf2	rhomboid 5 homolog 2 [Source:MGI Symbol;Acc:MGI:2442473]	217344	ENSMUSG00000020806	MGI:2442473	protein_coding
14.8786	2.09579	6.5499e-10	5.20139e-09	Ntn1	netrin 1 [Source:MGI Symbol;Acc:MGI:105088]	18208	ENSMUSG00000020902	MGI:105088	protein_coding
555.427	2.08723	9.87729e-184	4.61574e-181	Dusp16	dual specificity phosphatase 16 [Source:MGI Symbol;Acc:MGI:1917936]	70686	ENSMUSG00000030203	MGI:1917936	protein_coding
358.005	2.08467	2.7038e-146	8.79941e-144	Rab20	RAB20, member RAS oncogene family [Source:MGI Symbol;Acc:MGI:102789]	19332	ENSMUSG00000031504	MGI:102789	protein_coding
20.9851	2.08194	7.42307e-12	6.97348e-11	Foxa1	forkhead box A1 [Source:MGI Symbol;Acc:MGI:1347472]	15375	ENSMUSG00000035451	MGI:1347472	protein_coding
51.62	2.07978	4.68637e-07	2.71054e-06	Ifih1	interferon induced with helicase C domain 1 [Source:MGI Symbol;Acc:MGI:1918836]	71586	ENSMUSG00000026896	MGI:1918836	protein_coding
5114.28	2.07887	2.77521e-57	1.57075e-55	Tlr2	toll-like receptor 2 [Source:MGI Symbol;Acc:MGI:1346060]	24088	ENSMUSG00000027995	MGI:1346060	protein_coding
750.331	2.07298	2.89479e-21	4.82245e-20	Stat2	signal transducer and activator of transcription 2 [Source:MGI Symbol;Acc:MGI:103039]	20847	ENSMUSG00000040033	MGI:103039	protein_coding
2582.35	2.06385	6.64314e-50	3.16941e-48	Rhoc	ras homolog family member C [Source:MGI Symbol;Acc:MGI:106028]	11853	ENSMUSG00000002233	MGI:106028	protein_coding
342.162	2.06247	1.49741e-68	1.096e-66	Slfn10-ps	schlafen 10, pseudogene [Source:MGI Symbol;Acc:MGI:3512288]	---	ENSMUSG00000072621	MGI:3512288	transcribed_unprocessed_pseudogene
64.0739	2.06179	8.00706e-30	1.96405e-28	A430093F15Rik	RIKEN cDNA A430093F15 gene [Source:MGI Symbol;Acc:MGI:2685520]	---	ENSMUSG00000067577	MGI:2685520	processed_transcript
176.005	2.05982	1.14859e-64	7.78181e-63	Bcl3	B cell leukemia/lymphoma 3 [Source:MGI Symbol;Acc:MGI:88140]	12051	ENSMUSG00000053175	MGI:88140	protein_coding
362.182	2.05573	4.92326e-41	1.76975e-39	Tm4sf19	transmembrane 4 L six family member 19 [Source:MGI Symbol;Acc:MGI:3645933]	277203	ENSMUSG00000079625	MGI:3645933	protein_coding
107.666	2.05553	5.05001e-12	4.8111e-11	F10	coagulation factor X [Source:MGI Symbol;Acc:MGI:103107]	14058	ENSMUSG00000031444	MGI:103107	protein_coding
7869.69	2.05015	3.81089e-82	3.81613e-80	Tnfaip2	tumor necrosis factor, alpha-induced protein 2 [Source:MGI Symbol;Acc:MGI:104960]	21928	ENSMUSG00000021281	MGI:104960	protein_coding
13.2506	2.04481	1.0251e-09	7.93649e-09	Rasip1	Ras interacting protein 1 [Source:MGI Symbol;Acc:MGI:1917153]	69903	ENSMUSG00000044562	MGI:1917153	protein_coding
623.913	2.04158	5.67376e-55	3.02352e-53	Plpp3	phospholipid phosphatase 3 [Source:MGI Symbol;Acc:MGI:1915166]	67916	ENSMUSG00000028517	MGI:1915166	protein_coding
20.9068	2.03976	2.71823e-08	1.8067e-07	Lipg	lipase, endothelial [Source:MGI Symbol;Acc:MGI:1341803]	16891	ENSMUSG00000053846	MGI:1341803	protein_coding
951.123	2.03737	4.87783e-71	3.84842e-69	Pou2f2	POU domain, class 2, transcription factor 2 [Source:MGI Symbol;Acc:MGI:101897]	18987	ENSMUSG00000008496	MGI:101897	protein_coding
38.2838	2.03228	2.96298e-15	3.52252e-14	Pstpip2	proline-serine-threonine phosphatase-interacting protein 2 [Source:MGI Symbol;Acc:MGI:1335088]	19201	ENSMUSG00000025429	MGI:1335088	protein_coding
3484.1	2.01508	5.44378e-28	1.24016e-26	Sdc4	syndecan 4 [Source:MGI Symbol;Acc:MGI:1349164]	20971	ENSMUSG00000017009	MGI:1349164	protein_coding
80.5327	2.01371	1.61294e-10	1.35778e-09	Slc39a4	solute carrier family 39 (zinc transporter), member 4 [Source:MGI Symbol;Acc:MGI:1919277]	72027	ENSMUSG00000063354	MGI:1919277	protein_coding
4.81783	2.00673	1.69215e-05	7.99362e-05	Shbg	sex hormone binding globulin [Source:MGI Symbol;Acc:MGI:98295]	20415	ENSMUSG00000005202	MGI:98295	protein_coding
2.53096	2.0046	1.87405e-05	8.80499e-05	Dok7	docking protein 7 [Source:MGI Symbol;Acc:MGI:3584043]	231134	ENSMUSG00000044716	MGI:3584043	protein_coding
2813.54	2.00297	3.37952e-118	7.16183e-116	Atf3	activating transcription factor 3 [Source:MGI Symbol;Acc:MGI:109384]	11910	ENSMUSG00000026628	MGI:109384	protein_coding
356.8	2.00146	3.58383e-52	1.77487e-50	Osm	oncostatin M [Source:MGI Symbol;Acc:MGI:104749]	18413	ENSMUSG00000058755	MGI:104749	protein_coding
[truncated: 6,654 more rows]

## Sheet: LPS treatment response in BV-2
baseMean	log2FoldChange	pvalue	padj	Gene name	Gene description	NCBI gene ID	Ensembl ID	MGI ID	Type
[truncated: 1,041 more rows]

[truncated: 2 more sheets: GO BP UP LPS treatmen AvsC, GO BP DOWN LPS treatmen AvsC]
