# Supplementary material for: Age-associated microglial transcriptome leads to diminished immunogenicity and dysregulation of MCT4 and P2RY12/P2RY13 related functions
Source: Cell Death Discov. 2025 Jan 19;11:16. doi: 10.1038/s41420-025-02295-1 (PMC11743796; doi:10.1038/s41420-025-02295-1)
Supplement: Supplementary file 5 — Supplementary Table_3 [file 41420_2025_2295_MOESM5_ESM.xlsx]

## Sheet: aged BV-2 vs human upreg
human	mouse	human|mouse
RAPGEF3	GNB1	USP39
CCRN4L	DLST	NCL
UTP4	MDH2	SYNCRIP
CEBPB	TCP1	PPP2R2A
BRWD4	EIF3B	TGIF2
CBL	API5	MPP6
NFAT6	ATIC	MAP3K6
NLRP5	SF3B3	WDR36
UBE2H	PPP5C	NUPL2
DDX19	MAX	PDCD11
EAF2	polr2m	YWHAZ
PIK3R2	EIF3D	RAP2C
PDE13	EIF3L	TAL2
TIMP3	SFXN1	F2R
ITGA10	HSP90AB1	METAP2
ZNF408	SEC61A1	ASF1A
OSBP	HSPA9	KDM1B
MYLIP	INO80E	PRKCA
SAV2	GORASP2	YWHAE
FAM3C	GATAD2A	DUSP2
TOB3	CPSF3	KLHL12
ZCCHC7	ZRANB2	LARP1B
LDLR	KLHDC4	PPIF
FEM1C	FUBP3	FAM199X
MAP2K2	RAD23B	RBM28
OSBPL12	NOP2	BCCIP
RRAGC	IPO7	MRPL12
SLC24A2	PA2G4	LPCAT4
UBE2R3	NOLC1	TNK2
ZNF218	CS	WDR74
TFRC	CARM1	SCYL1
TWSG2	GNPAT	MAP4K1
TMX5	B3GALNT2	EIF3G
RTN5	DDX56	CISD3
NUAK2	NOP14	MSTO1
MEX3C	MAPK1IP1L	BAX
C7orf42	METAP1	ADRM1
TAB4	BPNT1	TCF25
KIAA0233	GEMIN5	KCNN4
CSRNP2	NOP56	ENTPD6
ITPRIPL3	FTSJ3	SLC16A3
EIF4G3	CCT7	CAPN1
TFDP2	PSMD7	GSTP1
FAM91A2	FUBP1	TBRG4
KIAA1148	atg2b	FPGS
GATAD2B	LDAH	QTRT1
SNN	GRWD1
DYNLL3	CCT2
WDR27	SMYD5
LSM4	ELP3
CEP351	NRAS
CGNL2	TNPO3
HMGCR	PLAA
HTATSF2	NCBP1
JAG2	ZC3H18
ZBED7	MAK16
SCML2	DNAJC7
ZBTB5	ORC4
TCF21	WAPL
PPP2R5A	MYBBP1A
ARIH2	DKC1
KIF1B	EFTUD2
CDR2	SLC39A6
BAZ1B	ACP1
WDR83	CHORDC1
BTBD4	BID
TOP2B	PSMF1
RNF123	ETF1
MSMO2	SMARCA5
TATDN3	XPO1
MIOS	NSUN2
LRCH2	EIF3E
PANK3	MPHOSPH10
PELI3	EXOC5
SLC12A7	TIMM17A
CYP2U2	RBM17
NBEA	DNAJA2
RAB11FIP3	CCNB2
HIPK2	LTV1
ZNF845	ARMC1
PPM1B	TUBB4B
ATPAF2	COPS2
PELI2	DDX10
SACS	IPO5
PATL2	Zfp622
SPTY2D2	GFM2
GLS	EIF2B1
ARF7	NEMF
CHML	NAA25
CBX2	ABCE1
ENSA	MTDH
PANK4	APEX1
SMNDC2	KAT7
SHOC3	OGFOD1
FAM160B2	AP1AR
KIAA2019	BOP1
MAP3K3	MRPS2
ZBTB35	PARG
TPM5	PUS10
BAZ1A	TCOF1
HIF1A	DDX47
SQLE	SPNS1
MAP2K5	HSP90AA1
SMAP3	SRP68
DOCK12	TNPO1
SEPP2	CDK8
PRDM5	CELF1
SMAD4	NOP9
CSNK2A3	SPRTN
SFT2D4	NFX1
MGAT6	WDR3
ITGA7	HSPH1
RANBP10	POLR3C
QSER2	USP15
KIAA0755	GMPS
STRN	OLA1
RFX8	UBE2J2
RIPK2	DARS
EIF4A4	ENOPH1
TBC1D10	CACYBP
NAB2	DNAJC21
NAF2	GTF2F2
KLF3	KDM1A
FAM210B	GPD2
TAB3	PSMD11
USP52	SERBP1
BMP2K	DHX9
HNRNPU	KARS
DHRS10	ESF1
SPTSSA	TRMT61A
EIF5AL2	RPF1
HTRA2	UTP15
MMRN2	CCDC59
PJA3	DCAF13
LIN7C	PPP2R2D
MRO	THUMPD1
ARL4C	SNRPA1
LCP2	ILF2
CCRL3	BZW1
ARHGAP36	WDR12
KCNQ4	TIMM9
GNAI4	VPS4A
BVES	GORASP1
SH2B4	CCT6A
PRMT11	UTP20
IL13RA2	EIF4G2
IFNE	EIF2S1
KDM3B	DDX18
SIPA1L3	NMT2
ANXA2P3	RUVBL1
SMCR9	HARS
RGPD4	DOCK9
P2RY14	FASTKD2
IPO9	MRTO4
CXCR5	ZC3H15
FAM8A2	SSR1
ATP11B	MRPS5
SUMO1P4	GNL3
FAM20B	zrsr2
PTPLB	PSMD6
CNTNAP3	RIOK1
RBM15B	THOC1
TAOK2	NOB1
FGL3	SRM
HNRNPUL3	TRIP10
FOXO4	PTCD2
NCOA5	RCL1
FAIM4	FMR1
REEP4	MED10
ZMYM7	HEATR3
IRAK4	RPAP3
CAPN3	OXNAD1
UBR4	DNTTIP2
PPP3CB	RPP14
IL6ST	RWDD1
ZBTB12	TRIM44
ATF7	POLR3A
BMPR3	RTCA
UBE2E4	PABPN1
FASTKD6	MTAP
SGCB	COPS4
SPIRE2	TOMM40
GPM6B	PABPC4
CYBB	SLC25A28
JĂšL	TOP1MT
SLC30A2	ZC3HC1
LATS3	ERMP1
COX7B	VDAC2
HAT2	FAM98A
IFIH2	NOL11
HSPA14	SET
FAM198B	UGCG
TDRD8	EXOSC2
NETO3	ADAT1
AKIRIN2	METTL16
ZC3H11A	MRPS35
HNRNPD	NUP88
CD94	AATF
IPO8	CCNG1
DACT2	DNAJA1
LHFPL3	PSMB7
ACSL5	UCHL3
PTENP2	CLSTN1
RGPD2	CD3EAP
WBP12	PNO1
USP26	cep83
EPC2	TTPAL
NEAT2	PSMD12
MAGT2	DIP2C
PLEKHA3	POLR3D
FAM122A	4933434E20Rik
CRY2	CFDP1
ARHGEF13	EXOSC4
RBMXL2	RBM19
TMEM14A	CCT4
DHX33	WDR43
ATP5E	L2HGDH
KHDRBS2	FASTKD1
DDX22	MYO19
RAD22	TSFM
PLA2G4A	RCC1
ADNP	TRMT1
CDC42EP4	RAE1
EPC3	PRMT1
ANXA2	BYSL
ANKRD41	Supt16
P2RY13	DHX29
CREG2	RRP15
MORC2	NOC3L
TERF2IP	NOCT
GOLPH4	2810004N23Rik
UAP2	CCDC85C
AFTPH	EXOSC1
HERC6	NLE1
FGD5	ELAC2
RBBP9	RPP40
KIF5B	SLC25A30
CASS5	BMS1
SP5	JMJD4
SMARCA6	OTUD3
SERINC2	CEP57
CTSO	TRNT1
LEO2	HELQ
ATP6V1B3	EEF1E1
JARID3	YBX3
CCL23	MAPK8
PPARG	ECE1
TMEM155	PDSS1
CDC5L	HGH1
KCMF2	BRIX1
STARD5	FKBP11
NFE2L4	OTUD7B
CPEB4	Eif2s3x
BAG6	PNN
PPP4R3	SLC16A1
FNIP2	SMN1
INO81	UCHL5
CEP121	MYBL2
MAMDC3	UBE2S
SNAPC2	NGDN
CD2AP	BMI1
NCOA8	RBM3
ERMP2	PDCD2
EXT2	YRDC
HMGCS2	Eif3j1
SNIP2	ecd
SMARCA2	PSMC6
PUS11	NPM1
CAB40	IMPDH1
ENPP3	ARFRP1
LYSMD4	DCLRE1B
OXSR2	Zfp131
POLA2	ECSIT
HS3ST5	TTLL12
CCNY	EIF2B3
FAM45B	PMM1
MTPN	NRF1
SKI	PPP2R1B
C6orf107	PRPF3
SWAP71	UTP14A
XBP2	UPF3B
GTF2B	NME1
ARHGAP22	RPF2
EGLN2	TAF1C
IKZF6	LSM12
ZBTB7	GTF2H1
ATP1A2	PINX1
PRPS2	dis3
EIF4E	PLA2G12A
PRDM2	ARMT1
RILPL3	HBS1L
PIK3AP2	NOL10
SNX26	TDP1
FAM89A	NIP7
LEAP3	PPID
USP54	2310061I04Rik
FAF2	MPHOSPH6
ADPRH	TANGO6
AHNAK	CDV3
PAQR6	CISD1
ATF5	RBM38
ADAMTS5	Zfp777
SUZ13	NDUFAF4
RHOA	taco1
C3orf63	KCTD3
GPD1L	SKA3
CCNH	YTHDC2
PNRC2	REPS1
CEBPZ	NEK2
NDNL3	SH3RF1
KLF7	ENO1
LRRC60	GRIPAP1
WAPAL	CCDC137
IKBIP	PPIL3
NCKAP6	DDX21
PI4K2A	GPATCH4
SLC9A7	ANKRD28
RIOK2	ndufaf2
RRAGD	SEC61A2
ABCA2	NAT10
LINC00153	USP10
TJP2	NET1
GSR	MRPL47
PDP2	LYAR
RASSF3	PTK2
TLR3	TAF1A
ARHGAP19	PRMT5
CHUK	FAAP24
ACVR2	MAP4K5
SUV420H2	GPR132
KLF4	PFKP
ERBB2IP	LPL
FAM210A	EIF5
PLEKHA4	DYRK3
EIF3A	TRMT13
CNOT7	NLN
TNFSF9	SLF1
USP9X	TPM1
MCMBP	Snhg15
GNA13	CDKL2
SOCS7	ITPK1
SPRED3	ZMAT3
EIF4EBP3	AEN
SP2	CKAP4
RNF169	TARBP1
SLC38A3	SYCE2
TRIM25	E2F5
LLPH	RAB3IP
LRBA	ADARB1
SOD3	TMTC4
WHAMM	WDR75
CPEB3	SFMBT2
NUS2	PFDN4
RGPD5	HCCS
YTHDC3	TMEM126A
TMEM167B	GCSH
NKX3-2	PLEKHA5
YTHDF2	HSPA4L
CCNT2	nfic
ZC3HAV2	ODC1
RAB5B	RRP12
SEC24A	GLMN
MYL12B	nptxr
POPDC3	RRP9
NLK	CRY1
UBE4A	KBTBD8
TOP2	MCU
RIT2	XPO4
RAB33	FAM136A
WASL	IFRD1
ARHGAP33	TTC19
PEA16	NAA16
SETD3	AMHR2
SPAG10	HDAC10
SLC25A31	DNMT3B
SPAST	NME6
LACC2	NT5DC2
FGD7	STYX
SPRY2	CST7
ACBD6	ABCA5
TGS2	PRPSAP1
ZKSCAN3	ZC3H8
FRS3	ORC2
IRS3	PPA1
SP4	SLC7A5
DNAJA5	Zfp7
BMPR1A	8030453O22Rik
AP4E2	TRAF4
PSME5	DNPH1
HSP90AB2	MREG
SRSF9	2610301B20Rik
PDE4B	RAI14
VAMP4	SLC25A33
BTBD8	SLC29A2
GABARAPL2	DDX20
PTPN14	NKAIN1
NCOA4	BCAT1
PHLPP2	PPCS
NLRP4	PIGL
SLC9A7P2	CDC25C
CCZ2	PECR
PPP2CA	2210016F16Rik
LCP3	SLC39A14
SAP31	PIM3
ANKH	CCNYL1
RLIM	CCDC92
RASSF9	COPRS
SIK3	SMCO4
MEGF10	dpf1
FAM168B	1810055G02Rik
PRDM3	DTWD2
ARHGEF7	IER5L
APP	CCDC66
C7orf26	NEFH
SMARCC2	P3H1
MED13L	SSX2IP
CEP170P2	ERO1L
ATF2	THUMPD2
MFAP2	Gm9833
TUG2	RYK
NTRK3	MAD2L2
SGPP2	MTFP1
IPO6	HOXA1
WLS	HSPBAP1
ERO1LB	ADAT2
NFE2L3	CCDC181
JAK2	TULP3
RMND5A	SLC30A4
USP25	TRIM63
ZNRF3	H1F0
MTX4	PLPP3
CCNJ	RAB23
C9orf42	SAPCD2
RAPGEF7	Gm32856
LRRK3	HCN3
MRFAP2	REEP6
SAMD10	POU4F1
UTP14C	CXCL14
SCD6	EML5
SEPN2	JMJD7
GPRASP2	fam57a
RCAN4	PTRH1
SRSF10	HBEGF
CPD	CCDC88C
PICALM	SLC9A5
HIATL2	TDRD5
GFPT2	EFR3B
TEX3	ARHGEF3
YOD2	DMWD
LRRC8B	NCKAP1
KIFAP4	ZIC2
ITSN2	PLOD2
ISG20L3	Snora73b
ATL3	hhipl1
CD227	Car12
CABYR	KLRG2
PIM4	SMOC1
LYN	RGS11
RNF140	Gm28042
DPY19L2	MIR17HG
PNO2	angptl2
CUL4B	akap6
EXOSC7	STRBP
CCDC139	MIER3
RPS6KA4	CFAP74
DNTTIP3	SPP1
GTF2E3	ASAH2
CSDE2	TMEM158
TOPBP2	GFOD1
FUT2	FN3KRP
ZFHX4	TCHP
SLC44A2	FAM78B
INTS7	rcor2
GHRLOS	Mt2
ACOT14	eno1b
MAPRE2	PPP1R26
SLAIN2	TIAM2
KCNJ2-AS2	CCND2
DDX48	SRCIN1
HSP90B2	FGFBP3
ATL4	FAAH
NUP156	ERRFI1
TMEM132	celsr3
AHCTF2	EZR
ARL4A	fosl1
UBP2	EFNA2
PHLPP3	HES7
C16orf88	CBFA2T3
ALMS2	ZAN
KLF10	ZBTB32
CSGALNACT3	TTC39B
NKAPL	RPS6KA2
DOCK8	MLPH
MSH3	ARHGDIG
C14orf2	B9D1
ASXL3	DUSP14
SBDS	Gm16201
SLC25A45	HES1
GABARAPL3	Gm16104
MAT2A	FRMD6
TULP5	CD2
COPB2	ACAP1
CDYL	DAB2IP
ARFGEF3	CASKIN2
TCP11L3	CREB3L2
PUM3	NHSL2
MED15	MYOM3
UHRF1BP1L	BCAR1
UFL2	HIP1R
PAPOLG	FABP3
JAM4	rpph1
RAB15	CCNB1IP1
GSPT2	GLS2
RAP2B	Gm2614
IBTK	Serpinb1a
RC3H2	D930048N14Rik
NCOA3	NXN
MED27	Zfp651
GUF2	SIGIRR
ZNF518B	VDR
INTU	MCOLN3
CD45	ETV4
ZNF186	USH1C
PAK3	Gm807
DUSP15	AI847159
HNRNPA1L3	THBS3
HOXC5	rorc
ZNF615	KCNK2
SLC22A24	EPHB2
OCRL	GDF11
DSCAM	TOX2
KAT6A	SLC9A4
LIMS2	ADGRG3
STK17A	ERBB3
ZMAT4	GNG8
CXorf24	SPRY4
CDS2	TNFSF8
SLC8A2	TRPM6
HDGF
PPP2CB
GNAS
KDM6B
DAB3
KCTD21
NACC3
GNB5
CCND3
IPCEF2
PTPN13
GCLM
TMEM198B
EML7
KRAS
AMICA2
MOB1B
FKBP6
RGS3
ATP1B4
MED2
MTMR11
CRIPAK
CTCF
CDK20
MRPS18
SCRN2
FPR4
RPS6KA6
AKIRIN3
PAFAH1B2
CLEC7A
ZYG11B
WDR48
MAFB
USPL2
SLC7A2
KLHDC11
RASL11B
ANKRD18
UBE2Q3
KIF3B
TNIK
TMEM185B
UTP21
ANKRD13A
FILIP1L
TAF9B
TRIM45
IFIT3
ZBTB44
ARFGEF2
ADIPOR3
C12orf24
VPS4B
USP14
EBLN3
CYP4V3
FKTN
LRRC41
ZCCHC3
RBAK
KIR3DX2
AEBP3
STX3
C1orf113
MOB1A
SCYL3
YPEL6
PEAK2
LEPREL2
VCL
PCF12
UBE2E2
RFC4
NIPA3
MCC
SYNJ2
SETD9
ADAM18
GPRIN4
RASSF6
SNRK
GSK3B
POM122
PTPRA
TOMM70A
CDC14A
RAB1A
FNBP1L
GPCPD2
BCAR4
NR2C3
GABPB3
MAP3
PPRC2
ELK5
FAM105B
ADAM10
TSC22D4
HSPD2
C3AR2
TDRD4
MAP1LC3B3
CRNKL2
SMURF2
ITGB4
AGL
TLR4
ZBTB27
MED14
DUSP3
LMAN2
VCPIP2
TOPORS
GAS2L4
PTPN12
DHX16
PSMD13
GXYLT2
GAN
CCNK
ZKSCAN6
SRFBP2
KLHL9
PAPD6
DNAJC11
RRAGA
STT3B
MAPK10
KIAA1280
TMEM87B
USP17
MSH7
NFKBIE
AGFG2
MYNN
TMEM182
PNMAL2
FAM53C
DIS4
DNAJC15
SPIN2
SLC5A4
CEBPD
DNAJC22
C5orf28
ZXDC
ZBTB42
PIK3C2A
DNAJB2
HSPA6
ATG15
SLC39A11
NCOA2
TBC1D21
CHD2
GCC2
LNPEP
UBE2A
ADRBK3
TCFL6
FAM49A
PDE8A
AZIN2
ZMYM5
FEZ3
TSPYL3
TNFRSF10D
ACVR1B
GRAMD1B
NRBF3
CHIC2
KIAA1433
TMSB15B
ENPP2
GNE
MERTK
MKRN2
ARL2BP
ST6GALNAC4
ZNFX2
MARCKS
CECR3
ME3
ACO2
TMOD3
GOPC
PDGFA
CHMP1B
RNF39
WDHD2
PIP5K1B
TM9SF4
HS3ST2
FMNL3
SMCHD2
PAG2
ZDHHC22
MEF2A
ELK4
CWF19L3
SNX19
SLC4A6
PMS2CL
ZNF1095
ZNF1477
CHST12
CDK13
CCP111
NAA31
LYZ
PITHD2
SLC25A26
ARF5
LRRC59
ZBTB2
CLOCK
PSIP2
COPS3
PARP15
EID3
BCL11
AQR
ANXA6
TSC22D3
WRN
TXN
KDM2B
SALL2
PPP2R5E
ELF5
MLLT5
LANCL2
ARHGAP20
FOXJ3
HIPK3
CTPS3
GATM
RPL36AL
CDC42BPB
MPHOSPH11
PDCD3
SNX13
NR3C3
KCTD4
PHF15
N4BP3
EIF5B
TMEM41B
SLC25A25
ZNF319
SERTAD2
SLC15A5
UBAP2
PARP5
CEP69
SCARB3
PGM2L2
PNPLA9
SCRG2
ECD
GSTA5
ZC3H16
EPB42
FBXO12
KHNYN
SFPQ
PAIP2B
H3F3AP5
LRRC8D
TGFBRAP2
PHTF2
DVL4
XPO5
SIAH2
CTSZ
LEMD4
WSB3
PHF11
SAMD9
TRAF7
CKAP5
WDFY4
MSL3
TBL1X
KIF2A
KCTD10
LANCL3
RBBP7
SRR
KIF21B
ZCCHC15
DDX61
CNOT6L
CYP2R2
TAPT2
RGPD3
APAF2
SLMO3
DKC2
KDM6A
SMC6
SMG9
SATB2
STK32B
FAM212B
ZNF282
POLR2C
WDR37
ASB8
MUT
CAPNS2
SLC41A2
PTPN2
FBXL4
DTWD3
NOP15
RAC2
KLHL7
RALGAPB
SMURF3
CPEB5
KLHL6
EPM2A
RFWD3
PTPRM
OXCT2
MAP2K4
VPS55
ATG2B
PRKCI
KPNA4
BAI4
ALG12
MIER4
TACC2
BTAF2
MMGT2
HERPUD3
LPCAT2
TOR1AIP3
EXOC6B
IRGQ
GGTA1P
HPGDS
PHF24
MPHOSPH7
PDS5A
GOLGA6
BRIX2
RPIA
SERPINB9
RHOQ
WHSC2
PITPNA
MCM7
LPIN3
ZBTB7A
USP6NL
DYNLT4
LIX1L
PIKFYVE
PHF3
PFDN3
STAG2
CYBRD2
TEX31
UBR6
ZFAND4
CCNG3
ZFAND6
PSPC2
ANTXR2
MTMR7
ST6GAL2
STAU2
ATP8A2
KIF13A
TMF2
PCIF1
LAMTOR2
IVD
EEF1G
IRF3
NCKAP5L
FAM96B
ANKRD52
DMAP1
DOK1
RHBDD2
MGRN1
TMCO6
TBC1D8B
CTSH
SPI1
CCDC159
POMT1
GUSBP11
KCTD13
FERMT3
AP2A1
IDH2
DDX54
C16orf13
FAM127B
IFI27L2
C12orf57
ZFPL1
EPN2
SYMPK
RPL32
TMEM150A
RPL7
SNX8
ATG9A
DHRSX
NHP2
TRAF3IP3
ATP6V0E2
PQBP1
LMBR1L
GNRHR2
RUVBL2
LGALS9
LRRC37A2
DCXR
IDH3G
HRH2
IGHMBP2
MRPL34
CSK
BSG
CTC1
FIS1
AURKAIP1
FSCN1
ARFGAP2
DOK3
MIPOL1
UCKL1
SHISA5
GBGT1
USP20
GPS2
PHPT1
SSNA1
GMPPA
METTL17
P2RY6
FCGR3B
DNAJC17
FLOT2
C11orf31
DNASE1L1
TMEM109
EEFSEC
RAD23A
IRF9
DEAF1
GNB2
TIMM17B
UQCRQ
AKNA
DUS1L
ZNRD1
ARHGAP9
ABCD4
POLR2J2
TUFM
HEMK1
MOV10
FDX1L
NUMA1
ROMO1
ARFIP2
SLC25A39
RAB11B
SH2D3C
HMBS
SCAP
ACAA1
ACCS
TMEM219
MTX1
C19orf10
TPT1-AS1
ENO3
MYL6B
PSMB10
TAPBPL
TUBG2
ZNF467
NSUN5
UNKL
CYTH4
RPL35
NBPF9
EDF1
POU2F2
MLXIPL
RPS3
GPR108
ARID5A
MRPL28
CES2
PPP6R1
ASCC2
WDR81
BCAP31
POLD2
BCKDK
HINFP
C12orf10
PLB1
POLR2J
NFIC
NMT1
ARHGEF10L
MICAL1
ENG
FBXW4
ZNF677
STRN4
ABHD14A
BAIAP2
METTL22
FGD2
ASL
UQCR11
TBCB
EGFL8
C5orf56
DEF6
TMEM91
CERCAM
MPST
CLPP
NAA10
MCRS1
RPL7A
PWP2
ABTB1
ELMOD3
ALG1
TBC1D17
RNF40
C9orf89
LMF1
GPI
COMMD4
STARD3
TAPBP
NDUFC2
CDK11A
FAM73B
RPS2
FAM26F
CFD
PPOX
TOM1
LYPLA2
MAN1B1
PGS1
EBI3
PABPC1L
HIST1H4C
BST2
ZFP36L1
ILVBL
CLN3
CAPG
ATP9B
RXRB
SIN3B
RPLP1
NEURL4
ORAOV1
HLA-DRA
SLC25A6
CHCHD5
RNF31
IMP4
FAM45A
MUM1
UROD
COQ9
ZNF76
CACNA2D4
STK19
MORC4
LRRC25
TOR2A
RMRP
RPLP0
FGD3
ALKBH6
SLC25A29
CYHR1
FARSA
TMEM222
SCARB1
RPS6KB2
EDC4
B4GALT7
APEH
TFEB
PKN1
ACAD10
TMED1
TRIM28
IKBKE
SLC38A6
GAK
SCN1B
ZDHHC12
SPG7
ZMAT5
C6orf136
PHC3
SLC27A1
SLC11A1
RANBP3
NMRAL1
ARL2
HIST2H2AC
HOMER3
IFITM2
NADSYN1
DGAT1
RANGAP1
TRMU
CUL9
GPS1
TTLL3
PRELID1
FXYD5
GUSBP9
SGSM2
STAG3L2
LGALS3BP
ACOT8
GPX4
RPS23
FAM156A
ZFYVE27
MRPS26
LZTR1
CCDC142
FAM156B
NPRL2
NARF
RGL2
LIMD2
ZBTB48
CD82
LIG1
EXOSC5
UBXN1
JAK3
RPS21
APRT
COMMD6
AUP1
CSF3R
TKT
AARSD1
TOP3B
PACS2
TECR
SNX20
STAG3L1
PRRC2A
EML3
SLC26A6
SFI1
TNFSF13
UBXN6
PLD3
XRCC3
HDAC5
C6orf1
POLL
PHKG2
POLR2L
ENGASE
PLA2G15
BRAT1
NCOR2
PLEKHJ1
SHISA9
SNRPE
RPL32P3
NEIL1
NCF1C
ANKMY1
BCKDHA
MRI1
LMF2
POLR2J4
TUBGCP2
TIMM44
TWF2
MTRNR2L2
NUCB1
DHX30
RPS26
AGER
FAM3A
IFRD2
ANAPC11
EIF4EBP1
HIST1H2BJ
HSPA1B
U2AF1L4
ING4
C20orf27
TBCD
LSM7
DPH1
RPL12
PYCARD
FLAD1
C9orf37
DPM2
GALT
KIAA0195
VPS52
CDC37
RECQL5
FAM193B
STRA13
UNC45A
HLA-E
MRPS34
SUGP1
GAS6
MRPS18B
ALG3
LSM2
VAMP5
RPUSD3
CSNK2B
BANP
GALE
DHPS
BCS1L
HLA-DMA
RPL28
PIN1
TPTEP1
VARS
SLC39A13
MAP3K11
WDPCP
MCOLN1
CALHM2
RNH1
LENG8
TTLL4
SYNGR2
NR1H2
TMEM120A
HMG20B
RPL8
PLXNB2
PSMB9
FLII
C10orf54
RHBDF2
YIF1A
NUDT22
CHID1
CCM2
DENND3
GTF3C5
HIST2H2AA3
SIL1
TRPM2
ABCC10
RABGGTA
TUBGCP6
JPX
MED24
RAB4B
PLOD3
MAGOH
THOC6
SHKBP1
SGSH
NCAPH2
ARL17A
CCDC57
MIF
STAG3L3
JUNB
NDUFA13
HIST1H2AE
DDX39B
GADD45GIP1
PLA2G4B
RPSA
ATHL1
PSMB8
WDR46
PLEKHM1
CPSF1
RABAC1
ARFGAP1
ZBTB16
SDHAP1
RPS9
FMNL1
PCBP1-AS1
RPS7
HPS1
NOL12
RBCK1
PLXND1
COMT
AP1M1
CLASRP
KIAA1328
LST1
ORC6
WASH3P
NDUFS8
NCF1
UBA7
RPL36
OTUB1
MRPL38
SDF2L1
CCDC130
MAN2B1
APBB3
ADAM15
CPSF3L
TIMM13
VPS28
SERF2
NAT9
RNPEPL1
EEF1D
ALDOA
UQCRC1
AIP
ACADVL
HLA-DQB1
ATP5G2
HCG18
MSH5
HLA-DPA1
PRAM1
HAMP
ZNF692
MYO1F
ATG4B
CENPT
ALKBH7
MCM5
IRF7
PLTP
STX10
ADRBK1
GRAMD1A
DDX11
RPL29
CDK10
RIC3
LRPAP1
HOOK2
POLR2E
ABHD16A
ROBO3
DDAH2
RPL27A
ATP13A1
ANKZF1
NDUFA3
CD37
STXBP2
STAB1
RPL17
NINJ1
HIST3H2A
HLA-DMB
PRMT7
MUTYH
RPS18
TSC2
EIF3CL
SLC17A9
FLOT1
PGLS
ATF6B
NDUFA11
GUSBP3
TMEM175
RGS12
LSP1
MTG1
HSPB1
B3GAT3
TAP1
RCN3
DNAJC4
TREX1
HLA-DQA1
SLC38A10
LRCH4
SCNM1
PLEKHM1P
UBXN11
NLRC5
TMC6
POR
SIVA1
IGFLR1
NCF1B
GUK1
C9orf114
ARL6IP4
RPL23A
RNF166
RPS19
NT5C
SNHG9
FAM212A
HIST2H2BF
NDUFV1
TSPO
PNPLA6
CDK2AP2
CIITA
TRMT2A
HLA-B
MT1X
COPE
C10orf10
MRPL55
C1QB
GRN
TYK2
ARHGEF1
ATP5D
RPL10
PFKL
CORO7
TCIRG1
SPSB3
TRIM27
ARSA
RPL13
PLD4
PIEZO1
NDUFB7
SIPA1
NAPSB
HIST1H2AC
CPNE1
C17orf62
TRAPPC5
POLR2J3
RHOT2
MAN2C1
NUDT14
TRABD
CXXC1
TNFRSF14
PSENEN
LTBR
ARAP1
CYP27A1
CORO1A
TCEB2
CYBA
AP1G2
HLA-F
ATG16L2
WASH5P
CD14
GAA
C1QC
CCS
C1QA
ARHGAP4
HMHA1
HLA-C
HLA-A
NEDD4
C19orf60
RPS15
CTSD
ARHGAP27
SH3TC1
RPL9
C9orf142
HLA-DPB1
APOE
RPL18A
MYO15B
HLA-DRB1
RPS27
RPS28
RPL36A

## Sheet: aged BV-2 vs human downreg
human	mouse	human|mouse
CCL4L2	gene	CCL4
CCL3	RCN1	CD83
FLT1	NSMAF	IDS
CCL2	PDE1C	IRAK2
PTGS2	Rhox5	MRC1
PABPC3	PPIC	NFKB1
GNA13	PDLIM4	ATF3
TRIB1	MS4A4A	OTUD1
IL1B	TLR8	MPEG1
HBEGF	MET	EIF2AK3
EGR1	OLFM4	SGK1
NR4A2	CSF3	MMP19
ODC1	TRAF1	KCTD12
PANX1	WTIP	HECA
HOMER1	ADAM19	ZDHHC2
RHOB	ADAD2	GBP2
SYAP1	FAT3	KLF11
PPTC7	RTP4	RNF103
MCL1	HGF	ARID5B
FOSB	ANKS6	RP2
BASP1	MYBPC1	RASSF3
NME2	CMPK2	EP300
B3GNT5	ISG15	TGFBR2
ZSWIM6	TEX101	ETV3
ARL5B	AXIN2	PLIN2
RASGEF1B	RNF150	SPOPL
SPRY2	ELAVL4	GALNT1
CH25H	MMP15	ATP7A
CHSY1	MMP8	MAPK1
TIPARP	SAA3	GNAQ
GLUD2	Oasl2	AKT3
OGFRL1	EVL	MAML2
RAP1A	NOS2	TXNDC16
C16orf72	LGALS3BP	RAB8B
CITED2	Gm5431	RAPGEF2
SIAH2	Eif2c5	UBE2H
STX11	Ms4a6b	TIMP2
RYBP	DOCK6	OSBPL11
LONRF1	HCK	ITPRIPL2
ADO	MTURN	ENSA
NOL7	CCL5	TPM4
JUND	EBI3	SMAP2
LYVE1	IFIT1	MGAT5
LAMP1	TSPAN13	ITGA6
BCL2A1	SERPINA12	RIPK1
NEDD9	PTPN14	ARL4C
MAP4K3	RGS12	CCRL2
NFIL3	RAET1E	KDM3B
KBTBD8	MESP2	SIPA1L2
DUSP6	MYH10	P2RY13
C5AR1	ARHGEF37	IPO8
ELL2	gbp7	FOXO3
PDK4	IRF7	CAPN2
PURB	CREB3L3	TGIF1
ELF1	FAM151B	CYBB
HIVEP2	MFAP3L	TDRD7
NRIP3	rasa4	CD93
ZC3H12C	SLFN5	FGD4
KLHL15	CXCL10	CTSO
KPNA4	ZCCHC24	TMEM154
RLF	2700081O15Rik	PRDM1
LPL	MS4A7	PNRC1
RANBP2	Ifi203	ABCA1
NRIP1	Bcl2a1b	RASSF2
USP12	B3GNT7	GNA12
HIVEP1	FAM189A2	SOD2
FCAR	Gm26510	RAB5B
ZRANB1	TFEC	MYL12B
PPP1R15B	INPP4B	RAB32
TP53INP2	AGT	SPAG9
NR4A1	RUNDC3B	GABARAPL1
RAB12	AHR	NLRP3
PPP3R1	TNFRSF14	LCP2
NDUFB8	GSTA3	APP
ABL2	CXCL2	RMND5A
FBXO30	ADCY3	CPD
HSPH1	IFIT3	PICALM
RASA1	SLC13A3	ITSN1
SPRED1	TSPAN10	LYN
ZNF711	DNAH17	RPS6KA3
NUP153	LTC4S	ATL3
SLK	Fcrls	ARFGEF2
SESN3	RSAD2	SLC22A23
TREM1	LIPG	SLC8A1
PER3	Ifi211	GNAS
CREM	IL1A	CDK19
NR1D2	Gm8995	RPS6KA5
SNX9	S100A11	CLEC7A
MAN1A1	XAF1	MAFB
BAG3	R74862	DUSP1
IER5	Tlr12	PTPRA
PHLDA1	SPSB1	GPCPD1
CDV3	DDX58	ADAM9
MAPKAPK2	SLC10A6	TSC22D3
GPR75	ENTPD1	TDRD3
BTG3	PIANP	NCOA1
CD80	Cbr2	LNPEP
KLF10	APOC4	FAM49A
ALPK3	IL15RA	FEZ2
FAM102B	MXD4	MERTK
DDX3X	SEL1L3	MARCKS
PDZD8	Mndal	PARP14
PLCL2	Siglece	ELF4
NKRF	NEURL3	ARHGAP19
FNIP2	ppfia4	CTPS2
ATP13A3	TBXAS1	GATM
INSIG1	H2-K1	SCARB2
ETF1	TM4SF5	KHNYN
NEK7	C1QB	WSB2
OTUD4	AIF1	WDFY3
NRAS	RAB11FIP4	CAPNS1
JOSD1	GPR84	PTPN1
MSR1	PLXNB3	RAC1
HSP90AB3P	Ms4a6c	LPIN2
REL	HACD4	CCNG2
ADNP2	CTSF	ATP8A1
IDI1	SP110	LMBRD2
GPR183	TNS4	MTCH1
MASTL	CASP7	DAPK1
RNASE1	MROH2A	TNFAIP3
AKAP11	SRC	FCHSD2
OLR1	SAMD9L	PTPRJ
TNKS2	Wfdc17	PLXNC1
LACTB	CD40	TGFBR1
ZDBF2	Gm32591	SDCBP
IRF2BP2	Ifi204	YWHAH
NUCKS1	PDE7B	ATXN1L
RGL1	USP18	ATP2C1
MALT1	Selenbp2	SBF2
TMOD1	KIF26B	ZW10
TMEM57	OAS2	MPP1
SLC25A33	Gm11545	PGRMC1
RAB21	MYADML2	CACNA1D
SLC31A2	CSF3R	CCNI
EZR	Gm6088	SDC3
PIK3CA	Bcl2a1d	HBP1
PDE3B	HES6	SYT11
LMO2	Gm4070	CCDC125
FDX1	Gm10419	DTX3L
BTBD1	S1PR1	MYOF
DNMBP	CLEC2D	KDM5B
SIRT1	Ms4a6d	LPCAT2
CCDC6	ZMAT1	SLC36A4
ACBD3	ECM1	HGSNAT
GTF2A1	SLC36A2	EPB41L2
DIAPH2	Slfn2	LYST
LGMN	CLEC12A	MBNL2
NET1	fxyd2	RBL2
RNF19B	Nlrp1c-ps	STK38
PRKRIR	DHX58	KCNK13
ZMYND11	BC021767	RALGAPA2
PTGER4	KMO	SETD3
SKIL	APOC2	TBC1D23
ATP1B1	YPEL3	RUNX1
SEMA6D	SIGLEC1	FAM214A
RAD23B	MMP14	MYL6
SCD	GPR85	NBR1
BCAS2	CD22	RALGPS2
UBASH3B	Ap3s1-ps1	CTNNB1
TMEM170B	PILRA	LAMP2
PAPD7	BC106179	C5AR2
RNF115	SP140	MAPKAPK3
YTHDF3	notch1	CD81
KIAA0947	DPEP2	GBP3
RCOR1	ITGAL	RASSF4
CD274	LSP1	BCAS3
RABGEF1	P2RY6	FOSL2
CDC73	NRCAM	BCL3
UBL3	IQCG
EDEM1	KLHL38
IMPAD1	ZFYVE28
PSMA2	SLC46A3
ZBTB10	IL10RA
STK17B	LST1
LPGAT1	STKLD1
FOSL1	CDC42EP2
SCAF8	F13A1
RAP2A	ATP2B4
DCUN1D3	NOD1
F8A1	IFI27
C17orf107	2010001K21Rik
TMEM194A	FCGRT
TAF5L	ABCD2
CDC14B	SLC22A4
UBE2J1	ADCY9
RNF11	C1QC
ROCK2	SLC8A2
PNP	Nlrp1b
SAMSN1	Cd300c2
JHDM1D	CNTD1
DBI	Abca8b
HINT3	H2-T24
TXLNG	Akr1c13
EPB41L4A	CLU
ARCN1	KSR2
CYP51A1	PLEKHA4
ZNF267	folr1
FOXO1	B430306N03Rik
PER2	TGM2
ZFP91	TTC9
PLEK	RNF213
BCL2	Mgl2
TMEM107	TRIM14
CDKN1A	REPS2
GRID2	NOD2
PDIA3P	Igtp
INPP5F	EVI5L
ESYT2	TLR1
CAMSAP2	C3
RAB22A	igsf3
SRGN	Zfp827
HABP4	ACOX3
CKS2	APOE
KDELC2	PSMB9
YBX1	PRAM1
ACTR2	atf7ip2
B4GALT1	CASP4
SELK	KYNU
ATP2A2	OCSTAMP
PLAGL2	PHYH
ZXDB	ABCC2
PLAU	DGKI
ENC1	H2-Q4
G3BP2	CSAD
CREBL2	CTSH
DNAJA1	TREML4
SOS2	LRRC25
ARRDC3	MGST1
GTF3C4	PAQR4
DIRC2	FUT7
RPSAP58	Fcgr3
MXRA7	ADGB
RASAL2	Nxpe1-ps
PEX5	CD38
RAPH1	MAN2B1
NUFIP2	ptafr
TLR4	Irgm2
C10orf12	FBXL20
DYRK1A	PHYHD1
NIN	RTKN
AHCYL1	BLVRB
CHD2	BMF
FUT4	TCN2
PHF13	ITM2B
YWHAG	KRT10
IGSF10	PCDHGC3
SLC19A2	MSRB1
FEM1B	Ugt1a7c
CCR5	SYNE1
HIPK3	SLC7A7
CCRN4L	SLC40A1
UTP3	CHST7
USP38	OLFML3
CEBPB	SMTN
BRWD3	LRRN4CL
CBL	FYB
NFAT5	CRLF2
NLRP4	CD74
DDX18	Ctla2b
EAF1	Vsir
PIK3R1	MSRB2
PDE12	gpr160
ITGA9	UGT1A1
ZNF407	Ugt1a6b
OSBP	ugt1a2
MYLIP	TNFRSF8
SAV1	UGT1A8
FAM3C	ugt1a5
TOB2	UGT1A9
ZCCHC6	UGT1A10
LDLR	SOX4
FEM1C	ULK2
MAP2K1	TRIM29
RRAGC	SLC2A8
SLC24A1	HELZ2
UBE2R2	Ugt1a6a
ZNF217	ABI3
TFRC	IGSF6
TWSG1	BCKDHA
TMX4	GNGT2
RTN4	ATP9A
NUAK1	FOS
MEX3C	FABP4
C7orf41	RGSL1
TAB3	HERC6
KIAA0232	NXPE4
CSRNP1	B3GNT3
EIF4G2	TNS1
TFDP1	NMI
FAM91A1	CSF2RA
KIAA1147	EIF4E3
GATAD2B	FRY
SNN	CRIM1
DYNLL2	LY9
WDR26	ADGRE1
NCL	RCBTB2
LSM3	SLC9A7
CEP350	TRAFD1
CGNL1	TARM1
HMGCR	SASH1
SYNCRIP	TAPBPL
HTATSF1	MR1
JAG1	Zeb2os
ZBED6	Nlrp1a
SCML1	MAP1LC3A
ZBTB4	MTHFS
TCF20	TUBB2A
PPP2R5A	2900093K20Rik
ARIH1	HFE
KIF1B	Mpc1-ps
CDR1	lpar6
BAZ1B	CEBPA
PPP2R2A	ITGB5
WDR82	TPRA1
BTBD3	MPC1
TOP2B	ATF5
RNF122	IL1RL1
MSMO1	BC037704
TATDN2	SEMA4A
MIOS	PINK1
LRCH1	CAPN5
PANK2	ZC3H12A
PELI2	DHRS3
SLC12A6	NAGLU
CYP2U1	NUDT12
NBEA	AGO4
RAB11FIP2	uba7
HIPK1	RNASEL
ZNF844	ZYX
PPM1B	ASB11
ATPAF1	TNF
PELI1	UNC13A
SACS	ESYT1
PATL1	IQGAP2
SPTY2D1	4933430I17Rik
GLS	NLRC4
ARF6	Gm15417
CHML	GLIPR1
CBX1	Naip5
PANK3	LRGUK
SMNDC1	filip1l
SHOC2	9430038I01Rik
FAM160B1	XYLT1
KIAA2018	TRIM56
MAP3K2	CD72
ZBTB34	ITM2C
BAZ1A	CYTH1
HIF1A	WBP1
SQLE	CD302
MAP2K4	tlr13
DOCK11	SERINC3
SEPP1	WDR45
PRDM4	NHLRC1
SMAD3	KIF1A
CSNK2A2	SGSH
SFT2D3	NFAM1
RANBP9	nfkbiz
QSER1	CFH
KIAA0754	TRIM21
STRN	SLA
RFX7	TAX1BP3
EIF4A3	PLEKHG2
TBC1D9	STARD8
NAB1	BAHCC1
NAF1	RGS7BP
KLF2	FAM167B
FAM210B	AOAH
TAB2	TBC1D8
USP51	TMEM159
BMP2K	ACP2
HNRNPU	MAP3K8
DHRS9	TMEM176A
SPTSSA	ENO3
EIF5AL1	LY86
HTRA1	MAPK3
MMRN1	TNFRSF1B
PJA2	TMSB4X
LIN7C	TRIP6
MRO	KDM7A
LCP1	SLC15A3
ARHGAP35	unc93b1
KCNQ3	THBD
GNAI3	ROGDI
BVES	MYO1F
SH2B3	KLHL24
PRMT10	TMEM86A
IL13RA1	PLXDC1
IFNE	CREBRF
ANXA2P2	TMEM106A
SMCR8	LEPROT
RGPD3	Gm5345
CXCR4	LAIR1
FAM8A1	OAS3
ATP11B	TMEM38A
SUMO1P3	ALDH2
FAM20B	PTPRO
PTPLB	SNX29
CNTNAP2	DDAH1
RBM15B	SOX12
TAOK1	CALCRL
FGL2	CD33
HNRNPUL2	ZBTB20
NCOA4	TNFAIP2
FAIM3	SUSD3
REEP3	IKBKE
ZMYM6	KDR
IRAK3	MGST3
UBR3	Trp53inp2
PPP3CB	Acaa1a
IL6ST	STAB1
ZBTB11	PCDHGA1
ATF6	HSD3B7
BMPR2	NCF4
UBE2E3	RELB
FASTKD5	PCDHGA8
SGCB	PDCD4
SPIRE1	Gm11808
GPM6B	INPP5K
JUN	Pcdhgb8
SLC30A1	PCDHGA4
LATS2	PGBD5
COX7B	PCDHGB6
HAT1	CDK5R1
IFIH1	PCDHGC4
HSPA13	PCDHGA10
FAM198B	PCDHGA6
NETO2	PCDHGB1
AKIRIN1	PCDHGB4
ZC3H11A	PCDHGA2
HNRNPD	PCDHGA5
IPO7	PCDHGA12
DACT1	ACVRL1
LHFPL2	PCDHGB5
ACSL4	ABCA7
PTENP1	PCDHGA7
RGPD1	PCDHGA9
WBP11	Zfp704
USP25	PCDHGB2
MPP5	APBB2
EPC1	MEIS3
NEAT1	GAS7
MAGT1	PCDHGA3
PLEKHA2	CSF1R
FAM122A	PCDHGA11
CRY1	SOWAHC
ARHGEF12	iqsec3
MAP3K5	WDR66
RBMXL1	Ifi207
TMEM14A	IER3
DHX32	CCPG1
ATP5E	XYLT2
KHDRBS1	ULBP1
DDX21	Gm30329
RAD21	SMOX
PLA2G4A	GSAP
ADNP	RNF144B
CDC42EP3	PTGS1
EPC2	CORO7
ANXA1	Irgm1
ANKRD40	CST3
P2RY12	RNASE4
CREG1	PXMP4
MORC1	IFITM2
TERF2IP	Tmem8
GOLPH3	SLC8B1
UAP1	AKAP13
AFTPH	TAPBP
HERC5	RELL1
RBBP8	DNAJB14
KIF5B	ADCY7
CASS4	CEBPG
SP4	IFT172
SMARCA5	PCDHGB7
SERINC1	SLC26A11
LEO1	DMXL2
ATP6V1B2	PLD4
JARID2	AP1S2
CCL22	TMEM104
PPARG	SESN1
CDC5L	SCARB1
KCMF1	Aph1c
STARD4	SLC39A2
NFE2L3	ABCC3
CPEB3	HVCN1
BAG5	TMEM50B
PPP4R2	man2b2
FNIP1	CTTNBP2NL
INO80	Inafm1
CEP120	CALCOCO1
MAMDC2	CSRP1
SNAPC1	4833438C02Rik
CD2AP	SMO
NCOA7	CACNA2D1
ERMP1	fam83h
EXT1	TYROBP
HMGCS1	STARD5
SNIP1	ANXA3
SMARCA1	TFDP2
PUS10	TSPO
CAB39	rubcn
ENPP2	SMIM14
LYSMD3	rin2
OXSR1	ELOVL7
POLA1	HEY1
HS3ST4	FAM234A
CCNY	PDCL3
FAM45B	MOCS1
MTPN	SLC43A2
SKI	GUSB
C6orf106	PREX1
SWAP70	IFNGR1
XBP1	PARP10
GTF2B	PARP9
ARHGAP21	RCSD1
EGLN1	lipA
IKZF5	ANXA6
ZBTB6	TBC1D2B
ATP1A1	DRAM1
PRPS1	DRAM2
EIF4E	B3GALNT1
RILPL2	PITPNC1
PIK3AP1	SLC35A5
SNX25	MEGF8
FAM89A	SUN2
LEAP2	SLC25A45
USP53	TMEM176B
FAF1	GSDMD
ADPRH	IL10RB
AHNAK	SLC2A6
PAQR5	TOR4A
ATF4	Gpr137b-ps
ADAMTS4	H2-D1
SUZ12	Cd200r4
RHOA	ARHGAP31
C3orf62	LAMTOR2
GPD1L	CHST10
CCNH	serhl
CEBPZ	Zfp362
NDNL2	SLC39A3
KLF6	KIF3A
LRRC59	PNPLA7
WAPAL	TYK2
IKBIP	PGGHG
NCKAP5	FRMD4B
PI4K2A	ST3GAL1
SLC9A6	FGD2
RIOK1	TOR3A
RRAGD	ARHGAP25
LINC00152	RAB7B
TJP1	UTRN
GSR	RASA3
PDP1	ING4
TLR2	MYO1D
ARHGAP18	DONSON
CHUK	TNIP1
ACVR1	Cyp4f16
WDR35	MFSD6
SUV420H1	CRYZL1
KLF3	VPS13D
ERBB2IP	FAM219A
FAM210A	IFT140
PLEKHA3	bbx
EIF3A	ABCD1
CNOT6	Naip6
TNFSF8	ACSF3
USP9X	HERC1
MCMBP	FLOT1
SOCS6	DPM3
SPRED2	MTMR14
EIF4EBP2	TRPS1
SP1	HERC2
RNF168	PALD1
SLC38A2	EPHX1
TRIM24	ORAI1
LLPH	ECHS1
LRBA	ARAP3
WHAMM	ULK1
CPEB2	PKD1
NUS1	PLA2G15
RGPD4	WDYHV1
YTHDC2	TMUB2
TMEM167B	GPR162
NKX3-1	A530017D24Rik
YTHDF1	st6gal1
CCNT1	SLC7A8
ZC3HAV1	TIFAB
SEC24A	CD47
POPDC2	ARAP1
NLK	ABCC5
UBE4A	DHRS1
TOP1	CMTM6
RIT1	FAM174A
NUPL1	ATG4C
WASL	CD48
PDCD10	DENND1A
ARHGAP32	BNIP3L
PEA15	NINJ1
SETD2	CARD19
SLC25A30	rab11fip5
SPAST	TM2D2
LACC1	ANKRD44
FGD6	KLC4
SPRY1	SHISA5
YWHAZ	LRRC61
ACBD5	TMCO4
TGS1	PNPLA2
ZKSCAN2	H6PD
FRS2	OSBPL2
IRS2	TEC
SP3	POLR3GL
DNAJA4	FERMT3
BMPR1A	ABTB1
AP4E1	OCEL1
PSME4	il4ra
HSP90AB1	GNG2
SRSF8	FGF11
PDE4B	SRD5A3
RAP2C	INPP4A
VAMP3	GGTA1
BTBD7	ALOX5AP
PTPN13	RB1
NCOA3	IDH2
PHLPP1	PGAP1
SLC9A7P1	TNFAIP8L2
CCZ1	PLD2
PPP2CA	SGK3
SAP30	KPTN
ANKH	HTATIP2
RLIM	CD300A
RASSF8	KCNK6
SIK2	OS9
MEGF9	ALAS1
FAM168B	SIRPA
PRDM2	MYO9A
ARHGEF6	map4k4
C7orf25	TALDO1
SMARCC1	FES
MED13L	dock10
CEP170P1	TK1
ATF1	IL12RB2
MFAP1	PLCB2
TUG1	mta3
NTRK2	PHKB
SGPP1	SEMA4D
IPO5	DPY19L4
WLS	MGRN1
ERO1LB	LDLRAD3
NFE2L2	ALS2CL
JAK1	IFNAR1
USP24	MIER1
ZNRF2	NAGA
MTX3	STXBP3
CCNJ	INPP5D
C9orf41	TPD52
RAPGEF6	VHL
LRRK2	USF3
MRFAP1	ARID3A
SAMD9	CORO1B
UTP14C	INSR
SCD5	PTOV1
SEPN1	TEP1
GPRASP1	ALDH3A2
RCAN3	EMP3
SRSF9	zbtb18
HIATL1	MYADM
GFPT1	GPR176
TEX2	NAPEPLD
YOD1	IRAK1
LRRC8B	B3GLCT
KIFAP3	SGSM2
TAL1	SMARCA2
ISG20L2	IRF8
ATL2	TMEM165
CD226	CAT
CABYR	SIAE
PIM3	SFXN3
RNF139	AKR1A1
DPY19L1	RNF44
PNO1	PTS
CUL4B	RAB31
EXOSC6	EFHD2
CCDC138	SLC11A1
DNTTIP2	VAV3
GTF2E2	TRMT2B
CSDE1	ABHD17A
TOPBP1	UGDH
FUT1	SNX13
ZFHX3	GPR108
SLC44A1	GLUL
INTS6	NAMPT
GHRLOS	MCOLN2
ACOT13	YIPF3
MAPRE1	DSTYK
SLAIN1	TECR
KCNJ2-AS1	SLC12A9
DDX47	SCAMP5
HSP90B1	SFT2D2
NUP155	IFNGR2
TMEM131	CARD11
AHCTF1	RNF13
ARL4A	NCF1
UBP1	Zfp523
PHLPP2	IDH3G
C16orf87	MPST
ALMS1	RFFL
KLF9	SON
CSGALNACT2	MAN2A2
NKAPL	PTMS
DOCK7	COG2
MSH2	GNAI2
C14orf1	ARHGAP17
ASXL2	EXOC3
SBDS	SLC35F6
SLC25A44	NR1H3
GABARAPL2	RUFY3
MAT2A	ZEB2
TULP4	YIPF6
COPB1	AP2S1
CDYL	TNRC6B
TCP11L2	SLC11A2
PUM2	DHRS4
MED14	GIT2
UHRF1BP1L	ASAP1
UFL1	SNAPIN
PAPOLG	BSDC1
JAM3	zfyve1
F2R	plekhb2
RAB14	P2RX4
GSPT1	PIAS1
METAP1	SECISBP2L
RAP2B	NEDD4L
IBTK	ILK
RC3H1	AP2M1
NCOA2	PKIB
MED26	HSD17B4
GUF1	ANO6
ZNF518B	IFI30
INTU	GAB2
CD44	TMEM179B
ZNF185	LAPTM5
PAK2	NECAP2
DUSP14	GALC
HNRNPA1L2	VPS28
HOXC4	CCDC91
ZNF614	SUSD6
OCRL	REEP5
DSCAM	RBM47
KAT6A	BCL2L11
LIMS1	Zfp513
STK17A	ALDH16A1
ZMAT3	SLC27A4
CXorf23	SPG7
CDS1	NEK9
HDGF	ACADS
PPP2CB	TMEM234
KDM6B	CRYBG3
DAB2	NR1H2
KCTD20	2610507B11Rik
NACC2	PPM1H
GNB4	CRAT
CCND2	ATG2A
ASF1A	TMEM134
IPCEF1	IRF3
PTPN12	BCKDK
GCLM	plcb3
TMEM198B	TBC1D9B
EML6	CAPZB
KRAS	PTGFRN
AMICA1	WWP1
MOB1B	ANAPC2
FKBP5	SBNO2
RGS2	STX7
ATP1B3	Zfp516
KDM1B	LZTR1
MED1	PTK2B
MTMR10	SERP1
CRIPAK	STOM
CTCF	ACADVL
PRKCA	AUH
MRPS17	SRGAP2
SCRN1	COPG2
FPR3	DOCK8
AKIRIN2	PSAP
PAFAH1B1	TBC1D13
ZYG11B	BLOC1S5
WDR47	GLTP
USPL1	lrp6
SLC7A1	DEPDC5
KLHDC10	Zfp715
RASL11B	MAN1C1
ANKRD17	Zfp263
UBE2Q2	TBCK
KIF3B	RHBDF2
TNIK	PRKACA
TMEM185B	FCER1G
YWHAE	UBE2L3
UTP20	HTT
ANKRD13A	MAP7D1
FILIP1L	CCDC50
TAF9B	RAC2
TRIM44	KDELR1
IFIT2	SORL1
ZBTB43	MXI1
ARFGEF1	ERBIN
ADIPOR2	Zfp710
C12orf23	B4GALNT1
VPS4B	SH3GLB1
USP13	RAB11B
EBLN2	CHMP3
CYP4V2	BCAT2
FKTN	SH3BP2
LRRC40	SDF4
ZCCHC2	RREB1
RBAK	TMEM14C
KIR3DX1	MAP3K11
AEBP2	ABR
STX2	SH3PXD2B
C1orf112	CAST
MOB1A	AKAP10
SCYL2	PI4KA
YPEL5	LITAF
PEAK1	Zfp740
LEPREL1	GLMP
VCL	VIPAS39
PCF11	elmo2
UBE2E1	RNF130
RFC3	NAA60
NIPA2	GRK2
MCC	SPI1
SYNJ1	SPHK2
SETD8	SGPL1
ADAM17	AP1B1
GPRIN3	CSNK1G2
RASSF5	BRWD1
SNRK	ATE1
GSK3B	RTN3
KLHL11	MECP2
POM121	CDC42SE1
TOMM70A	ETV6
CDC14A	MYO9B
RAB1A	GRB2
FNBP1L	PTP4A3
BCAR3	DOCK1
NR2C2	SH3PXD2A
GABPB2	CTNNA1
MAP2	RAB10
PPRC1	ERAP1
ELK4	TRAP1
FAM105B	TBC1D1
HSPD1	ARF3
C3AR1	XIAP
MAP1LC3B2	USP8
CRNKL1	CTDSP1
SMURF1	PIK3R2
ITGB3	ITCH
AGL	Marf1
TLR3	HEATR5A
ZBTB26	SNX4
MED13	VPS39
DUSP2	SLC16A10
LMAN1	PACS1
VCPIP1	CLN3
TOPORS	MED15
GAS2L3	OCIAD1
PTPN11	RABGAP1
DHX15	GSTO1
PSMD12	abl1
GXYLT1	SLC25A39
GAN	PISD
CCNK	ANAPC5
ZKSCAN5	CSK
SRFBP1	pitpna
KLHL8	SLC6A6
PAPD5
DNAJC10
RRAGA
STT3B
MAPK9
KIAA1279
LARP1B
TMEM87B
USP16
MSH6
NFKBIE
AGFG1
MYNN
TMEM181
PNMAL1
FAM53C
DIS3
DNAJC14
SPIN1
SLC5A3
CEBPD
DNAJC21
C5orf27
ZXDC
ZBTB41
PIK3C2A
DNAJB1
HSPA5
ATG14
SLC39A10
TBC1D20
CHD1
GCC1
UBE2A
ADRBK2
TCFL5
PDE8A
AZIN1
ZMYM4
TSPYL2
TNFRSF10D
ACVR1B
GRAMD1B
NRBF2
CHIC1
KIAA1432
TMSB15B
ENPP1
GNE
MKRN1
ARL2BP
ST6GALNAC3
ZNFX1
CECR2
ME2
ACO1
TMOD2
GOPC
PDGFA
CHMP1B
RNF38
WDHD1
PIP5K1B
TM9SF3
HS3ST1
FMNL2
PPIF
SMCHD1
PAG1
FAM199X
ZDHHC21
MEF2A
ELK3
CWF19L2
SNX18
SLC4A5
PMS2CL
ZNF331
ZNF713
CHST11
CDK12
CCP110
NAA30
LYZ
PITHD1
SLC25A25
ARF4
LRRC58
ZBTB1
CLOCK
PSIP1
COPS2
EID2
BCL10
AQR
ANXA5
TSC22D2
WRN
TXN
KDM2B
SALL1
PPP2R5E
MLLT4
LANCL1
FOXJ2
HIPK2
RPL36AL
CDC42BPB
MPHOSPH10
PDCD2
SNX12
NR3C2
KCTD3
PHF14
N4BP2
EIF5B
TMEM41B
SLC25A24
ZNF318
SERTAD1
SLC15A4
UBAP1
PARP4
CEP68
PGM2L1
PNPLA8
SCRG1
ECD
RBM27
GSTA4
ZC3H15
EPB41
FBXO11
SFPQ
PAIP2B
H3F3AP4
LRRC8D
TGFBRAP1
PHTF1
DVL3
XPO4
SIAH1
CTSZ
LEMD3
PHF10
SAMD8
TRAF6
CKAP4
MSL2
TBL1X
KIF2A
KCTD9
LANCL2
RBBP6
SRR
KIF21B
ZCCHC14
DDX60
CNOT6L
CYP2R1
TAPT1
RGPD2
APAF1
SLMO2
DKC1
KDM6A
SMC5
SMG8
SATB1
STK32B
FAM212B
ZNF281
POLR2C
WDR36
ASB7
MUT
SLC41A1
BCCIP
FBXL3
DTWD2
NOP14
KLHL6
RALGAPB
SMURF2
CPEB4
KLHL5
EPM2A
RFWD2
PTPRM
OXCT1
MAP2K3
VPS54
ATG2B
PRKCI
KPNA3
BAI3
ALG11
MIER3
TACC1
BTAF1
MMGT1
HERPUD2
LPCAT1
TOR1AIP2
EXOC6B
IRGQ
GGTA1P
HPGDS
PHF23
MPHOSPH6
PDS5A
GOLGA5
BRIX1
RPIA
SERPINB8
RHOQ
WHSC1
PITPNA
MCM6
ZBTB7A
USP6NL
DYNLT3
LIX1L
PIKFYVE
PHF2
PFDN2
STAG1
CYBRD1
TEX30
UBR5
ZFAND3
ZFAND5
PSPC1
ANTXR1
MTMR6
ST6GAL1
STAU1
KIF13A
TMF1
TRIM23
NAV2
ZNF609
FAM115A
SEC61G
CPSF3
AKAP17A
CX3CR1
URI1
TTC1
MORC3
IKZF1
ZC3H6
AGTPBP1
SCP2
HNRNPAB
MAP4K4
NDRG1
GVINP1
TCEAL4
TFCP2
RAB9A
FMR1
ABI1
FBXO33
CXorf21
UHMK1
PLAUR
STXBP5
GALNT7
A2M
MTR
YWHAQ
ZNF81
UBN2
ALDH5A1
ZNF641
KANK2
WDR44
FAM69A
NAA35
PHF6
PKN2
ATF2
LINC00472
CPNE3
ZNF41
TPT1
DDX1
UBE2Z
TERF2
MLLT1
KDM1A
HSDL2
SMARCAD1
RBM26
PRKCH
MYCBP2
KDM3A
MAP3K1
WIPF2
ZNF669
SGTB
EIF1B
MAP1LC3B
NMD3
TAF1
GLRX5
HSD17B6
LRRC8C
DYRK2
KIF13B
HCCS
UHRF1BP1
CEP97
FAM13B
LTN1
RSBN1L
STARD7
WBP4
NFKBIA
PID1
TLR6
TTC21B
FBRSL1
MKRN2
HIAT1
C9orf72
ARHGEF3
SORT1
IL10
PTPN9
SLC25A16
KIF16B
SETX
TPM3
SUPT6H
ZFAND4
PRUNE2
AMY1A
REST
AHCYL2
ARFGAP3
RNF19A
RNF20
PPP3CC
CAMSAP1
MTMR12
TBK1
DDX17
DCTN6
COG6
RCC2
PDGFB
TSC22D1
SLBP
CLIP1
TMEM64
DLEU7
LRIG1
SERPINB9
GLUD1
COQ10B
SCUBE3
MTA2
POLR2B
ISOC1
CPSF2
PPP1CC
RBBP9
SPTLC3
HAUS6
SPHK1
NOL10
XRCC5
GPBP1
KIAA0196
CROT
DSEL
HSD17B12
POLR3F
PRKCB
SIDT1
NUP50
SMC6
KIAA1598
SMC2
SIRT5
ZMYM5
SETD7
PRPF38A
STX6
CRK
HAVCR1
UGCG
LRP12
ZEB1
PCGF5
AMZ2
ING2
PREPL
TTC3P1
ARPC5L
TBC1D12
MAN2A1
DENND4C
DEPDC7
KANSL1L
PDGFC
BRPF3
GALNT4
ZFX
SLC30A6
MAK16
H2AFZ
CSE1L
YME1L1
ZBTB39
TMEM110
BMI1
CHRAC1
LPAR1
LIN52
ILF2
SENP1
UBE3A
OTUD3
GNPTAB
C1orf198
SEPHS2
C9orf91
ZNF136
LDOC1L
PTP4A2
H2AFV
SRSF6
ATRN
RTTN
PPP1R2P3
FAM120A
INTS2
RPL30
SOS1
KLHDC1
ING1
SSRP1
ACSL3
SCYL3
RSBN1
YY1
RYK
BTG2
ATAD2
CAP1
KLF7
KLHL2
GPR18
MIDN
HEXIM1
TRRAP
HSPA4
BOLA3-AS1
STX3
AP2B1
APLF
ARHGEF9
MBD4
SAMHD1
RHEB
CDCP1
IL1RAP
VPS26A
PITPNB
PHF3
CCDC59
DCLRE1A
CLCN5
GPR126
MSH3
FBXL5
EP400
WTAP
E2F6
JAM2
ZHX1
ZBTB33
ZWILCH
MEPCE
SRSF3
RAB39A
FOPNL
PIWIL4
TRAM2
SCIMP
ETS2
BAHD1
UBE2G1
SOCS4
SEH1L
NIPA1
SYT6
DENND4A
EBAG9
LY75
NOLC1
CANX
VRK2
TRIP12
BHLHE41
GOLGA8A
MAP3K7
CEP170
CSRNP2
CECR1
SETBP1
DOCK10
USP7
SLC39A9
MRVI1
ATP11C
RPF2
POLR3B
KIAA0040
C11orf57
IGIP
ZNF207
ZNF22
BRAP
SPEN
ZNF304
VEZF1
SLIT2
DHX36
PRKAR2A
VRK1
HEATR3
POMP
MYEF2
ABCE1
AKAP2
LMLN
MAPKAP1
GPR107
PHACTR1
TBC1D4
TTPAL
QSOX2
JMJD1C
PAK1IP1
SKIV2L2
MAPRE2
NREP
AFF4
HAVCR2
GPATCH2
SCAF4
RRAGB
TDRKH
LIN54
FNTA
GMCL1
STYX
FYTTD1
DYNC2H1
CAPN7
ZNF410
FAM122B
SMEK2
CAPRIN1
PCDH12
PRKAB2
PRPF18
PKD1P1
NFYA
ST3GAL5
STK35
SARNP
GAB1
SFMBT1
DPH3
ANP32A
SENP5
ROCK1
MBD2
DDX20
HSP90AA1
TXNDC11
C3orf70
ITPRIP
TTC39B
COPB2
ARHGAP20
KAL1
C2orf69
ZNF14
PPP2R2D
UBA2
ARL6IP1
CA8
HSPA9
TGOLN2
EIF3J
PLEKHF2
COL8A2
HIC2
CLINT1
LIMS3
CMC2
ANKRD36BP1
VNN1
MSN
SENP2
STON2
SRSF2
NAPG
TFAM
ZFP1
CNTLN
TOMM34
CWC22
NEO1
ZNF649
MORF4L2
RAB3D
CASD1
PRNP
ZNF280C
PIGA
CNNM4
PCYOX1
ZMIZ1
GNB1
URB2
TEX261
SLC31A1
NRP2
MID1IP1
ZBTB2
TAF2
TTC33
SLC23A2
AP1G1
ZNF259
ZNF841
SEC24B
POFUT2
AMD1
MYL12A
SWT1
PIK3CG
GM2A
MLLT11
PTPDC1
WNK1
CAB39L
CCDC47
ARHGAP5
MFN1
CKAP5
UQCRH
ZNF92
CDC42SE2
CCNL1
BRAF
PAPOLA
SLC25A32
CLTC
NBPF16
NFKBIZ
BICD2
CNOT1
CCDC28A
USP14
MTMR1
PSMD7
HEATR1
TAF5
NCOA5
C17orf80
PCBP1
HECTD2
RNF219
ESD
APBA1
SMEK1
DICER1
LASP1
EPSTI1
ERO1L
ARRB2
IL6R
YY1AP1
HLA-F-AS1
GEMIN5
SOCS5
RBBP5
ATXN7
ADAM10
CSNK1G1
RRP36
PDE7A
N4BP1
SLC35D1
RRN3
TPP2
STAM2
PLEKHA1
MTMR2
BACH1
SF3B14
RASGRP3
KIAA0368
PRMT3
NDEL1
C8orf33
LTBP2
BMS1
ARPC2
RBL1
MOB3B
EIF4A2
TMED5
COG3
DOPEY1
RNF141
NUBP1
PRKX
EFR3A
ZNF326
GMEB1
FAM175B
PMS2
XRN2
ZNF354B
SNX30
FBXW11
PIAS2
ARPP19
IVNS1ABP
OPTN
DYNC1LI1
FMNL3
TRAK1
SBDSP1
MTHFD1L
KIAA1919
DBT
CERK
APOL6
LIMA1
GOLGB1
KIAA1429
NUDT6
TFE3
RIPK2
ABCC4
USO1
TMOD3
WNK3
HSPA8
SMG7
DBR1
TIMM17A
CUL1
C16orf52
ZNF184
UBE3C
PGRMC2
ACRC
AKAP8
TIMM23
ABCD3
TADA2B
EMB
SLC26A2
DSN1
KIDINS220
LZIC
DDX50
RBM22
SHFM1
RSL24D1
CDK13
SLC4A1AP
ANKMY2
PARG
TMEM170A
VPS13C
UFM1
MYO6
TMPPE
ERMAP
USP42
PPIL4
KPNA2
ZNF529
CD63
ADI1
RINT1
KIAA1467
IPPK
DUSP11
WRNIP1
GTPBP4
RCBTB1
APLP2
SLC25A40
TRAF3IP1
CTBP2
RGS10
DCUN1D1
RB1CC1
ST8SIA4
MPV17L
TPR
SNHG8
TRIM34
GLO1
ANKLE2
TMEM127
FAM72D
DIEXF
TMEM55B
PGM2
SERAC1
KIAA1109
AMMECR1L
ATP5B
TXNL1
JRKL
PMEPA1
PTP4A1
FAM208A
GATC
MTM1
ZNF432
MYO5A
EIF4B
C4orf33
RUNX3
CNOT4
RPL35A
WSB1
B3GALNT2
ABAT
CASP10
OSBPL6
NBAS
SLC1A4
RPL23
CCL4L3
CCL1
CD84
FLT2
PTGS3
PABPC4
GNA14
TRIB2
EGR2
NR4A3
ODC2
PANX2
HOMER2
SYAP2
PPTC8
MCL2
BASP2
NME3
MRC2
B3GNT6
NFKB2
ZSWIM7
OTUD2
SPRY3
CHSY2
GLUD3
OGFRL2
C16orf73
CITED3
SIAH3
STX12
LONRF2
NOL8
MPEG2
EIF2AK4
LYVE2
BCL2A2
NEDD10
SGK2
NFIL4
KBTBD9
DUSP7
MMP20
ELL3
PDK5
ELF2
HIVEP3
NRIP4
KLHL16
KPNA5
RANBP3
NRIP2
ZRANB2
TP53INP3
RAB13
PPP3R2
NDUFB9
ABL3
FBXO31
HSPH2
RASA2
ZNF712
NUP154
KCTD13
SESN4
TREM2
PER4
NR1D3
SNX10
MAN1A2
BAG4
IER6
PHLDA2
CDV4
GPR76
BTG4
ALPK4
PDZD9
PLCL3
FNIP3
ATP13A4
INSIG2
ETF2
NEK8
OTUD5
JOSD2
MSR2
ADNP3
IDI2
GPR184
RNASE2
AKAP12
OLR2
TNKS3
ZDHHC3
ZDBF3
KLF12
IRF2BP3
NUCKS2
RGL2
MALT2
RNF104
TMEM58
SLC25A34
RAB22
SLC31A3
LMO3
FDX2
BTBD2
SIRT2
CCDC7
ACBD4
GTF2A2
DIAPH3
NET2
ZMYND12
PTGER5
RP3
ATP1B2
EP301
PAPD8
RNF116
YTHDF4
KIAA0948
RCOR2
CD275
RABGEF2
CDC74
UBL4
TGFBR3
EDEM2
ETV4
IMPAD2
PSMA3
LPGAT2
PLIN3
SCAF9
DCUN1D4
F8A2
C17orf108
UBE2J2
RNF12
ROCK3
SAMSN2
HINT4
GALNT2
ARCN2
CYP51A2
ZNF268
FOXO2
ZFP92
MAPK2
TMEM108
GRID3
ESYT3
CAMSAP3
HABP5
CKS3
KDELC3
YBX2
ACTR3
B4GALT2
ATP2A3
PLAGL3
AKT4
ENC2
MAML3
G3BP3
CREBL3
DNAJA2
TXNDC17
SOS3
ARRDC4
GTF3C5
DIRC3
RPSAP59
MXRA8
RASAL3
PEX6
RAPH2
NUFIP3
TLR5
C10orf13
CHD3
FUT5
IGSF11
SLC19A3
CCR6
HIPK4

## Sheet: aged LPS BV-2 vs human upreg
human	mouse	human|mouse
RAPGEF3	GORASP2	CEBPB
CCRN4L	AP1G1	CBL
UTP4	C1QBP	LDLR
USP39	PTBP1	FEM1C
BRWD4	plrg1	MAP2K2
NFAT6	AKR1A1	RRAGC
NLRP5	MAN1A2	NUAK2
UBE2H	PPP4C	EIF4G3
DDX19	EFTUD2	NCL
EAF2	SF3B1	PPP2R5A
PIK3R2	PDCD6IP	ARIH2
PDE13	FBXO38	KIF1B
TIMP3	TMEM214	CDR2
ITGA10	CAPRIN1	PPP2R2A
ZNF408	KDELR2	SLC12A7
OSBP	OXSR1	HIPK2
MYLIP	CACUL1	PPM1B
SAV2	SMYD5	GLS
FAM3C	PSEN1	ENSA
TOB3	ELP3	BAZ1A
ZCCHC7	DHX8	HIF1A
OSBPL12	RTN3	RANBP10
SLC24A2	MIEF1	RIPK2
UBE2R3	CELF1	BMP2K
ZNF218	PABPN1	LCP2
TFRC	LMAN1	ATP11B
TWSG2	RBM25	FAM20B
TMX5	DDX56	NCOA5
RTN5	WAC	UBR4
MEX3C	polr2m	PPP3CB
C7orf42	HMGA1	CYBB
TAB4	SPECC1	ZC3H11A
KIAA0233	PARL	HNRNPD
CSRNP2	EIF3B	ACSL5
ITPRIPL3	HOMER1	MPP6
TFDP2	TMED8	EPC2
FAM91A2	ELOVL1	PLEKHA3
KIAA1148	STRAP	FAM122A
GATAD2B	SEH1L	MAP3K6
SNN	LACTB2	DHX33
DYNLL3	DDX23	CDC42EP4
WDR27	SLC35A4	ANXA2
LSM4	RPL21	AFTPH
CEP351	WASF2	HERC6
CGNL2	SENP3	KIF5B
HMGCR	RPS11	SERINC2
SYNCRIP	DERL2	CTSO
HTATSF2	AP1AR	STARD5
JAG2	CPSF6	CPEB4
ZBED7	VPS33A	BAG6
SCML2	CSNK1D	FNIP2
ZBTB5	MRPL45	CD2AP
TCF21	PTBP3	MTPN
BAZ1B	D10Wsu102e	ARHGAP22
WDR83	YBX1	EIF4E
BTBD4	MAP2K3	PRDM2
TOP2B	SUGT1	USP54
RNF123	GLTP	FAF2
MSMO2	U2AF1	ADPRH
TATDN3	PPP1R9B	ATF5
MIOS	GSE1	RHOA
LRCH2	DKC1	KLF7
PANK3	KLHDC4	PI4K2A
PELI3	PDXDC1	RIOK2
CYP2U2	CPSF2	TJP2
NBEA	AI662270	GSR
RAB11FIP3	SNX6	TLR3
ZNF845	SF3B4	CHUK
ATPAF2	TIPRL	WDR36
PELI2	POLR1B	PLEKHA4
SACS	PRMT5	EIF3A
PATL2	SMAD2	CNOT7
SPTY2D2	PRMT1	TNFSF9
ARF7	CASC3	GNA13
CHML	KPNA1	SOCS7
CBX2	PITRM1	TRIM25
PANK4	FARSB	WHAMM
SMNDC2	SF1	YTHDF2
SHOC3	ACTN4	PDCD11
FAM160B2	COPG1	SPRY2
KIAA2019	NCOA6	YWHAZ
MAP3K3	PFDN2	BMPR1A
ZBTB35	LDHA	PDE4B
TPM5	LARP4B	RAP2C
SQLE	ELF1	PTPN14
MAP2K5	RBMS1	PPP2CA
SMAP3	FAM220A	RLIM
DOCK12	MYDGF	SIK3
SEPP2	GSK3A	ARHGEF7
PRDM5	RNPS1	APP
SMAD4	DNAJC7	MED13L
CSNK2A3	METTL16	JAK2
SFT2D4	MFF	USP25
MGAT6	SLC30A7	CCNJ
ITGA7	RPL3	CPD
QSER2	SETD5	PICALM
KIAA0755	PES1	TAL2
STRN	EXOSC9	LYN
RFX8	RAVER1	RPS6KA4
EIF4A4	NAA50	MAPRE2
TBC1D10	ADO	SLAIN2
NAB2	NRD1	SBDS
NAF2	Zfp451	PUM3
KLF3	GGA1	MED15
FAM210B	CAPNS1	RAB15
TAB3	Gm38431	MED27
USP52	ALG8	LIMS2
HNRNPU	DCP1A	HDGF
DHRS10	PI4KB	KDM6B
SPTSSA	RPL6	GCLM
EIF5AL2	ATIC	MOB1B
HTRA2	CCT5	RGS3
MMRN2	NUP98	PAFAH1B2
PJA3	ST13	TMEM185B
LIN7C	CLPB	YWHAE
MRO	RPE	ANKRD13A
ARL4C	TMX1	IFIT3
CCRL3	AK2	VPS4B
ARHGAP36	CWC25	USP14
KCNQ4	DBNL	DUSP2
GNAI4	RUNX1	LRRC41
BVES	ARCN1	STX3
SH2B4	Rab7	VCL
PRMT11	tmem167	UBE2E2
IL13RA2	CERS2	GSK3B
IFNE	NEU1	KLHL12
KDM3B	CTU2	RAB1A
SIPA1L3	ERCC3	DUSP3
ANXA2P3	MFSD5	PTPN12
SMCR9	SERBP1	GXYLT2
RGPD4	POLR1A	CCNK
P2RY14	DUSP11	RRAGA
IPO9	KEAP1	NFKBIE
CXCR5	UFM1	CEBPD
FAM8A2	TOX4	ZBTB42
SUMO1P4	DAD1	PIK3C2A
PTPLB	RPS4X	DNAJB2
CNTNAP3	FASTKD5	CHD2
RBM15B	ATP6AP1	UBE2A
TAOK2	FIP1L1	FAM49A
FGL3	COPS2	PDE8A
HNRNPUL3	PABPC4	AZIN2
FOXO4	ILF3	ACVR1B
FAIM4	TMED9	GRAMD1B
REEP4	gosr1	CHIC2
ZMYM7	CRLF3	MARCKS
IRAK4	NSUN2	TMOD3
CAPN3	EWSR1	PDGFA
IL6ST	RBSN	PIP5K1B
ZBTB12	1110004F10Rik	TM9SF4
ATF7	Supt6	LRRC59
TGIF2	RPF1	CLOCK
BMPR3	EXOSC10	EID3
UBE2E4	DLGAP4	LANCL2
FASTKD6	KARS	FOXJ3
SGCB	BECN1	SLC25A25
SPIRE2	WIZ	SERTAD2
GPM6B	AFDN	SFPQ
JÚL	BRD4	PAIP2B
SLC30A2	DYNLL1	LRRC8D
LATS3	MORF4L1	PHTF2
COX7B	RAD54L2	SIAH2
HAT2	WDR75	CTSZ
IFIH2	MKRN1	KCTD10
HSPA14	CD2BP2	SMG9
FAM198B	CCDC93	SATB2
TDRD8	GOT2	POLR2C
NETO3	WDR77	WDR37
AKIRIN2	PHAX	SLC41A2
CD94	EIF3L	PTPN2
IPO8	RBM8A	RAC2
DACT2	CREBBP	KPNA4
LHFPL3	UBA6	ALG12
PTENP2	Rps3a1	LPCAT2
RGPD2	SLC35E1	EXOC6B
WBP12	RAB2A	SERPINB9
USP26	PHLPP1	RHOQ
NEAT2	DARS	ZBTB7A
MAGT2	PISD	MTMR7
CRY2	RPL4	STAU2
ARHGEF13	CDC42SE2	EEF1G
RBMXL2	DNMT3A	NCKAP5L
TMEM14A	CLTA	MGRN1
ATP5E	USP24	SPI1
KHDRBS2	eif1A	DDX54
DDX22	DDX6	RPL7
RAD22	R3HDM2	FSCN1
PLA2G4A	HSPA4	SHISA5
ADNP	Zfp710	GBGT1
EPC3	HNRNPM	RAD23A
ANKRD41	HTT	IRF9
P2RY13	PPP1R18	GNB2
CREG2	TRIM32	ABCD4
MORC2	SPECC1L	MOV10
TERF2IP	CAB39	TMEM219
GOLPH4	RANBP2	PSMB10
UAP2	RPS5	TAPBPL
FGD5	STAM	CYTH4
RBBP9	RPL14	EDF1
CASS5	ERP44	POU2F2
SP5	SRSF2	ARID5A
SMARCA6	RPL15	PPP6R1
LEO2	ORC4	NMT1
ATP6V1B3	CHD1	STRN4
JARID3	ARF1	BAIAP2
CCL23	YARS	ASL
PPARG	TOMM20	DEF6
TMEM155	PRKD3	EIF3G
CDC5L	BNIP2	RPL7A
KCMF2	CDC27	PWP2
NFE2L4	0610010K14Rik	ALG1
PPP4R3	MYO19	STARD3
INO81	Zfp770	TAPBP
CEP121	ABCE1	RPS2
MAMDC3	SRP72	TOM1
SNAPC2	EIF3H	PGS1
NCOA8	HCCS	EBI3
ERMP2	GBA	BST2
EXT2	SLC25A28	CLN3
HMGCS2	POLR1D	CAPG
SNIP2	SNRPC	ATP9B
SMARCA2	rnf126	SIN3B
PUS11	SLC25A12	BAX
CAB40	RPL23	RNF31
ENPP3	BC005537	LRRC25
LYSMD4	VBP1	RPLP0
OXSR2	Ube2d2a	FGD3
POLA2	GRSF1	IKBKE
HS3ST5	4933434E20Rik	SLC38A6
CCNY	9530068E07Rik	ZDHHC12
FAM45B	Rwdd4a	SLC27A1
SKI	KLHDC3	SLC11A1
C6orf107	CLIP1	LGALS3BP
SWAP71	RNMT	LIMD2
XBP2	DNAJC10	CD82
GTF2B	RPL27	APRT
EGLN2	MTFR1	COMMD6
IKZF6	GNPNAT1	ADRM1
ZBTB7	VAPA	SNX20
ATP1A2	rhbdd2	PRRC2A
PRPS2	RPS17	TCF25
RILPL3	HARS	PLEKHJ1
PIK3AP2	PHF10	RPS26
SNX26	MEA1	IFRD2
FAM89A	CR1L	RPL12
LEAP3	FASTKD2	DPM2
AHNAK	TALDO1	CDC37
PAQR6	MAPKAPK5	SUGP1
ADAMTS5	RHEB	MRPS18B
SUZ13	AP3D1	CSNK2B
C3orf63	BMS1	BANP
GPD1L	PWP1	DHPS
CCNH	PPID	PIN1
PNRC2	FUS	RPL8
CEBPZ	TTC17	PSMB9
NDNL3	UBA5	FLII
LRRC60	PRPF31	RHBDF2
WAPAL	CUL5	RABGGTA
IKBIP	CDK9	MIF
NCKAP6	LRRFIP1	JUNB
SLC9A7	BRWD1	SLC16A3
RRAGD	STK38	DDX39B
ABCA2	NAA15	RPSA
LINC00153	RAN	PSMB8
PDP2	MBD2	WDR46
RASSF3	ZMPSTE24	RPS9
ARHGAP19	BRD7	FMNL1
ACVR2	SPEN	NOL12
SUV420H2	KPNB1	PLXND1
KLF4	COPA	LST1
ERBB2IP	DNAJB11	NCF1
FAM210A	ACOT7	MRPL38
USP9X	TMEM30A	APBB3
MCMBP	SNX1	SERF2
SPRED3	EEF1B2	EEF1D
EIF4EBP3	YME1L1	IRF7
SP2	LIMS1	TBRG4
RNF169	SNRPA	RPL27A
SLC38A3	GPATCH2L	CD37
LLPH	CTNNA1	STAB1
LRBA	MARK2	NINJ1
SOD3	VTI1B	RPS18
CPEB3	NOC3L	FLOT1
NUS2	RPL19	ATF6B
RGPD5	zrsr2	TAP1
YTHDC3	HUWE1	TREX1
TMEM167B	AFG3L2	NLRC5
NKX3-2	U2AF2	POR
CCNT2	UFSP2	RPS19
ZC3HAV2	TOP3A	TYK2
RAB5B	AP3M1	RPL10
SEC24A	PMM2	PFKL
MYL12B	PSMF1	TCIRG1
POPDC3	PCED1A	RPL13
NLK	DCTN2	PIEZO1
UBE4A	PGAM5	CXXC1
TOP2	SUMO1	LTBR
RIT2	IWS1	ARAP1
NUPL2	TRA2A	CYBA
RAB33	TMBIM1	CD14
WASL	ATG16L1	SH3TC1
ARHGAP33	CIAPIN1	RPL9
PEA16	FAM98A	RPL18A
SETD3	LZIC
SPAG10	FTSJ3
SLC25A31	FNTB
SPAST	INTS8
LACC2	ING5
FGD7	CSNK2A2
ACBD6	EFL1
TGS2	MCCC1
ZKSCAN3	ZFP91
FRS3	ATP6V1D
IRS3	DNLZ
SP4	UBE2L3
DNAJA5	COG3
AP4E2	IK
PSME5	GMPR2
HSP90AB2	CSNK1A1
SRSF9	SSR3
VAMP4	HSPD1
BTBD8	PPM1A
GABARAPL2	EIF3E
NCOA4	CHTOP
PHLPP2	PKN2
NLRP4	DONSON
SLC9A7P2	TMEM38B
CCZ2	SYS1
LCP3	CEP135
SAP31	HNRNPLL
ANKH	RPS6
RASSF9	CLTC
MEGF10	MFSD1
FAM168B	GNL1
PRDM3	RPS27A
C7orf26	SEC63
SMARCC2	NAPA
CEP170P2	SDAD1
ATF2	VPS54
MFAP2	Kitl
TUG2	TRAPPC8
NTRK3	LSG1
SGPP2	PKM
IPO6	BZW1
WLS	APPBP2
ERO1LB	csnk1g3
NFE2L3	CBLL1
RMND5A	APEX2
ZNRF3	PLAA
MTX4	LACTB
C9orf42	ERGIC2
RAPGEF7	ERLIN1
LRRK3	COPS5
MRFAP2	E130309D02Rik
SAMD10	NSA2
UTP14C	FARP1
SCD6	WDR43
SEPN2	NUDT9
GPRASP2	GOLIM4
RCAN4	CALU
SRSF10	UBA3
HIATL2	ddx39
GFPT2	FAM98B
TEX3	WDR45B
YOD2	UBXN2A
LRRC8B	CDC34
KIFAP4	DNAJC14
ITSN2	SEC13
ISG20L3	UTP18
ATL3	BDP1
CD227	ZRANB1
CABYR	EEF1A1
PIM4	RACK1
RNF140	FKBP1A
DPY19L2	ZBTB22
PNO2	CHORDC1
CUL4B	MRPL53
EXOSC7	PCBP2
CCDC139	TRAF3
DNTTIP3	PSME3
GTF2E3	G3BP1
CSDE2	DGKD
TOPBP2	MTAP
FUT2	gnai3
ZFHX4	SUN1
SLC44A2	BTF3
INTS7	NACA
GHRLOS	MED10
ACOT14	atg9a
KCNJ2-AS2	RASA2
DDX48	GPATCH4
HSP90B2	CGGBP1
ATL4	SEC61A1
NUP156	ADAM1A
TMEM132	RPS13
AHCTF2	POFUT1
ARL4A	EIF5A
UBP2	UTP15
PHLPP3	CIB1
C16orf88	EIF3M
ALMS2	Zfp869
KLF10	DDX1
CSGALNACT3	RNF6
NKAPL	ZDHHC5
DOCK8	SLC37A3
MSH3	DNAJB6
C14orf2	PRKAB1
ASXL3	CCDC43
SLC25A45	FXR1
GABARAPL3	BRK1
MAT2A	RBM4
TULP5	ELF4
COPB2	TAF9
CDYL	DAB2IP
ARFGEF3	FUBP1
TCP11L3	RPL24
UHRF1BP1L	IPPK
UFL2	Zfp335
PAPOLG	DCUN1D5
JAM4	ELAVL1
F2R	SCFD1
GSPT2	VAV2
METAP2	BC048403
RAP2B	HIGD1A
IBTK	9130401M01Rik
RC3H2	BCOR
NCOA3	CYP20A1
GUF2	RAP1GDS1
ZNF518B	thoc6
INTU	Supt3
CD45	PREP
ZNF186	PTPN9
PAK3	TULP4
DUSP15	PGAM1
HNRNPA1L3	OTUD7B
HOXC5	HNRNPC
ZNF615	FAM133B
SLC22A24	WIPI2
OCRL	CLIC1
DSCAM	ADAM9
KAT6A	RPL18
STK17A	KDR
ZMAT4	ODC1
CXorf24	PRMT9
CDS2	MLLT1
SLC8A2	LPGAT1
PPP2CB	PRRC2B
GNAS	APAF1
DAB3	FAU
KCTD21	CEP85
NACC3	PHOSPHO2
GNB5	TPM3
CCND3	CHURC1
ASF1A	Zfp644
IPCEF2	NPEPPS
PTPN13	XRN2
TMEM198B	ATP1B3
EML7	TYW5
KRAS	THAP1
AMICA2	TMEM43
FKBP6	TWF1
ATP1B4	GPHN
KDM1B	CCT6A
MED2	SOCS5
MTMR11	GRB2
CRIPAK	cox18
CTCF	CNIH4
PRKCA	KDM5C
CDK20	HNRNPA1
MRPS18	MED6
SCRN2	GNG5
FPR4	SPRTN
RPS6KA6	TBC1D10B
AKIRIN3	TFG
CLEC7A	DCTN4
ZYG11B	TRAPPC3
WDR48	RAD17
MAFB	ACTR10
USPL2	POGK
SLC7A2	ANKRD17
KLHDC11	ATG4C
RASL11B	NSUN3
ANKRD18	CCT8
UBE2Q3	ABCF1
KIF3B	ZNHIT6
TNIK	EIF4G1
UTP21	STK35
FILIP1L	MPP5
TAF9B	EIF2S1
TRIM45	UTP20
ZBTB44	ELAC2
ARFGEF2	SENP6
ADIPOR3	GGPS1
C12orf24	SETDB1
EBLN3	SARNP
CYP4V3	LASP1
FKTN	EBNA1BP2
ZCCHC3	PPP2R1A
RBAK	UTP14A
KIR3DX2	AP5B1
AEBP3	PRMT3
C1orf113	UBA1
MOB1A	NSFL1C
SCYL3	KLF16
YPEL6	Hpf1
PEAK2	CLTB
LEPREL2	SMNDC1
PCF12	RBM18
RFC4	ARHGAP30
NIPA3	IPO7
MCC	CTNNB1
SYNJ2	Eif2s3x
SETD9	TEX264
ADAM18	TMEM128
GPRIN4	RCL1
RASSF6	TNPO2
SNRK	METTL1
POM122	CTBS
PTPRA	USP16
TOMM70A	Gm11427
CDC14A	AMMECR1L
FNBP1L	NUP160
GPCPD2	EIF5
BCAR4	GPT
NR2C3	CYB5R1
GABPB3	VCPIP1
MAP3	PPP1R12A
PPRC2	NBN
ELK5	RSL1D1
FAM105B	ESYT1
ADAM10	MTERF3
TSC22D4	PUS3
HSPD2	PSMD2
C3AR2	BCL7B
TDRD4	UPF3A
MAP1LC3B3	PHF23
CRNKL2	YBX3
SMURF2	CCDC58
ITGB4	DVL1
AGL	USPL1
TLR4	TMEM131
ZBTB27	WAPL
MED14	DHX15
LMAN2	4833439L19Rik
VCPIP2	ZDHHC21
TOPORS	COPS8
GAS2L4	TSG101
DHX16	UBE2Z
PSMD13	NECAP1
GAN	MPHOSPH10
ZKSCAN6	SIRT2
SRFBP2	KRTCAP2
KLHL9	CD180
PAPD6	fastkd3
DNAJC11	TNFRSF1A
STT3B	ARHGDIA
MAPK10	PSMD12
KIAA1280	TSPAN31
LARP1B	PURB
TMEM87B	THG1L
USP17	NME2
MSH7	ATP6V1A
AGFG2	CUL3
MYNN	SMIM7
TMEM182	BOP1
PNMAL2	ATP11A
FAM53C	REXO2
DIS4	TMTC3
DNAJC15	HNRNPAB
SPIN2	Zfp280b
SLC5A4	GTF2F1
DNAJC22	RENBP
C5orf28	USP32
ZXDC	CRYZL1
HSPA6	GMFB
ATG15	ARID5B
SLC39A11	RNF185
NCOA2	RAD9A
TBC1D21	CNBP
GCC2	IER2
LNPEP	COG6
ADRBK3	ADNP2
TCFL6	JMJD1C
ZMYM5	RBM45
FEZ3	KPNA6
TSPYL3	Zfp984
TNFRSF10D	Zfp871
NRBF3	HBS1L
KIAA1433	SCAMP1
TMSB15B	AMFR
ENPP2	CYTH2
GNE	GEMIN5
MERTK	PSMB2
MKRN2	OPA3
ARL2BP	CNPPD1
ST6GALNAC4	ARPC2
ZNFX2	NSD1
CECR3	DPH3
ME3	LONP1
ACO2	CS
GOPC	CHMP2A
CHMP1B	PIGL
RNF39	LIG4
WDHD2	IPO13
HS3ST2	TOP1
FMNL3	Cox15
PPIF	ETV3
SMCHD2	TAF1B
PAG2	AP3S1
FAM199X	SLC30A9
ZDHHC22	HDLBP
MEF2A	HSPH1
ELK4	TTYH2
CWF19L3	NOB1
SNX19	DR1
SLC4A6	AVL9
PMS2CL	NOC4L
ZNF1095	KMT5A
ZNF1477	WBP2
CHST12	PRPF39
CDK13	NHLRC3
CCP111	GNPTG
NAA31	PSMB7
LYZ	AMBRA1
PITHD2	GPBP1
SLC25A26	ANKIB1
ARF5	IARS
ZBTB2	VAV3
PSIP2	DSTN
COPS3	RRP7A
PARP15	EPRS
BCL11	Stx4a
AQR	IREB2
ANXA6	ATP6AP2
TSC22D3	TBC1D10A
WRN	WTAP
TXN	ST7L
KDM2B	ORC2
SALL2	FAAP20
PPP2R5E	ZBTB11
ELF5	HTATIP2
MLLT5	NGDN
ARHGAP20	ZZZ3
HIPK3	PSMD14
CTPS3	PPP1R15B
GATM	BCR
RPL36AL	Zfp142
CDC42BPB	SYNJ1
MPHOSPH11	Rps16-ps2
PDCD3	DNAJB12
SNX13	OSTF1
NR3C3	MRPL32
KCTD4	CNIH1
PHF15	PSMC2
N4BP3	GATAD2A
EIF5B	ASPSCR1
TMEM41B	PPHLN1
ZNF319	LRSAM1
SLC15A5	BRPF1
UBAP2	HSPA9
PARP5	GABARAP
CEP69	GOLPH3
SCARB3	CLINT1
PGM2L2	MRPL17
PNPLA9	ATXN1
SCRG2	ZRANB2
ECD	ATP11C
RBM28	SNX30
GSTA5	VPS13D
ZC3H16	RANBP1
EPB42	CEPT1
FBXO12	ARMC6
KHNYN	GPR107
H3F3AP5	LMBRD1
TGFBRAP2	BIN1
DVL4	FEM1B
XPO5	PARP4
LEMD4	VAMP8
WSB3	ZSCAN20
PHF11	LIMD1
SAMD9	Afg3l1
TRAF7	TAOK1
CKAP5	sec24a
WDFY4	ERCC6
MSL3	GTF2H3
TBL1X	KIF1C
KIF2A	Ctps
LANCL3	adck5
RBBP7	IDUA
SRR	SELPLG
KIF21B	PFN1
ZCCHC15	JMJD6
DDX61	PRKCSH
CNOT6L	MTDH
CYP2R2	PSMA4
TAPT2	MIEN1
RGPD3	TPRKB
APAF2	ALKBH5
SLMO3	coro1a
DKC2	TSR1
KDM6A	AU040320
SMC6	LAP3
STK32B	ARMC8
FAM212B	AI506816
ZNF282	Pvt1
ASB8	PBDC1
MUT	STARD3NL
CAPNS2	GALNT4
BCCIP	PCID2
FBXL4	IPO5
DTWD3	FAM111A
NOP15	STRN3
KLHL7	TMEM120B
RALGAPB	CRK
SMURF3	NPC1
CPEB5	ARL1
KLHL6	LYAR
EPM2A	ENOX2
RFWD3	SLC7A5
PTPRM	LPXN
OXCT2	PAFAH1B1
MAP2K4	TFE3
VPS55	RBM47
ATG2B	CLK3
PRKCI	NOP16
BAI4	ABCF2
MIER4	ITPR2
TACC2	Zfp830
BTAF2	KIN
MMGT2	mbd5
HERPUD3	PSMD7
TOR1AIP3	RNF111
IRGQ	UHMK1
GGTA1P	CCT4
HPGDS	SLC30A6
PHF24	PCED1B
MPHOSPH7	JMJD4
PDS5A	NOP56
GOLGA6	Acaa1a
BRIX2	CDIPT
RPIA	EXOC5
WHSC2	BBIP1
PITPNA	PSMA2
MCM7	EDEM2
LPIN3	Zfp180
USP6NL	SLC25A22
DYNLT4	CCDC59
LIX1L	RAB5C
PIKFYVE	CFL1
PHF3	NOP14
PFDN3	TOR1A
STAG2	TBC1D2B
CYBRD2	ARF6
TEX31	TBCE
UBR6	Zfp597
ZFAND4	DAPK3
CCNG3	gaa
ZFAND6	WNK1
PSPC2	4921524J17Rik
ANTXR2	Zfp346
ST6GAL2	ATXN7L1
ATP8A2	SERINC1
KIF13A	FAM8A1
TMF2	TXNL1
PCIF1	PA2G4
LAMTOR2	TXNL4B
IVD	ABCA5
IRF3	OTUD5
FAM96B	SH3GLB1
ANKRD52	BC031181
DMAP1	CEP63
DOK1	TPP2
RHBDD2	PAK1IP1
TMCO6	ALG9
TBC1D8B	unc93b1
CTSH	FCER1G
CCDC159	MKKS
POMT1	GORASP1
GUSBP11	TOR1B
KCTD13	SNX12
FERMT3	D6Wsu163e
AP2A1	TMEM248
IDH2	YY2
C16orf13	ARMCX5
FAM127B	DTWD1
IFI27L2	SRM
C12orf57	FURIN
ZFPL1	ATP6V1C1
EPN2	RNPC3
SYMPK	mob1a
RPL32	MED11
TMEM150A	TSR3
SNX8	SWT1
ATG9A	GOLGA4
DHRSX	ZBTB17
NHP2	Gm20605
TRAF3IP3	Zfp638
ATP6V0E2	grpel2
PQBP1	TRIP12
LMBR1L	PGPEP1
GNRHR2	SNRNP27
RUVBL2	SPRED2
LGALS9	ATP6V0D1
LRRC37A2	BET1L
DCXR	PSMD6
IDH3G	NXT2
HRH2	DIMT1
IGHMBP2	lrch4
MRPL34	FCF1
CSK	CMIP
BSG	NKAIN1
CTC1	INO80C
FIS1	WDR66
AURKAIP1	IST1
ARFGAP2	CHM
DOK3	CARD19
MIPOL1	LRRC42
UCKL1	KLC2
USP20	MID1
GPS2	Zfp654
PHPT1	TMEM60
MRPL12	XRCC5
SSNA1	Mettl2
GMPPA	DDB1
METTL17	UBE2Q2
P2RY6	Slfn3
FCGR3B	GTPBP6
DNAJC17	AREL1
FLOT2	UBE2G2
C11orf31	GAPDH
DNASE1L1	ZDHHC6
TMEM109	EEF2
EEFSEC	PSMB4
DEAF1	GSS
TIMM17B	SCAMP3
LPCAT4	BACH1
UQCRQ	ATP6V1F
AKNA	DTNB
DUS1L	SLC35E3
ZNRD1	TBC1D20
ARHGAP9	SEC23B
TNK2	nomo1
POLR2J2	RNF20
TUFM	Gm3531
HEMK1	IGBP1
FDX1L	ZCRB1
NUMA1	TLR9
ROMO1	CYCS
ARFIP2	cep83
SLC25A39	SMIM15
RAB11B	PRRC2C
SH2D3C	CRCP
HMBS	HDAC1
SCAP	SENP2
ACAA1	AK6
ACCS	TSC22D2
MTX1	XPO6
C19orf10	CLPTM1L
TPT1-AS1	Mcts2
ENO3	GLA
MYL6B	SRA1
TUBG2	VDAC3
ZNF467	mettl3
NSUN5	CCT7
UNKL	GOLGA3
RPL35	EIF3C
NBPF9	VTA1
MLXIPL	NUFIP2
RPS3	TCP1
GPR108	URB1
MRPL28	ARHGDIB
CES2	FBXO6
ASCC2	TRMT112
WDR81	zfyve1
WDR74	fbxo34
BCAP31	PSMC5
POLD2	DDX5
BCKDK	Naip2
HINFP	RAB5A
C12orf10	NOL7
PLB1	BEND6
POLR2J	DDX3X
NFIC	TCTEX1D2
ARHGEF10L	Zfp758
MICAL1	E030030I06Rik
ENG	POLR3A
FBXW4	UBE2J1
ZNF677	RUNX3
ABHD14A	Timm8a1
METTL22	Txn1
FGD2	cklf
UQCR11	LAMTOR3
TBCB	NAPG
EGFL8	ACTR2
C5orf56	RABEP1
TMEM91	CALM1
SCYL1	RHOG
CERCAM	ANKFY1
MAP4K1	PSMC6
MPST	RPL22L1
CLPP	INO80E
NAA10	SEC23IP
MCRS1	USP31
ABTB1	TIGAR
ELMOD3	KHDRBS1
CISD3	CORO1B
TBC1D17	EVI2A
RNF40	AK4
C9orf89	GDPD5
LMF1	ARL5B
GPI	ARHGAP25
MSTO1	Atp6v0e
COMMD4	PTGES3
NDUFC2	TTC7B
CDK11A	TMEM168
FAM73B	SDCBP
FAM26F	EFHD2
CFD	TARBP2
PPOX	FYN
LYPLA2	PSMA5
MAN1B1	CCT2
PABPC1L	PRKAA2
HIST1H4C	EIF4E2
ZFP36L1	CHMP7
ILVBL	NOTCH2
RXRB	NUP88
RPLP1	C1QTNF6
NEURL4	HSF2
ORAOV1	SAMSN1
HLA-DRA	ZFR
SLC25A6	WARS
CHCHD5	4930503L19Rik
IMP4	ZFAS1
FAM45A	SLC25A38
MUM1	RNF115
UROD	RPS20
COQ9	RBM7
ZNF76	PNO1
CACNA2D4	UBXN4
STK19	NLE1
MORC4	Gm42031
TOR2A	DDX21
RMRP	RBMX2
ALKBH6	IKZF1
SLC25A29	SIRPA
CYHR1	GARS
FARSA	VHL
TMEM222	PSMB5
SCARB1	GRIPAP1
RPS6KB2	Gm32856
EDC4	UBQLN1
B4GALT7	TLR6
APEH	tmem120a
TFEB	COQ7
PKN1	GABPB1
ACAD10	DENND4B
TMED1	GCC1
TRIM28	Tug1
GAK	TBC1D15
SCN1B	FBXO30
SPG7	PSMD3
ZMAT5	SLC25A44
C6orf136	ST3GAL2
PHC3	BLZF1
RANBP3	CHST14
NMRAL1	PDIA5
ARL2	ARAP3
HIST2H2AC	DCUN1D2
HOMER3	SENP5
IFITM2	MYO1G
NADSYN1	TRAM2
DGAT1	MBD1
RANGAP1	tet3
TRMU	PINX1
CUL9	CSTF3
GPS1	THUMPD3
TTLL3	SPATA5
PRELID1	GGNBP2
FXYD5	PSMC4
GUSBP9	IP6K2
SGSM2	Gm12183
STAG3L2	CDK17
ACOT8	LARP1
GPX4	DYNC1LI1
RPS23	BCL2
FAM156A	CHSY1
ZFYVE27	LRP10
MRPS26	HSP90AB1
LZTR1	RICTOR
CCDC142	GLMP
FAM156B	RLF
NPRL2	SMG8
NARF	DDX31
RGL2	MORC3
ZBTB48	CSNK1G1
LIG1	APTX
EXOSC5	NPLOC4
UBXN1	ZDHHC13
JAK3	SLC25A43
RPS21	RRP12
AUP1	Zfp407
CSF3R	VAT1
TKT	trak1
AARSD1	DCAF13
TOP3B	RABL3
PACS2	Tpm3-rs7
TECR	UBXN8
STAG3L1	SYT14
EML3	TRIB1
SLC26A6	MAPRE1
SFI1	RAPGEF1
TNFSF13	CHMP5
UBXN6	SRPR
PLD3	6330403L08Rik
XRCC3	TBX15
HDAC5	LONRF3
C6orf1	Zfp800
POLL	CDV3
PHKG2	NPM1
POLR2L	GSPT1
ENGASE	PAM16
PLA2G15	NRAS
BRAT1	AGPAT1
NCOR2	PSMC1
SHISA9	Akr1b8
SNRPE	vps18
RPL32P3	SLTM
NEIL1	RAB3GAP2
NCF1C	RAB18
ANKMY1	B4GALT3
BCKDHA	PAK2
MRI1	ODF2L
LMF2	SPTAN1
KCNN4	MOSPD2
POLR2J4	RRN3
TUBGCP2	ETV6
TIMM44	USP4
TWF2	MYBBP1A
MTRNR2L2	HACD2
NUCB1	Tmem181a
DHX30	Eif4a-ps4
AGER	COPS7A
FAM3A	OCIAD1
ANAPC11	BUD31
EIF4EBP1	HGSNAT
HIST1H2BJ	MAX
HSPA1B	HSPA8
U2AF1L4	ELP5
ING4	PCF11
C20orf27	IDNK
TBCD	PLEC
LSM7	TBKBP1
DPH1	AGTRAP
PYCARD	RBM19
FLAD1	GTF2H1
C9orf37	PI4K2B
GALT	SDE2
KIAA0195	KDM2A
VPS52	MAPK1IP1L
RECQL5	Tmem29
FAM193B	PAPOLA
STRA13	SPATA5L1
UNC45A	GNL2
HLA-E	HNRNPK
MRPS34	NOP58
GAS6	MRPL54
ALG3	FANCC
LSM2	CARS
VAMP5	LRCH1
RPUSD3	CLCN5
GALE	INPP5B
BCS1L	TBC1D13
HLA-DMA	TRIM35
RPL28	Zfp160
TPTEP1	zbtb18
VARS	RNF121
SLC39A13	ZFP36L2
MAP3K11	RALA
WDPCP	NOP2
MCOLN1	FXR2
CALHM2	2610002M06Rik
RNH1	Gm15459
LENG8	SCAF4
TTLL4	BAG3
SYNGR2	TBCEL
NR1H2	ZC3H7A
TMEM120A	DYRK2
HMG20B	Zfp110
PLXNB2	AFF4
C10orf54	TRAK2
ENTPD6	Ccl6
YIF1A	NUDT13
NUDT22	MAP4K3
CHID1	Gm4332
CCM2	ELK1
DENND3	Zfp809
GTF3C5	Gm7964
HIST2H2AA3	PPP1R2
SIL1	USO1
TRPM2	GNAQ
ABCC10	IFNAR1
TUBGCP6	NMD3
JPX	PTPN11
MED24	ABHD10
RAB4B	KCTD5
PLOD3	POLB
MAGOH	TRAPPC6B
THOC6	GTF2F2
SHKBP1	LY6E
SGSH	SUN2
NCAPH2	PRKRIP1
ARL17A	UBE2J2
CCDC57	SH3BP5
STAG3L3	ESF1
NDUFA13	SRPRB
HIST1H2AE	LATS1
GADD45GIP1	POMGNT1
PLA2G4B	DBT
ATHL1	chpf2
PLEKHM1	TTC1
CPSF1	CLASP1
RABAC1	HEATR6
ARFGAP1	TAGLN2
ZBTB16	VCP
SDHAP1	PNPT1
PCBP1-AS1	Zfp948
RPS7	AP2B1
HPS1	MRTO4
RBCK1	GHITM
COMT	SEC23A
AP1M1	GNB1
CLASRP	tob2
KIAA1328	Marf1
ORC6	SURF2
WASH3P	SPHK2
NDUFS8	STX12
UBA7	PPP2R2D
RPL36	BTBD10
OTUB1	HNRNPH2
SDF2L1	NF1
CCDC130	UBE2Q1
MAN2B1	CCT3
CAPN1	HSD17B7
ADAM15	RABGGTB
CPSF3L	sfmbt1
TIMM13	YTHDC1
VPS28	Zfp991
NAT9	SLC30A4
RNPEPL1	TRMT61A
ALDOA	PTRH1
UQCRC1	PSMD4
AIP	POLDIP3
ACADVL	NME6
HLA-DQB1	PTPRCAP
ATP5G2	CTTNBP2NL
HCG18	TAF15
MSH5	TDG
HLA-DPA1	DLD
PRAM1	GTF2A1
HAMP	F7
ZNF692	TASP1
MYO1F	RCCD1
ATG4B	G6pdx
CENPT	FAM204A
ALKBH7	CDC42
MCM5	TIMM17A
PLTP	NAE1
STX10	PABPC1
GSTP1	KCTD9
ADRBK1	PGK1
GRAMD1A	SGSM1
DDX11	Zfp426
RPL29	SLC48A1
CDK10	PLA2G2E
RIC3	RPP38
LRPAP1	KIDINS220
HOOK2	Zfp493
POLR2E	DPF2
ABHD16A	A630089N07Rik
ROBO3	SERP1
DDAH2	GGTA1
ATP13A1	SLC35D2
ANKZF1	1810037I17Rik
NDUFA3	MAP4K5
STXBP2	Rsl1
RPL17	SSX2IP
HIST3H2A	CLCN3
HLA-DMB	NPRL3
PRMT7	FAM49B
MUTYH	MAK16
TSC2	SLC16A6
EIF3CL	PDE2A
SLC17A9	ABCC4
PGLS	CSDE1
FPGS	Eif3j1
NDUFA11	1600012H06Rik
GUSBP3	PPA1
TMEM175	XPNPEP1
RGS12	ZCCHC9
LSP1	LRP4
MTG1	MYO10
HSPB1	MINK1
B3GAT3	SLC9A1
RCN3	ANKRD13C
DNAJC4	SMOX
HLA-DQA1	il4ra
SLC38A10	NCSTN
LRCH4	SNRNP35
SCNM1	PSMA6
PLEKHM1P	PMPCA
UBXN11	ATP2A2
TMC6	D1Ertd622e
SIVA1	AP3M2
IGFLR1	SAMD8
NCF1B	KLHL28
GUK1	EIF3D
C9orf114	NOL10
ARL6IP4	4932438A13Rik
RPL23A	mast2
RNF166	ARHGEF12
NT5C	llph
SNHG9	RRM2B
FAM212A	FBXW8
QTRT1	TBL3
HIST2H2BF	TYMP
NDUFV1	RDH13
TSPO	VPS8
PNPLA6	CDKN2AIPNL
CDK2AP2	DMTF1
CIITA	CAPZA2
TRMT2A	ATP8B2
HLA-B	hivep1
MT1X	ELOVL3
COPE	OSER1
C10orf10	SMG7
MRPL55	MAP1LC3A
C1QB	LHFPL2
GRN	dnmbp
ARHGEF1	2300009A05Rik
ATP5D	CPNE2
CORO7	FKBP15
SPSB3	ARFRP1
TRIM27	PLPP5
ARSA	TRPS1
PLD4	CCDC88B
NDUFB7	FLRT2
SIPA1	FOXN2
NAPSB	CHCHD4
HIST1H2AC	1110002L01Rik
CPNE1	LZTFL1
C17orf62	ARPC5
TRAPPC5	2310057M21Rik
POLR2J3	EIF2S2
RHOT2	EPB41L1
MAN2C1	ATG4D
NUDT14	MED28
TRABD	SIX5
TNFRSF14	ORMDL3
PSENEN	EMP3
CYP27A1	STIP1
CORO1A	ABL2
TCEB2	Mdn1
AP1G2	RAD23B
HLA-F	ATF1
ATG16L2	MED7
WASH5P	SSU72
GAA	DPH6
C1QC	STK17B
CCS	SNX18
C1QA	PTTG1
ARHGAP4	TMEM230
HMHA1	FBXO42
HLA-C	LARS
HLA-A	TMED5
NEDD4	MYO1E
C19orf60	EIF4A1
RPS15	MYL6
CTSD	SCO2
ARHGAP27	STOM
C9orf142	KTN1
HLA-DPB1	DDX18
APOE	SLC25A17
MYO15B	HSP90AA1
HLA-DRB1	ACBD3
RPS27	SERTAD1
RPS28	CBLB
RPL36A	PLCD3
	PRR13
	Tgoln1
	GNG12
	prdm4
	SPTLC2
	BCORL1
	PLA2G6
	CCDC25
	UBALD2
	KCMF1
	TNS3
	MTFR2
	2310022A10Rik
	USP22
	NDST2
	TGDS
	AP3B1
	SRGAP2
	XRCC4
	TMBIM4
	DNAJC1
	LGALS3
	PDE4DIP
	ZMIZ2
	PIK3R1
	DYNC1I2
	SLC24A5
	NECTIN2
	FAIM
	RIC8A
	RPF2
	RALGPS1
	MAP4
	AP1S3
	Gm4430
	LIPE
	4931440P22Rik
	Gm6206
	ARFGAP3
	RRBP1
	CNOT4
	TOP1MT
	SAFB2
	pop7
	SPDL1
	BCDIN3D
	BYSL
	IMPDH1
	LRIF1
	NUS1
	RNF145
	Gm12346
	HMGXB3
	FKRP
	ELMSAN1
	TRMT10C
	AKIRIN1
	CCNL1
	Gm9892
	ATP13A3
	ARHGAP44
	NAPEPLD
	MMADHC
	TXNDC9
	CTNND1
	TMSB10
	FAM107B
	GK5
	ATP6V0B
	DHRS3
	BRAF
	Zfp263
	PRKCD
	KRI1
	SPRED1
	DNAJC21
	SOWAHC
	ANKRD11
	ECE1
	REXO4
	ANP32A
	STK10
	METAP1
	HS1BP3
	MBOAT1
	TUBA1C
	AGO3
	Rsph3a
	TLN1
	HBP1
	ALS2
	TNRC6A
	NDFIP2
	RAB8B
	Zfp516
	CHD7
	rilpl2
	RAB21
	MLX
	Zfp319
	USP36
	MAPK6
	BTAF1
	EIF2B3
	Eif3j2
	SASH1
	GATA3
	C1GALT1C1
	PCGF3
	Zfp446
	MITF
	FBXO22
	VPS26A
	RNF41
	FOXP1
	GALNT7
	MYH9
	Gm17491
	GDI1
	TCOF1
	Zfp653
	SLC40A1
	BICD2
	TOLLIP
	FAM50A
	GPN2
	PSMD1
	LTV1
	GPATCH3
	S100A10
	PXN
	2410006H16Rik
	RAB6A
	NT5DC3
	AP4B1
	YWHAG
	Zfp593
	VEGFA
	TGFB1
	AMOTL1
	CDYL2
	Trp53
	SBNO2
	GADD45B
	DENND5A
	PLEKHO1
	ASB6
	DPYSL2
	RNF19A
	CCDC186
	ARL8A
	CDC42BPG
	SGMS1
	STAMBPL1
	PFKFB3
	TRPV2
	3000002C10Rik
	4933409D19Rik
	SAMD4B
	PEX12
	DEGS1
	IPO4
	TRIT1
	ATP6V1E1
	DHRS9
	JAK1
	TMEM176A
	PTCHD1
	PCYT1A
	DHX38
	RAB33B
	MORF4L2
	bri3
	KAT2B
	CDKL3
	CTSB
	ERO1L
	YOD1
	Gm5611
	FHL3
	Man1a
	GADD45G
	ARL11
	NARS
	map4k4
	PLBD2
	ANXA4
	POLE4
	ASNS
	AEN
	UBE2S
	WDR59
	Morc2a
	ANTXR1
	TMEM192
	SH3PXD2B
	VAV1
	STK11IP
	TMEM229B
	2810002D19Rik
	RCHY1
	CAST
	DDA1
	REST
	Gm14586
	TNFRSF12A
	FBRS
	RPS6KC1
	RAB7B
	TCP11L1
	CARHSP1
	CACNA1B
	AKAP3
	KDM7A
	Zfp622
	GREB1
	ACTB
	UBE2D3
	PYCR1
	ATG12
	CBARP
	HIC2
	ECI2
	IKBKB
	OTULIN
	Mir686
	CLCN6
	MYL12A
	FNIP1
	KANSL1L
	VMP1
	TMEM138
	PSD4
	HSPA5
	ALAS1
	TNFAIP1
	Zfp429
	ABHD17C
	TTPAL
	GAS7
	9930111J21Rik2
	ABR
	CSTB
	SLC9A8
	rab22a
	GALNT6
	ME1
	PSMD11
	gk
	BCAT1
	MIER2
	ITGAL
	MAP7D1
	4930581F22Rik
	ADGRE1
	notch1
	GTPBP2
	RFFL
	CLEC5A
	ETF1
	PLEKHA1
	NAA25
	4833408A19Rik
	ATP7A
	MLLT3
	GTPBP4
	XIAP
	FBXW11
	LAIR1
	BRD2
	SRD5A3
	NCKAP1L
	TARS
	TREML2
	RARS
	TLK2
	CACNA2D1
	PCDH7
	RHBDD1
	RYBP
	GUSB
	SH3BP2
	SESTD1
	CCDC106
	SMC5
	IL2RG
	AZIN1
	AW549877
	Zfp655
	SLC44A1
	SCYL2
	MANBAL
	TBC1D9B
	AARS
	DYNC1H1
	UBB
	SYNE2
	SRF
	Zfp438
	TMEM68
	NGLY1
	SLC7A1
	MLLT6
	DYNC1LI2
	Zfp428
	KATNBL1
	ARMC7
	LRRFIP2
	Zfp275
	SARS
	Zfp658
	NCDN
	GAB2
	Gm9118
	ANXA3
	DENND2D
	PGD
	TRIP10
	TMBIM6
	Gm3375
	DTX2
	METRNL
	MED13
	SIGLEC1
	TTC19
	HYAL2
	LCOR
	PLEKHN1
	DNAJA2
	PNRC1
	TMEM39A
	PFDN4
	SHTN1
	DCK
	ST3GAL5
	CORO2A
	ANPEP
	ABI1
	UTP23
	SIRT6
	TMEM251
	KRCC1
	SLC25A24
	TAOK3
	SLC38A7
	YRDC
	ACTR3
	FOXN3
	IQSEC2
	CHMP4B
	LONRF1
	ATP6V0C
	RND2
	BCL2L2
	HGS
	RNF11
	NCOA7
	FBXO4
	TAX1BP1
	SLC25A37
	APBA3
	DLG1
	ACTR1B
	GBE1
	KCTD12
	FAM222B
	MRPL39
	cdh24
	CDC42BPA
	CD109
	GPR35
	Ms4a6d
	ZBTB32
	PSMD5
	CFL2
	BCL10
	CEP170
	IL16
	ARHGEF2
	PARP11
	TANC1
	Tnfrsf23
	GORAB
	Gm5844
	DCUN1D3
	Gm14040
	HVCN1
	MAPKBP1
	fjx1
	Zfp458
	sdc1
	CLN5
	AI427809
	ARHGAP8
	PANX1
	CMTM3
	RALB
	MYEF2
	ERAP1
	PTPRC
	CDKN2D
	UBTD1
	IL10RB
	PPFIBP1
	CYFIP1
	dock10
	SLC39A14
	6430548M08Rik
	GPR132
	TUBB6
	YWHAH
	TATDN2
	SLC38A1
	MDFIC
	CPEB2
	WNT6
	MPHOSPH6
	VPS37B
	EHBP1L1
	MAP2K1
	PAM
	SEC24D
	ZWINT
	MAFG
	DCAKD
	IGSF8
	Rnf113a1
	HSD17B12
	H2-M3
	USP12
	FKBPL
	RASSF8
	SLC36A4
	Gm12182
	SDC3
	RRP9
	THEMIS2
	CSF2RA
	VIM
	RRS1
	IFT57
	RAB12
	fktn
	amigo3
	WDR1
	GGCT
	BSDC1
	DOT1L
	FAM129B
	itga7
	TPM1
	PSME1
	CRIM1
	ANK2
	COX17
	NAIF1
	ANXA1
	SLC35E4
	Platr16
	GFPT1
	EIF4G2
	METTL6
	MTF1
	MTTP
	2010016I18Rik
	HYAL1
	MAP6
	Gm9833
	ACTN1
	Gm14221
	WDR91
	ZFAND3
	WSB1
	CRLF2
	SLC31A1
	Znf41-ps
	SNX16
	TNFAIP8
	CENPW
	AGFG1
	DRAM1
	MRGBP
	NLGN2
	Gm39460
	OSBPL8
	MED21
	RNF14
	TGIF1
	ERRFI1
	SEC24B
	1110002E22Rik
	PPP3CC
	CNDP2
	BCL2L11
	NFE2L2
	ACOT9
	AZI2
	RPS6KA2
	SLC8B1
	celsr3
	EXOC3L4
	RAB10
	4833438C02Rik
	4930515G01Rik
	GMFG
	CITED2
	EXT1
	Atp6v0c-ps2
	2410131K14Rik
	DNAJB4
	DGKH
	RASSF1
	PRRG4
	NDEL1
	BC002059
	PTGR1
	4930455G09Rik
	P2RX4
	SLC43A3
	Rab10os
	TM2D1
	SLC25A33
	NCF4
	CRYBG3
	CMTR1
	BLCAP
	IL13RA1
	AFP
	SEZ6L2
	Zfp874b
	FNDC3B
	ARRDC4
	ITGB1
	ankrd55
	SERPINB8
	FOCAD
	CBWD1
	RND1
	ZBTB20
	REL
	Zfp503
	SAMHD1
	TRMT10A
	Gm21399
	ZCCHC2
	LYST
	CLDND1
	cyb5r3
	tmem199
	LY96
	NR1H3
	9330175E14Rik
	Gm7204
	TRIOBP
	ZFYVE16
	DNAJB9
	FAM13B
	AV356131
	pik3r6
	NAMPT
	BLNK
	CTIF
	RASGEF1B
	PPP1R11
	PELI1
	SPPL2A
	PRMT2
	KDM4A
	SYT11
	FLNA
	2700046G09Rik
	PTPRS
	COQ8A
	SMCR8
	TMA16
	ATF4
	MALT1
	Snord49b
	ITGB2
	Gm11696
	2310034O05Rik
	ZBTB10
	ZFP36
	A630001G21Rik
	ASCC3
	MTSS1
	Zfp703
	M6pr-ps
	UCHL1
	TRAF2
	FRMD6
	POFUT2
	EYA3
	MYD88
	H2-D1
	P4HA1
	DCP2
	K230015D01Rik
	MYADM
	LYRM1
	MTHFR
	TRIM29
	BLVRB
	SPAG9
	BID
	LZTS3
	RMDN2
	SLC20A1
	slx4ip
	CHPT1
	TRIM26
	TBK1
	MILR1
	ST7
	IL10RA
	PER1
	SPTY2D1
	0610038B21Rik
	Pcx
	ANGPT2
	hmga2
	S1PR2
	H3F3B
	EEF1E1
	MTMR10
	Serpinb1b
	TBRG1
	SLCO4A1
	NFKBIL1
	PIWIL2
	RELA
	RABGEF1
	STXBP3
	CLDN12
	CCDC86
	AIRN
	POLR3D
	CYB5A
	cyfip2
	Gm7833
	FMNL2
	NABP1
	SURF4
	PSMB6
	B3GNT2
	SLC45A3
	1110002J07Rik
	RIT1
	Gm16378
	SAV1
	ACSL4
	PLEKHA8
	CDK6
	ID2
	Gm13012
	Gm15361
	LCAT
	DIAPH1
	5033430I15Rik
	PPIC
	kctd13
	Rsf1os2
	EIF6
	SEMA4B
	TAGAP
	JADE2
	GIMAP6
	ATP2B4
	MAGOHB
	PRDX5
	MTRR
	NUB1
	Psme2b
	SAP30
	EIF1
	XKR8
	Gm14270
	Zfp513
	NFE2L1
	Zfp719
	5830432E09Rik
	OTUD1
	THAP6
	HK2
	DDX24
	FAM72A
	stk3
	STAM2
	INSIG2
	SLC39A6
	SLC3A2
	PLEKHH3
	PARD6B
	PPFIA3
	NEDD4L
	TMEM176B
	RNF34
	PIP5K1A
	SEMA5A
	B2M
	PRDX1
	KPNA3
	SLC6A8
	PRKX
	Gm9057
	IFNGR2
	CCDC173
	TMCO3
	RALGAPA2
	TBC1D1
	9430034N14Rik
	ETNK1
[truncated: 1,039 more rows]

## Sheet: aged LPS BV-2 vs human downreg
human	mouse	human|mouse
CCL4L2	ABCD2	CD83
CCL4	PIK3IP1	NR4A2
CCL3	AICDA	FOSB
FLT1	RTN4RL1	MRC1
CCL2	GPR157	OGFRL1
PTGS2	LBH	EIF2AK3
PABPC3	st6gal1	NEDD9
GNA13	DGKG	DUSP6
TRIB1	HEY1	MMP19
IL1B	ASB10	KLHL15
HBEGF	9630028I04Rik	LPL
EGR1	OCSTAMP	NRIP1
ODC1	Gm20234	NR4A1
PANX1	gpr160	RASA1
IDS	GPRC5C	SLK
HOMER1	LPIN1	PER3
IRAK2	BC021767	NR1D2
RHOB	Gm10384	SNX9
SYAP1	MXD4	KLF10
PPTC7	D7Ertd443e	FAM102B
MCL1	SESN1	PLCL2
BASP1	ABCA6	NEK7
NME2	FAM222A	JOSD1
B3GNT5	EFNA1	GPR183
NFKB1	KCNH2	MASTL
ZSWIM6	scel	AKAP11
ATF3	LRRC14B	RNF103
OTUD1	Gm15880	PIK3CA
ARL5B	TMEM119	LMO2
RASGEF1B	MYADML2	BTBD1
SPRY2	YPEL3	CCDC6
CH25H	FBXO32	LGMN
CHSY1	FRAT1	RP2
TIPARP	NANOS1	RCOR1
GLUD2	ZBTB16	TGFBR2
RAP1A	THBD	RAP2A
C16orf72	RNASE4	TXLNG
CITED2	p2ry12	FOXO1
SIAH2	Zfp395	TMEM107
STX11	ITPKA	INPP5F
RYBP	TLR8	CAMSAP2
LONRF1	DDN	HABP4
ADO	CYTIP	B4GALT1
NOL7	gcnt2	AKT3
MPEG1	FOXO6	MAML2
JUND	SCN4A	CREBL2
LYVE1	SLC46A3	TXNDC16
LAMP1	PAX3	ARRDC3
BCL2A1	TGFBI	GTF3C4
MAP4K3	HDAC9	RASAL2
SGK1	C130050O18Rik	PEX5
NFIL3	AQP11	TLR4
KBTBD8	FAM131A	SLC19A2
C5AR1	SLC26A11	BRWD3
ELL2	FOXD2	TIMP2
PDK4	Gm14321	OSBP
PURB	IFNLR1	MYLIP
ELF1	BC106179	FAM3C
HIVEP2	MXD3	OSBPL11
NRIP3	4930556H04Rik	TWSG1
ZC3H12C	RUBCNL	NUAK1
KPNA4	INPP5J	TFDP1
RLF	DEPTOR	GATAD2B
RANBP2	TSPYL4	SNN
USP12	KBTBD11	DYNLL2
HIVEP1	PALD1	WDR26
FCAR	BAMBI	ZBTB4
ZRANB1	MYZAP	BAZ1B
PPP1R15B	PTGS1	WDR82
TP53INP2	MICAL1	BTBD3
RAB12	KMO	TOP2B
PPP3R1	SUSD3	SACS
NDUFB8	ABCA9	CHML
ABL2	TFDP2	SMAP2
FBXO30	RGS7BP	SMAD3
HSPH1	ADCY6	ITGA6
SPRED1	Bex6	RANBP9
ZNF711	SBK1	QSER1
NUP153	CNR2	STRN
KCTD12	ADGRG1	RFX7
SESN3	TBC1D8	RIPK1
TREM1	Nxpe1-ps	KLF2
CREM	CCDC148	SPTSSA
MAN1A1	KLHL3	PJA2
BAG3	PIANP	ARL4C
IER5	PDCD4	KDM3B
PHLDA1	SOX12	SIPA1L2
CDV3	BCL9L	P2RY13
MAPKAPK2	RFX2	IPO8
GPR75	MFSD6	CXCR4
BTG3	GLI1	ATF6
CD80	MEX3B	BMPR2
ALPK3	A130077B15Rik	UBE2E3
DDX3X	SSBP2	SPIRE1
PDZD8	ACTR3B	CD93
NKRF	PDZD2	MAP3K5
FNIP2	ADAMTS17	RAD21
ATP13A3	TMIE	ADNP
INSIG1	PLEKHG5	CDC42EP3
ETF1	CHST10	TERF2IP
OTUD4	SLC36A2	UAP1
NRAS	KYNU	FGD4
HECA	Gm10521	SP4
MSR1	9230111E07Rik	LEO1
HSP90AB3P	BMF	JARID2
REL	EMP1	TMEM154
ADNP2	Gm10614	STARD4
IDI1	LRRC39	HMGCS1
RNASE1	STARD8	POLA1
OLR1	TMEM268	CCNY
TNKS2	RAB3IL1	SKI
LACTB	HES1	EGLN1
ZDHHC2	GPR155	SNX25
GBP2	VDR	SUZ12
ZDBF2	p2ry1	GPD1L
KLF11	KLHL33	CEBPZ
IRF2BP2	2900026A02Rik	IKBIP
NUCKS1	VIPR1	SLC9A6
RGL1	ICOS	RRAGD
MALT1	CCDC80	PDP1
TMOD1	SYNPO	RASSF2
TMEM57	SLC13A3	WDR35
SLC25A33	RNF150	MCMBP
RAB21	D930048N14Rik	GNA12
SLC31A2	Gm5086	SOCS6
EZR	KIFC3	EIF4EBP2
PDE3B	DUSP27	RNF168
FDX1	RNASEL	TRIM24
ARID5B	KLHL30	MYL12B
DNMBP	CTDSP2	SETD2
SIRT1	8030423F21Rik	SPAST
ACBD3	KLHL24	FGD6
GTF2A1	REPS2	ACBD5
DIAPH2	osbpl5	IRS2
NET1	4930466K18Rik	SP3
RNF19B	SGSH	NCOA3
PRKRIR	CAPN3	SIK2
ZMYND11	FUT7	FAM168B
PTGER4	SLC37A2	ARHGEF6
SKIL	Nlrp1b	SMARCC1
ATP1B1	EPHB2	WLS
SEMA6D	DENND3	RMND5A
RAD23B	MEF2C	RCAN3
SCD	PRAM1	TEX2
RASSF3	Gm10782	KIFAP3
BCAS2	S1PR1	TAL1
EP300	LRRC17	RNF139
UBASH3B	CCDC74A	DPY19L1
TMEM170B	CDKN2C	RPS6KA3
PAPD7	LFNG	TOPBP1
RNF115	GPR162	ACOT13
YTHDF3	Mir546	ATL3
KIAA0947	Sirpb1b	NUP155
CD274	FRAT2	ARL4A
RABGEF1	LHX1	PHLPP2
CDC73	D830039M14Rik	ALMS1
UBL3	RAB11FIP4	MSH2
EDEM1	Vsir	ASXL2
ETV3	Gm32486	ARFGEF2
IMPAD1	CD86	TCP11L2
PSMA2	ABHD15	PAPOLG
ZBTB10	ZCCHC24	F2R
STK17B	ANKRD13D	RAB14
LPGAT1	INPP5D	RAP2B
PLIN2	Gm10069	NCOA2
FOSL1	CD200R1	GUF1
SCAF8	DGKI	SLC8A1
DCUN1D3	FGD2	DAB2
F8A1	CBFA2T3	NACC2
SPOPL	Bmyc	ASF1A
C17orf107	ENGASE	IPCEF1
TMEM194A	AGO4	FKBP5
TAF5L	rin2	RGS2
CDC14B	USP2	CTCF
UBE2J1	ZDHHC14	CDK19
RNF11	FBXL20	RPS6KA5
ROCK2	GDF11	CLEC7A
PNP	ANG	ZYG11B
SAMSN1	EYA4	MAFB
JHDM1D	TSPAN32	RASL11B
DBI	KDSR	KIF3B
HINT3	Zfp667	ADIPOR2
GALNT1	2010013B24Rik	LRRC40
EPB41L4A	LYL1	RBAK
ARCN1	TREML1	STX2
CYP51A1	CEP131	RFC3
ZNF267	SLC25A42	RASSF5
ATP7A	MTUS1	SNRK
PER2	KLF4	PTPRA
ZFP91	TMEM204	FNBP1L
MAPK1	SLC35F3	BCAR3
PLEK	SLC16A12	NR2C2
BCL2	FHOD1	GABPB2
CDKN1A	MAFA	ELK4
GRID2	XYLT1	TSC22D3
PDIA3P	A530088E08Rik	TDRD3
ESYT2	PLCD1	AGL
RAB22A	KMT5C	ZKSCAN5
SRGN	LTC4S	MSH6
GNAQ	ARMC2	SPIN1
CKS2	MZF1	SLC5A3
KDELC2	WNT10B	DNAJB1
YBX1	PLEKHF1	ATG14
ACTR2	ARHGEF40	NCOA1
SELK	TK1	LNPEP
ATP2A2	SOX4	ZMYM4
PLAGL2	Cd200r2	GNE
ZXDB	ddb2	MERTK
PLAU	RGS9BP	ACO1
ENC1	2010008C14Rik	WDHD1
G3BP2	EPHA2	PPIF
DNAJA1	VGLL4	PAG1
SOS2	NDST3	FAM199X
DIRC2	SLC24A3	MEF2A
RAB8B	1190005I06Rik	ELK3
RPSAP58	iqsec3	CCP110
MXRA7	MAP2K6	PITHD1
RAPH1	Gm6939	ZBTB1
NUFIP2	Gm20544	PSIP1
C10orf12	Gm11944	WRN
DYRK1A	ANK	KDM2B
NIN	MDP1	LANCL1
AHCYL1	PADI3	ARHGAP19
CHD2	FADS6	FOXJ2
FUT4	ELANE	GATM
PHF13	SLC17A5	N4BP2
YWHAG	2810410L24Rik	CEP68
IGSF10	NEMP2	SCARB2
FEM1B	MBLAC2	PGM2L1
CCR5	Scd4	PNPLA8
HIPK3	Ctla2b	EPB41
RAPGEF2	ARRDC2	KHNYN
CCRN4L	HID1	TGFBRAP1
UTP3	Gm16537	PHTF1
USP38	ZRANB3	TBL1X
CEBPB	ANKLE1	KIF2A
CBL	NIPAL3	SRR
NFAT5	ADCY3	KIF21B
NLRP4	PAQR7	ZCCHC14
UBE2H	NFAM1	FBXL3
DDX18	CGN	KLHL6
EAF1	TBC1D30	KLHL5
PIK3R1	NLRP10	PRKCI
PDE12	CPT1A	LPCAT1
ITGA9	SGSM2	HPGDS
ZNF407	TTC39A	RPIA
SAV1	KIFC2	MCM6
TOB2	MADD	PIKFYVE
ZCCHC6	CEBPA	PHF2
LDLR	DNAJB14	CCNG2
FEM1C	Gm35339	STAU1
MAP2K1	CYB561	KIF13A
RRAGC	WDR90	TMF1
SLC24A1	ZFP36L1	NAV2
UBE2R2	RTKN	URI1
ZNF217	MR1	SCP2
TFRC	EMILIN1	NDRG1
TMX4	UNC13A	STXBP5
RTN4	A330009N23Rik	MTR
MEX3C	Gm572	UBN2
C7orf41	AMIGO1	MTCH1
TAB3	Zfp704	KANK2
KIAA0232	VANGL2	WDR44
CSRNP1	FBXW4	NAA35
ITPRIPL2	CCL24	PHF6
EIF4G2	FAM227A	CPNE3
FAM91A1	NEURL1B	TERF2
KIAA1147	RXRA	KDM1A
NCL	CLEC10A	HSDL2
LSM3	CERCAM	PRKCH
CEP350	UNC5B	MAP3K1
CGNL1	arhgap33	TAF1
HMGCR	appl2	LRRC8C
SYNCRIP	TFEB	KIF13B
HTATSF1	Lrp8os3	UHRF1BP1
JAG1	CXXC5	CEP97
ZBED6	CREB3L1	LTN1
SCML1	AI504432	RSBN1L
TCF20	Zfp791	STARD7
PPP2R5A	1700003E16Rik	FBRSL1
ARIH1	A930024E05Rik	MKRN2
KIF1B	A230005M16Rik	SLC25A16
CDR1	TMEM218	KIF16B
PPP2R2A	B4GAT1	SETX
RNF122	NEXN	ZFAND4
MSMO1	Mettl7a1	PRUNE2
TATDN2	ZBTB8A	AHCYL2
MIOS	TOX2	CAMSAP1
LRCH1	CLGN	DDX17
PANK2	KCNAB3	DCTN6
PELI2	2810457G06Rik	RCC2
SLC12A6	TNFRSF18	TSC22D1
CYP2U1	SMPD2	SLBP
NBEA	HAAO	TMEM64
RAB11FIP2	WIPF3	POLR2B
HIPK1	ASB4	RBBP9
ZNF844	CTDSPL	CROT
PPM1B	Gm15983	NUP50
ATPAF1	NXPE3	SMC6
PELI1	HTRA3	ZMYM5
PATL1	LRMP	SETD7
SPTY2D1	IL18RAP	PLXNC1
GLS	MYBPC1	ING2
ARF6	SERPINA12	ARPC5L
CBX1	CD28	TBC1D12
ENSA	GAB3	MAN2A1
PANK3	Aph1c	DENND4C
SMNDC1	5830487J09Rik	DEPDC7
SHOC2	CNTD1	ZBTB39
FAM160B1	PSRC1	SENP1
KIAA2018	NPHP4	GNPTAB
MAP3K2	SRCIN1	SEPHS2
ZBTB34	SPACA9	RTTN
TPM4	TMEM191C	FAM120A
BAZ1A	NECTIN1	INTS2
HIF1A	ENTPD1	SOS1
SQLE	DLX1	ATXN1L
MAP2K4	angptl2	ACSL3
DOCK11	TRIM63	ATP2C1
SEPP1	RB1	YY1
PRDM4	HCN2	ATAD2
CSNK2A2	PLPPR3	TRRAP
SFT2D3	HFE	SBF2
MGAT5	PGAP1	MBD4
KIAA0754	EXOC3L2	ZW10
EIF4A3	HIP1	PHF3
TBC1D9	N4bp2os	DCLRE1A
NAB1	FNDC10	MSH3
NAF1	Gm34376	E2F6
FAM210B	arhgap24	ZHX1
TAB2	Gm13431	ZBTB33
USP51	D5Ertd605e	UBE2G1
BMP2K	1700001K23Rik	SOCS4
HNRNPU	ITGB5	NIPA1
DHRS9	KIF24	DENND4A
EIF5AL1	DOK4	CACNA1D
HTRA1	CHN2	SLC39A9
MMRN1	NAT8L	IGIP
LIN7C	KCNA3	PRKAR2A
MRO	NFIA	VRK1
LCP1	arhgap18	LMLN
CCRL2	Gm26839	TBC1D4
ARHGAP35	RASGRP4	LIN54
KCNQ3	EFNA2	CAPN7
GNAI3	ULK1	FAM122B
BVES	MVB12B	TTC39B
SH2B3	EPS8L2	UBA2
PRMT10	YPEL2	CMC2
IL13RA1	MRGPRE	TFAM
IFNE	ID1	ZFP1
ANXA2P2	GDA	TOMM34
SMCR8	VAMP1	NEO1
RGPD3	FCGRT	RAB3D
FAM8A1	ALDOA	PCYOX1
ATP11B	Gm32312	TEX261
SUMO1P3	FRMD4B	ZBTB2
FAM20B	GGN	TTC33
PTPLB	Snora47	TAF5
CNTNAP2	KLHL25	EPB41L2
RBM15B	C1QA	ARRB2
TAOK1	Gm10642	RBBP5
FGL2	SMPD3	ADAM10
HNRNPUL2	IRF4	RBL2
FOXO3	AU020206	RRP36
NCOA4	MAN2A2	PDE7A
FAIM3	Scd2	RASGRP3
REEP3	2610008E11Rik	RBL1
ZMYM6	PODNL1	PMS2
IRAK3	Gm15850	PIAS2
CAPN2	B630019K06Rik	IVNS1ABP
UBR3	arhgap15	FMNL3
PPP3CB	SELENBP1	CERK
IL6ST	XPR1	PGRMC2
ZBTB11	AHR	AKAP8
TGIF1	4933404O12Rik	DDX50
FASTKD5	CCDC38	ANKMY2
SGCB	MB21D2	PARG
GPM6B	Gm7004	VPS13C
CYBB	BC022960	FAM214A
JUN	ELDR	ERMAP
SLC30A1	KAZALD1	PPIL4
LATS2	4930486L24Rik	ADI1
COX7B	IGFBP4	RINT1
HAT1	TOB1	TRAF3IP1
IFIH1	Gm17928	RGS10
HSPA13	RFLNB	RB1CC1
FAM198B	2010001K21Rik	ST8SIA4
TDRD7	NFIX	GLO1
NETO2	Fcgr3	ANKLE2
AKIRIN1	NOS1	TMEM127
ZC3H11A	TTYH3	GATC
HNRNPD	CMBL	RALGPS2
IPO7	FGF11	MYO5A
DACT1	CYTH1	NBAS
LHFPL2	ELOVL7	CD84
ACSL4	ABCC3	NME3
PTENP1	TPRA1	EIF2AK4
RGPD1	RNF144B	DUSP7
WBP11	R74862	C5AR2
USP25	RTN4R	ELF2
MPP5	ING4	RANBP3
EPC1	ADCY7	TREM2
NEAT1	ABHD8	MAPKAPK3
MAGT1	4930451G09Rik	CD81
PLEKHA2	CAPN5	NEK8
FAM122A	TTC25	BTBD2
CRY1	Kif19a	BCAS3
ARHGEF12	TNS4	DCUN1D4
RBMXL1	SPTBN4	GALNT2
TMEM14A	CEP164	RASAL3
DHX32	SLC9A9	CHD3
ATP5E	TMEM51
KHDRBS1	ZBED5
DDX21	ADGRL1
PLA2G4A	CTNNAL1
EPC2	dlg4
ANXA1	ZFP41
ANKRD40	HACD4
P2RY12	ZBTB46
CREG1	Inafm1
MORC1	EGR3
GOLPH3	Gm10658
AFTPH	RAPGEFL1
HERC5	NEIL3
RBBP8	MTFP1
KIF5B	RFX3
CASS4	Gm13785
SMARCA5	CD2
SERINC1	PDE4D
CTSO	9530056E24Rik
ATP6V1B2	9330160F10Rik
CCL22	BAIAP2L2
PPARG	Foxd2os
CDC5L	LPAR5
KCMF1	SEC22C
NFE2L3	NOL4L
CPEB3	KCNE3
BAG5	PRRG1
PPP4R2	9930012K11Rik
FNIP1	DNAH6
INO80	GMNN
CEP120	NFATC2
MAMDC2	TIFAB
SNAPC1	HOXA5
CD2AP	sgpp1
NCOA7	FN3KRP
ERMP1	METRN
EXT1	NINL
SNIP1	EXD1
SMARCA1	CD300LG
PUS10	MSRB2
CAB39	CFAP126
ENPP2	STK36
LYSMD3	TJP3
OXSR1	PROSER3
HS3ST4	Dmrta2os
FAM45B	TESK2
MTPN	BBS12
C6orf106	syne3
SWAP70	svil
XBP1	CELF2
GTF2B	Gm32591
ARHGAP21	Ttc7
IKZF5	SARM1
ZBTB6	CRIP2
ATP1A1	PLCG1
PRPS1	TRPV4
EIF4E	CCDC92
PRDM1	PITPNC1
RILPL2	RASA3
PIK3AP1	APOBEC1
FAM89A	ESCO2
LEAP2	Mir8101
USP53	PPM1E
FAF1	Cd200r4
ADPRH	ZFPM1
AHNAK	AMER1
PAQR5	IQCE
ATF4	MLXIPL
ADAMTS4	PAQR4
RHOA	ATOH8
C3orf62	GMPR
CCNH	CBX6
PNRC1	PAOX
NDNL2	TTC30B
KLF6	CAMK2A
LRRC59	3830408C21Rik
WAPAL	CCNO
NCKAP5	5830408C22Rik
PI4K2A	Zfp810
RIOK1	HDAC5
ABCA1	SNX29
LINC00152	Gm15927
TJP1	CNNM3
GSR	Mir5114
TLR2	RUNX2
ARHGAP18	THBS3
CHUK	Gm16418
ACVR1	SLC9A7
SUV420H1	SMO
KLF3	HAUS4
ERBB2IP	KLHL38
FAM210A	SLC2A8
PLEKHA3	ADGRG3
EIF3A	Gm6877
CNOT6	Gm31024
TNFSF8	KSR2
USP9X	SAMD10
SPRED2	PPP1R26
SP1	DMPK
SLC38A2	lmtk3
LLPH	MXI1
LRBA	TTC38
SOD2	4933439C10Rik
WHAMM	AK1
CPEB2	RAPSN
NUS1	EEF2K
RGPD4	ENKD1
YTHDC2	Cyp4f41-ps
TMEM167B	SMARCA2
NKX3-1	2900052L18Rik
YTHDF1	KCNB1
CCNT1	STRADB
ZC3HAV1	MLPH
RAB5B	PANK1
SEC24A	FAM117B
POPDC2	PIK3R2
NLK	VASH2
UBE4A	IFT140
TOP1	NEIL2
RIT1	GALNT12
NUPL1	2510016D11Rik
RAB32	SPEF2
WASL	TFAP2A
PDCD10	TLX1
ARHGAP32	CXCL14
PEA15	ADD3
SPAG9	OLFML3
SLC25A30	KIF26B
LACC1	CHEK2
SPRY1	SLC8A2
YWHAZ	IER5L
TGS1	ELOVL6
ZKSCAN2	CD33
FRS2	ctsg
DNAJA4	SAPCD2
BMPR1A	Zfp608
AP4E1	SLC32A1
PSME4	BRCA1
HSP90AB1	DOCK9
SRSF8	SEC14L1
PDE4B	TNFSF13B
RAP2C	PASK
VAMP3	Gm15050
BTBD7	Bach2os
GABARAPL1	depdc1b
PTPN13	SRL
PHLPP1	2610301B20Rik
NLRP3	shpk
SLC9A7P1	TNNI2
CCZ1	ETFBKMT
PPP2CA	AA388235
LCP2	TPH2
SAP30	HELB
ANKH	PDPR
RLIM	FAM234B
RASSF8	CCDC157
MEGF9	PFKM
PRDM2	abca2
APP	Tmem8
C7orf25	SLC2A4
MED13L	WDPCP
CEP170P1	Selenbp2
ATF1	Zfp606
MFAP1	TRABD2B
TUG1	PLXNA3
NTRK2	SIGIRR
SGPP1	Cbfa2t2-ps1
IPO5	ROGDI
ERO1LB	FKBP7
NFE2L2	IL17RA
JAK1	ACVR2B
USP24	ACCS
ZNRF2	ANKRD44
MTX3	AK8
CCNJ	TRAF3IP3
C9orf41	NELFCD
RAPGEF6	wasf1
LRRK2	SLAMF6
MRFAP1	GLIS3
SAMD9	abcb10
UTP14C	1700025G04Rik
SCD5	Gm20163
SEPN1	STAB2
GPRASP1	gemin8
SRSF9	KATNAL2
CPD	Zfp974
PICALM	ABTB1
HIATL1	BBOF1
GFPT1	IRX5
YOD1	2310015A10Rik
LRRC8B	CARD6
ITSN1	Gm12454
ISG20L2	B230217C12Rik
ATL2	HAGHL
CD226	Gm550
CABYR	LRRC73
PIM3	RASSF7
LYN	INPP4B
PNO1	N4BP3
CUL4B	RIC1
EXOSC6	KYAT1
CCDC138	SLC2A9
DNTTIP2	ZBTB12
GTF2E2	H1F0
CSDE1	ADAMTS10
FUT1	PNPLA7
ZFHX3	wdr6
SLC44A1	EXTL1
INTS6	Nlrp1c-ps
GHRLOS	CEP72
MAPRE1	armc9
SLAIN1	Gm15326
KCNJ2-AS1	ASB13
DDX47	NCAPD2
HSP90B1	CROCC
TMEM131	2700033N17Rik
AHCTF1	5031425F14Rik
UBP1	DSCC1
C16orf87	TEF
KLF9	PHLDB1
CSGALNACT2	RAB31
NKAPL	ECHDC3
DOCK7	ETV5
C14orf1	CCNE1
SBDS	GNB5
SLC25A44	AGT
GABARAPL2	RGS14
MAT2A	GRK6
TULP4	Gm30042
COPB1	Gm29154
CDYL	FAM185A
PUM2	KIZ
MED14	NAALADL1
UHRF1BP1L	XRCC3
UFL1	E430018J23Rik
JAM3	Ccpg1os
GSPT1	TST
METAP1	NUDT22
IBTK	TLCD1
RC3H1	STXBP4
MED26	DOCK3
ZNF518B	RNF166
INTU	RAP1GAP
CD44	BCL7A
ZNF185	MDM1
PAK2	RNF167
DUSP14	Zfp808
HNRNPA1L2	CBY1
HOXC4	Gm5648
ZNF614	Zbtb11os1
SLC22A23	PHF21A
OCRL	DUSP18
DSCAM	RCSD1
KAT6A	CLSPN
LIMS1	CASP6
STK17A	CCDC181
ZMAT3	CHD6
CXorf23	MORN1
CDS1	BIN2
HDGF	Zfp354a
PPP2CB	KIF7
GNAS	ASPM
KDM6B	GARNL3
KCTD20	SLC9A5
GNB4	TMEM158
CCND2	PLOD1
PTPN12	PLXNB2
GCLM	Pisd-ps1
TMEM198B	PLEKHA5
EML6	CDCA5
KRAS	Zfp358
AMICA1	SIRT3
MOB1B	ZC3HAV1L
ATP1B3	Zfp442
KDM1B	TGIF2
MED1	CAPN9
MTMR10	ACOX3
CRIPAK	RAB3A
PRKCA	AUH
MRPS17	RERE
SCRN1	WDR76
FPR3	LRRC20
AKIRIN2	Fcor
PAFAH1B1	MOK
WDR47	E2F8
USPL1	FBXL8
SLC7A1	PEX11B
KLHDC10	POLE2
ANKRD17	TANGO2
UBE2Q2	MAF1
TNIK	ZAN
TMEM185B	Zfp467
YWHAE	WHRN
UTP20	SERPINF1
ANKRD13A	MAT2B
FILIP1L	TRIM62
TAF9B	B3GNT8
TRIM44	ATG9B
IFIT2	CEP89
ZBTB43	FDXR
ARFGEF1	OSCP1
C12orf23	CEP78
VPS4B	ABHD14B
USP13	Gm14399
EBLN2	GOLM1
CYP4V2	ASRGL1
FKTN	Zfp120
DUSP1	Zfp772
ZCCHC2	LRIG3
KIR3DX1	ZIK1
AEBP2	Gm14204
C1orf112	CCPG1
MOB1A	ATP9A
SCYL2	ETHE1
YPEL5	Zfp629
PEAK1	PTMS
LEPREL1	LHX2
VCL	ACOT2
PCF11	COMT
UBE2E1	2310040G24Rik
NIPA2	LMBR1L
MCC	MEIS1
SYNJ1	ACAP1
SETD8	STAT5A
ADAM17	ENG
GPRIN3	MAP3K13
GSK3B	LRRC1
KLHL11	KLHL36
POM121	XK
TOMM70A	4930522L14Rik
CDC14A	ETV1
RAB1A	FADS1
GPCPD1	DSTYK
MAP2	PRADC1
PPRC1	TBC1D32
FAM105B	sh3bp1
ADAM9	4933407K13Rik
HSPD1	Zfp72
C3AR1	CACNA1G
MAP1LC3B2	Zfp12
CRNKL1	PXMP4
SMURF1	JAG2
ITGB3	NQO2
TLR3	OSBPL2
ZBTB26	KHK
MED13	FBXO10
DUSP2	Gm7240
LMAN1	PCMTD2
VCPIP1	PBXIP1
TOPORS	E2F2
GAS2L3	BRIP1
PTPN11	NEFH
DHX15	Gm9920
PSMD12	SRD5A1
GXYLT1	4930509E16Rik
GAN	ADGB
CCNK	TLE3
SRFBP1	COLEC12
KLHL8	ENTPD6
PAPD5	ULBP1
DNAJC10	TONSL
RRAGA	HDDC3
STT3B	EPAS1
MAPK9	PKDCC
KIAA1279	PRR5
LARP1B	NSMCE4A
TMEM87B	BARD1
USP16	Gm15417
NFKBIE	LDB1
AGFG1	TUBE1
MYNN	WDR19
TMEM181	SNX24
PNMAL1	OSBPL7
FAM53C	Zkscan14
DIS3	ACRBP
DNAJC14	NAAA
CEBPD	GCNT1
DNAJC21	TBC1D2
C5orf27	PGBD5
ZXDC	SASH3
ZBTB41	VMAC
PIK3C2A	RFC1
HSPA5	2900041M22Rik
SLC39A10	Gm20619
TBC1D20	ITGAV
CHD1	DFFB
GCC1	SENP7
UBE2A	SDCCAG8
ADRBK2	ZER1
TCFL5	Gm38137
FAM49A	CLUAP1
PDE8A	GINS1
AZIN1	SHC4
FEZ2	DNAJC9
TSPYL2	CARD14
TNFRSF10D	CAMK1
ACVR1B	LRP5
GRAMD1B	ARRB1
NRBF2	ARHGAP39
CHIC1	G430095P16Rik
KIAA1432	Rab39
TMSB15B	RAD54L
ENPP1	MCM7
MKRN1	SMIM14
ARL2BP	Zfp975
ST6GALNAC3	NUMBL
ZNFX1	A230072C01Rik
MARCKS	AATK
CECR2	PINK1
ME2	EOGT
TMOD2	ZFYVE28
GOPC	E130307A14Rik
PDGFA	FAAH
CHMP1B	Zfp61
RNF38	SLC6A17
PIP5K1B	FOXO4
TM9SF3	RNFT2
HS3ST1	rcor2
FMNL2	SLC37A4
SMCHD1	PLA2G4C
ZDHHC21	B230208H11Rik
CWF19L2	CSAD
SNX18	CTNS
SLC4A5	B430305J03Rik
PMS2CL	CCDC112
ZNF331	5330438D12Rik
ZNF713	CTC1
CHST11	RAD54B
CDK12	MEIS2
NAA30	PIAS3
LYZ	Zfp652
SLC25A25	PIDD1
ARF4	ST6GALNAC6
LRRC58	POLE
CLOCK	zfyve21
COPS2	MSI1
PARP14	ARHGEF25
EID2	B3GNT9
BCL10	Gm14305
AQR	B3GNT3
ANXA5	NRM
TSC22D2	TSPAN14
TXN	Gm3325
SALL1	SMTN
PPP2R5E	CCSAP
ELF4	TPMT
MLLT4	Ttc39aos1
HIPK2	LRRC27
CTPS2	Zfp141
RPL36AL	RCOR3
CDC42BPB	CENPF
MPHOSPH10	TMEM94
PDCD2	MNS1
SNX12	CPPED1
NR3C2	Zfp692
KCTD3	D3Ertd751e
PHF14	SYNGAP1
EIF5B	NRCAM
TMEM41B	CSNK1G2
SLC25A24	Zfp862-ps
ZNF318	TCF19
SERTAD1	NUMA1
SLC15A4	CNST
UBAP1	ZFP69
PARP4	SPATA33
SCRG1	slx1b
ECD	CD46
RBM27	Gm5487
GSTA4	PLPPR2
ZC3H15	INTS10
FBXO11	HMX2
SFPQ	TRERF1
PAIP2B	PWWP2B
H3F3AP4	PYROXD2
LRRC8D	OXR1
DVL3	PRKAG2
XPO4	EFNB1
SIAH1	ATP1A3
CTSZ	PHLDB3
LEMD3	FANCA
WSB2	MFNG
PHF10	E130308A19Rik
SAMD8	5730409E04Rik
TRAF6	AFMID
CKAP4	CCDC14
WDFY3	POLR3GL
MSL2	IFT122
KCTD9	SYNGR1
LANCL2	Phtf1os
RBBP6	CALCOCO1
DDX60	PCMTD1
CNOT6L	RECQL4
CYP2R1	DPY19L4
TAPT1	CASKIN2
RGPD2	Zfp113
APAF1	ALOX5AP
SLMO2	AGBL3
DKC1	CFH
KDM6A	HSF4
SMC5	KCTD2
SMG8	CCDC28B
SATB1	9430015G10Rik
STK32B	EIF4E3
FAM212B	FES
ZNF281	EXO1
POLR2C	MYO1F
WDR36	TCTN3
ASB7	HOMEZ
MUT	Zfp763
CAPNS1	FRY
SLC41A1	RPGRIP1
BCCIP	ALDH6A1
PTPN1	DAGLB
DTWD2	HSPA2
NOP14	9330182L06Rik
RAC1	UBTF
RALGAPB	MKNK2
SMURF2	MIR1892
CPEB4	CYP27A1
EPM2A	ICA1
RFWD2	XYLB
PTPRM	DCHS1
OXCT1	TEX9
MAP2K3	RFC2
VPS54	NPHP3
ATG2B	RAD51AP1
KPNA3	C2CD3
BAI3	DHRS7
ALG11	C1GALT1
MIER3	Zfp398
TACC1	NUF2
BTAF1	ELMOD3
MMGT1	THRA
HERPUD2	CNTROB
TOR1AIP2	TPCN1
EXOC6B	EEPD1
IRGQ	ULK2
GGTA1P	NR2F6
PHF23	TNFAIP8L1
MPHOSPH6	Xntrpc
PDS5A	RHOBTB1
GOLGA5	IQGAP2
BRIX1	LRRC45
SERPINB8	DOCK8
RHOQ	PHC1
WHSC1	MMD
PITPNA	AAGAB
LPIN2	XPA
ZBTB7A	Gm15998
USP6NL	LRR1
DYNLT3	Gm19385
LIX1L	LZTS2
PFDN2	TNRC6B
STAG1	c4b
CYBRD1	FAM98C
TEX30	PLD1
UBR5	TCF4
ZFAND3	9130604C24Rik
ZFAND5	PYGB
PSPC1	CCDC142
ANTXR1	TNFAIP8L2
MTMR6	RBFA
ST6GAL1	MLYCD
ATP8A1	DNA2
LMBRD2	TMEM86A
TRIM23	NUDT7
ZNF609	SNX14
FAM115A	NAV1
SEC61G	Gm36401
CPSF3	IFFO1
AKAP17A	Npcd
CX3CR1	DBP
TTC1	2610044O15Rik8
MORC3	2610203C22Rik
IKZF1	FSBP
ZC3H6	UHRF1
AGTPBP1	SPPL2B
HNRNPAB	SIPA1
MAP4K4	fhad1
GVINP1	KIF15
TCEAL4	VPS9D1
TFCP2	AA465934
RAB9A	CDPF1
FMR1	NXN
ABI1	Gm12258
FBXO33	SCLT1
CXorf21	brca2
UHMK1	PLD4
PLAUR	WBP1
GALNT7	Zfp931
A2M	FBXO8
YWHAQ	CIRBP
ZNF81	CARD11
ALDH5A1	EPS8
ZNF641	FAM78A
FAM69A	INTS6L
DAPK1	NUDCD3
PKN2	STARD9
ATF2	GALT
LINC00472	MAGED1
ZNF41	GYPC
TPT1	Gm3320
DDX1	Gm15728
UBE2Z	Samd4
MLLT1	RAC3
SMARCAD1	GCC2
RBM26	PCSK4
MYCBP2	SFXN3
KDM3A	SLC25A45
WIPF2	SERTAD3
ZNF669	RIN1
SGTB	NADK2
EIF1B	FANCD2
MAP1LC3B	E330020D12Rik
NMD3	WWP1
GLRX5	Zfp324
HSD17B6	UNG
DYRK2	BBS9
TNFAIP3	SERINC3
HCCS	C2CD2L
FAM13B	ADSSL1
WBP4	ZMYM3
NFKBIA	2610507I01Rik
PID1	NCAPD3
TLR6	ATAD5
TTC21B	endog
HIAT1	CASP3
FCHSD2	TCHP
C9orf72	Clec4a3
ARHGEF3	TDP2
SORT1	PLEKHG3
IL10	SLC10A7
PTPN9	WDR60
TPM3	FAM120C
SUPT6H	NTPCR
AMY1A	FLI1
REST	nptxr
ARFGAP3	TMX2
RNF19A	NME7
RNF20	Zfp39
PPP3CC	ZHX3
MTMR12	CBX7
TBK1	XPC
COG6	Zfp369
PDGFB	Mt2
PTPRJ	CARD9
CLIP1	D2HGDH
DLEU7	CDKN1B
LRIG1	GCLC
SERPINB9	FBXO5
GLUD1	Zfp759
COQ10B	PHF21B
SCUBE3	P3H3
MTA2	SMAD7
ISOC1	Zfp473
CPSF2	AB124611
PPP1CC	COQ8B
SPTLC3	XXYLT1
HAUS6	PRPS2
SPHK1	TRMT2B
NOL10	4930579G24Rik
XRCC5	PDIK1L
GPBP1	SIRT4
KIAA0196	PTPN18
DSEL	FANCI
HSD17B12	TTF2
POLR3F	MEIS3
PRKCB	AP4M1
SIDT1	FCHO2
KIAA1598	RMI2
SMC2	NNT
SIRT5	RRM2
PRPF38A	FCHSD1
STX6	SIAE
CRK	cdc25b
TGFBR1	TSEN34
HAVCR1	Mmgt2
UGCG	fancm
LRP12	C1QC
ZEB1	CENPH
PCGF5	NECAB3
AMZ2	C430042M11Rik
PREPL	ABCD1
TTC3P1	PHKA2
KANSL1L	LRRK1
PDGFC	SAMD1
BRPF3	RDH10
GALNT4	ERCC5
ZFX	NICN1
SLC30A6	PEX26
MAK16	USP28
H2AFZ	STX17
CSE1L	FBXO21
YME1L1	MRPS35
TMEM110	MGST2
BMI1	AI467606
CHRAC1	CEP19
LPAR1	PHYHD1
LIN52	ALS2CL
ILF2	oxld1
SDCBP	RMND5B
UBE3A	DTL
OTUD3	4933427D14Rik
C1orf198	TICAM2
C9orf91	LAPTM5
ZNF136	TMTC4
LDOC1L	HLTF
PTP4A2	SLC41A3
H2AFV	Gm16861
SRSF6	POMT1
ATRN	LMNB2
YWHAH	TRAIP
PPP1R2P3	RASAL1
RPL30	FIG4
KLHDC1	DTX1
ING1	HLX
SSRP1	RNF26
SCYL3	NRP1
RSBN1	CCDC61
RYK	CCDC191
BTG2	DEXI
CAP1	vash1
KLF7	SIK1
KLHL2	Gm21926
GPR18	Zfp239
MIDN	CCDC57
HEXIM1	B3GALNT1
HSPA4	HOXA1
BOLA3-AS1	POU4F1
STX3	CRADD
AP2B1	AKAP7
APLF	1600014C10Rik
ARHGEF9	IGF1R
SAMHD1	PSD3
RHEB	MAP4K1
CDCP1	RAD51B
IL1RAP	CENPM
VPS26A	ZFAND1
PITPNB	SPICE1
CCDC59	EFCAB11
CLCN5	POLD1
GPR126	CDADC1
FBXL5	pmvk
EP400	1700066M21Rik
MPP1	IL1RL1
WTAP	SCFD2
JAM2	CBFA2T2
ZWILCH	ZFP28
MEPCE	SH3PXD2A
SRSF3	BPHL
RAB39A	USP49
FOPNL	PPIL1
PIWIL4	RGS11
TRAM2	NEK6
SCIMP	Zfp799
ETS2	2510002D24Rik
BAHD1	FANCE
SEH1L	CEP44
SYT6	DUT
EBAG9	PDK1
LY75	RP9
NOLC1	ACADM
CANX	CHTF18
VRK2	SHF
PGRMC1	MUTYH
TRIP12	E430024I08Rik
BHLHE41	FAM114A1
GOLGA8A	RFC4
MAP3K7	BORCS6
CEP170	KLC4
CSRNP2	SFI1
CECR1	TTC26
SETBP1	mta3
DOCK10	SCARB1
USP7	ATRAID
MRVI1	HACL1
ATP11C	NUDT16
RPF2	METTL17
POLR3B	NDUFAF7
KIAA0040	tfcp2
C11orf57	UBXN2B
ZNF207	GINS2
ZNF22	NSDHL
BRAP	TMEM40
SPEN	CBX2
ZNF304	MAN1C1
VEZF1	Zfp956
SLIT2	2700049A03Rik
DHX36	DYRK3
CCNI	CLN6
HEATR3	Prorsd1
POMP	GNB1L
MYEF2	D130017N08Rik
ABCE1	PDS5B
AKAP2	rabl2
MAPKAP1	Zfp219
SDC3	1110032A03Rik
GPR107	CTDSP1
PHACTR1	GNA15
TTPAL	SLC25A23
QSOX2	LUZP1
JMJD1C	MBNL1
PAK1IP1	RPA2
SKIV2L2	FAM76B
MAPRE2	Gm11423
NREP	DNMT1
AFF4	CDC45
HBP1	PGP
HAVCR2	CCDC171
GPATCH2	Gm10033
SCAF4	TMEM50B
RRAGB	BBS1
TDRKH	DGAT1
SYT11	GPR180
FNTA	SHCBP1L
GMCL1	SSH2
STYX	EHMT2
FYTTD1	GTF2I
DYNC2H1	GPAM
ZNF410	KIF2C
SMEK2	ANKRD10
CAPRIN1	RUSC1
PCDH12	FAM53A
PRKAB2	GRK5
PRPF18	MRM2
PKD1P1	METTL8
NFYA	AGBL5
ST3GAL5	NSL1
STK35	INPP5K
SARNP	TAMM41
GAB1	dpf1
CCDC125	N4BP2L1
SFMBT1	RHEBL1
DPH3	CTNNBIP1
ANP32A	BRD3
SENP5	SLC50A1
ROCK1	TBC1D31
MBD2	FOXM1
DDX20	MYOM3
HSP90AA1	CAMKMT
TXNDC11	rab11fip5
C3orf70	CCND3
ITPRIP	Zfp322a
COPB2	KIF18A
ARHGAP20	TBC1D14
KAL1	ITM2C
C2orf69	LMNB1
ZNF14	TLE6
PPP2R2D	ABHD12
ARL6IP1	LRGUK
DTX3L	SMYD3
CA8	GINS4
HSPA9	CBX5
TGOLN2	Gm12184
EIF3J	CKAP2
PLEKHF2	GAMT
COL8A2	DEDD2
HIC2	CCDC84
CLINT1	phospho1
LIMS3	Xndc1
ANKRD36BP1	KIF11
VNN1	HSPB6
MSN	DPH7
SENP2	2210408I21Rik
STON2	Zfp444
SRSF2	B3GNTL1
NAPG	nphp1
MYOF	BATF3
CNTLN	MYBL2
CWC22	Gm9856
ZNF649	PSTK
MORF4L2	tctn1
CASD1	ATXN7L2
PRNP	UBR7
ZNF280C	cox20
PIGA	UPRT
CNNM4	COQ9
ZMIZ1	RMDN1
GNB1	SULF2
URB2	SGSM3
SLC31A1	CDKN2AIP
NRP2	FAM216A
KDM5B	GNG7
MID1IP1	SLC36A1
LPCAT2	rubcn
TAF2	PTOV1
SLC23A2	TMEM62
AP1G1	TLN2
ZNF259	DEPDC5
ZNF841	pnkd
SEC24B	MIS18A
POFUT2	NMRAL1
SLC36A4	SCRN2
HGSNAT	HEXDC
AMD1	DHX40
MYL12A	RAB28
SWT1	Fv1
PIK3CG	Trp53bp1
GM2A	CNPY4
MLLT11	ZBTB44
PTPDC1	RAD51D
WNK1	HRH1
CAB39L	miip
CCDC47	NEK4
ARHGAP5	INPP4A
MFN1	ECHDC1
CKAP5	CEP57L1
UQCRH	BDH1
ZNF92	GAS2
CDC42SE2	AI480526
CCNL1	PRKACB
BRAF	Akr7a5
PAPOLA	ARHGAP27
SLC25A32	CDAN1
CLTC	HIBCH
NBPF16	TRMT10B
NFKBIZ	SLC29A3
BICD2	NCOR2
CNOT1	IFT46
CCDC28A	RWDD2A
USP14	FBLIM1
MTMR1	Gm19605
PSMD7	ZDHHC9
HEATR1	THAP3
NCOA5	JMY
C17orf80	CDCA7L
PCBP1	PTGR2
HECTD2	B9D2
RNF219	C630043F03Rik
LYST	RFX1
ESD	CDK2
APBA1	ACAA2
MBNL2	PRKRA
SMEK1	RXRB
DICER1	CAPN10
LASP1	PCYOX1L
EPSTI1	EML3
ERO1L	ATG2A
IL6R	POC1B
YY1AP1	FBF1
HLA-F-AS1	tha1
GEMIN5	EEF2KMT
SOCS5	METTL26
ATXN7	THNSL1
CSNK1G1	BTBD6
N4BP1	DGKZ
SLC35D1	HEBP1
RRN3	Gm35315
TPP2	METTL9
STAM2	MAP4K2
PLEKHA1	GDPD3
MTMR2	Gm13391
STK38	NFATC1
BACH1	TADA1
SF3B14	A530017D24Rik
KIAA0368	TRIM65
PRMT3	TMEM106B
NDEL1	CUX1
C8orf33	Zfp934
LTBP2	TCEA2
BMS1	TOMM40L
ARPC2	SLC43A2
MOB3B	ARHGEF11
EIF4A2	2310034G01Rik
KCNK13	CCDC85B
TMED5	MRPL41
COG3	SLC46A1
DOPEY1	AHDC1
RALGAPA2	Gm5182
RNF141	RAD51
SETD3	DNMT3B
NUBP1	CENPK
PRKX	BC055324
EFR3A	PIK3C3
ZNF326	PRIM2
GMEB1	METTL18
FAM175B	ENO3
XRN2	ZFYVE9
ZNF354B	lyrm7
SNX30	DALRD3
FBXW11	RPUSD3
ARPP19	GLRX2
OPTN	CBX8
DYNC1LI1	2310002L09Rik
TRAK1	SIN3A
SBDSP1	MAGI1
MTHFD1L	MOSPD1
KIAA1919	HSD17B14
DBT	Zfp60
APOL6	CCDC117
LIMA1	UPF3B
GOLGB1	ZDHHC1
KIAA1429	TSC22D4
NUDT6	COQ10A
TFE3	BUB1B
RIPK2	ARL16
ABCC4	SMARCD2
USO1	ANKRD23
TMOD3	FFAR4
WNK3	DNAAF2
HSPA8	TYSND1
SMG7	CRNDE
DBR1	CHAF1A
TBC1D23	Zfp251
TIMM17A	CCDC85C
CUL1	igsf11
C16orf52	PCDHGC5
ZNF184	MAP3K12
UBE3C	ALG6
ACRC	ABHD18
TIMM23	DEK
RUNX1	TIAM2
ABCD3	CHEK1
TADA2B	SEPSECS
EMB	THAP11
SLC26A2	MDH1
DSN1	TNS1
KIDINS220	MAVS
LZIC	ANKRD9
RBM22	AMACR
SHFM1	kras
RSL24D1	DEF8
CDK13	ETFDH
SLC4A1AP	CCAR2
TMEM170A	UQCC3
UFM1	OIP5
MYO6	AURKB
TMPPE	ARHGAP9
USP42	GstT3
KPNA2	NOSTRIN
ZNF529	EPHB4
CD63	STIM1
KIAA1467	GALNT10
IPPK	TNFRSF11A
DUSP11	GBA2
WRNIP1	BIVM
GTPBP4	FBXO48
RCBTB1	nthl1
APLP2	MPV17L2
SLC25A40	CYB5RL
CTBP2	BPGM
DCUN1D1	RBM43
MPV17L	TIMELESS
TPR	dcaf8
SNHG8	KIF20B
TRIM34	ENTPD5
FAM72D	TMEM216
DIEXF	DCAF4
TMEM55B	CASP2
PGM2	CYP51
SERAC1	acap3
MYL6	setmar
KIAA1109	INSR
AMMECR1L	OLFM1
ATP5B	Ptprv
TXNL1	TICRR
JRKL	Zfp946
PMEPA1	IFNGR1
PTP4A1	MAST3
FAM208A	ATAD2B
NBR1	polr3g
MTM1	LETMD1
ZNF432	GPSM3
EIF4B	PRKACA
C4orf33	CENPQ
RUNX3	HMGB3
CNOT4	CALHM2
CTNNB1	lipA
RPL35A	4833420G17Rik
WSB1	PRR12
B3GALNT2	BIN3
ABAT	H2-Ke6
CASP10	POLG2
OSBPL6	RAB40C
SLC1A4	WDR45
RPL23	UCP2
CCL4L3	MIGA2
CCL1	CORO7
FLT2	SH2B2
PTGS3	HADH
PABPC4	MCM4
GNA14	ABI2
TRIB2	MSRB1
EGR2	TTC5
NR4A3	Bcs1l
ODC2	RETSAT
PANX2	DDHD1
HOMER2	KLHL42
SYAP2	PTPRO
PPTC8	AKAP8L
MCL2	tmem132a
BASP2	PPM1J
MRC2	PIK3CD
B3GNT6	Zfp661
NFKB2	LMAN2L
ZSWIM7	FAM126A
OTUD2	POLR3K
SPRY3	TRABD
CHSY2	APOE
GLUD3	ZGRF1
OGFRL2	SWSAP1
C16orf73	HARBI1
CITED3	TMCC3
SIAH3	NCAPG2
STX12	TMEM41A
LONRF2	AMHR2
NOL8	RPA3
MPEG2	HAUS5
LYVE2	LIG1
LAMP2	TBL1XR1
BCL2A2	ANKRD54
NEDD10	EXTL3
SGK2	HDAC10
NFIL4	XPNPEP3
KBTBD9	FGF13
MMP20	KATNB1
ELL3	SIVA1
PDK5	RBFOX2
HIVEP3	OPHN1
NRIP4	ADRB2
KLHL16	TFAP4
KPNA5	BBS5
NRIP2	ARL15
ZRANB2	PSKH1
TP53INP3	NDUFV3
RAB13	CEBPZOS
PPP3R2	CTSF
NDUFB9	MCM5
ABL3	Zfp715
FBXO31	HAUS3
HSPH2	DARS2
RASA2	UBE2T
ZNF712	DMXL2
NUP154	NR0B2
KCTD13	IFT80
SESN4	ETAA1
PER4	CDK5RAP3
NR1D3	ZMYND8
SNX10	SREK1IP1
MAN1A2	SCRN3
BAG4	TSSC4
IER6	SMIM13
PHLDA2	PRPF4B
CDV4	CCDC34
GPR76	TIGD5
BTG4	ARMC10
ALPK4	RPAIN
PDZD9	TNFRSF13B
PLCL3	STMN1
FNIP3	2810013P06Rik
ATP13A4	GIT1
INSIG2	ARHGEF10L
ETF2	CDC7
OTUD5	SREBF1
JOSD2	CTNND2
MSR2	SHC1
ADNP3	SFMBT2
IDI2	Mzt2
GPR184	DOCK1
RNASE2	IFT81
AKAP12	MPPE1
OLR2	ESPNL
TNKS3	il6ra
ZDHHC3	ABI3
GBP3	TPRN
ZDBF3	COASY
KLF12	ABHD14A
IRF2BP3	SH3GLB2
NUCKS2	TCF3
RGL2	AW146154
MALT2	JMJD8
RNF104	CYHR1
TMEM58	POLI
SLC25A34	UROD
RAB22	ASF1B
SLC31A3	GFOD1
LMO3	TMEM81
FDX2	CDCA2
SIRT2	MEX3A
CCDC7	GNPDA2
ACBD4	CEP250
GTF2A2	TMEM104
DIAPH3	ANKRD13B
NET2	9330151L19Rik
ZMYND12	BIRC2
PTGER5	NEMP1
RP3	MCM2
ATP1B2	SAP30L
RASSF4	LCLAT1
EP301	NMNAT3
PAPD8	0610009B22Rik
RNF116	SLC6A6
YTHDF4	SPATA7
KIAA0948	NMRK1
RCOR2	AVPI1
CD275	KCNN4
RABGEF2	NASP
CDC74	MMS22L
UBL4	ercc6l
TGFBR3	SNAPC2
EDEM2	nckipsd
ETV4	gpn3
IMPAD2	MTMR4
PSMA3	TLE1
LPGAT2	cc2d1a
PLIN3	Gm33370
FOSL2	FMN1
SCAF9	MPRIP
F8A2	HDAC4
C17orf108	EZH1
UBE2J2	slc26a6
RNF12	AW554918
ROCK3	IGSF9B
SAMSN2	SFXN5
HINT4	PCGF6
ARCN2	MED22
CYP51A2	TMEM59
ZNF268	POLD4
FOXO2	INPP5A
ZFP92	CIT
MAPK2	HECTD3
BCL3	ZBED3
TMEM108	FANCB
GRID3	SNX15
ESYT3	NUDT12
CAMSAP3	TRIM37
HABP5	EFR3B
CKS3	Grcc10
KDELC3	HHAT
YBX2	PQLC3
ACTR3	CHAF1B
B4GALT2	MRPS34
ATP2A3	TAB1
PLAGL3	NCAPH
AKT4	BRD8
ENC2	PPP6R2
MAML3	ABHD17A
G3BP3	TMEM9
CREBL3	WDR62
DNAJA2	REEP6
TXNDC17	SLC35E2
SOS3	PAPSS1
ARRDC4	PKD1
GTF3C5	PCNT
DIRC3	Zkscan17
RPSAP59	CBX4
MXRA8	TSPYL1
PEX6	CRTC3
RAPH2	lpar6
NUFIP3	L2HGDH
TLR5	Tmem35b
C10orf13	GPSM2
FUT5	HDAC8
IGSF11	CHMP6
SLC19A3	SCMH1
CCR6	HARS2
HIPK4	tlr13
	GPR19
	TCF7L2
	LMBR1
	BSCL2
	SPAG4
	rfxap
	PALB2
	PCYT2
	TEC
	STAT5B
	RNASEH2A
	SUV39H1
	TBC1D17
	GCDH
	AFAP1
	CDC6
	Gm28042
	NME4
	ERP29
	Zfp217
	CARS2
	MAGEF1
	UEVLD
	SNX21
	ANKS3
	HPSE
	MAF
	EPM2AIP1
	THRAP3
	CENPA
	RPGRIP1L
	2610318N02Rik
	TMEM143
	HP1BP3
	LY86
	2610021A01Rik
	ABCC10
	PRKDC
	CRYL1
	SMYD4
	GRASP
	NCK2
	PPIP5K1
	SLC25A36
	KNSTRN
	Zfp385a
	CYTH3
	MGME1
	ERI2
	TMPO
	RFNG
	GTF2H2
	POLH
	tmem141
	dusp28
	ACAD8
	VARS2
	RNF8
	UNC119
	CTSH
	SLC5A6
	CMSS1
	FIGNL1
	R3HDM4
	CCNA2
	RAF1
	NIPSNAP1
	ARHGAP12
	C2CD5
	lrp6
	Pot1b
	Tnfrsf26
	TRUB1
	2810006K23Rik
	OCEL1
	ZC2HC1A
	3300005D01Rik
	Zfp579
	KNL1
	dgcr6
	Zfp84
	NUDT16L1
	GTPBP8
	IDE
	SKA3
	PMS1
	COPS4
	CENPN
	HOTAIRM1
	PKIB
	TK2
	EPHX1
	UBAC1
	ARFGEF3
	CEP57
	AACS
	Zfp148
	HSPB7
	ALKBH8
	ALDH4A1
	CAMK2N2
	FBXO3
	SPG20
	POLK
	elmo2
	ADCK2
	ECH1
	PAIP2
	NRDE2
	RAD51C
	FUNDC1
	rin3
	PARP1
	PAXIP1
	Zfp74
	JMJD7
	ACAD11
	ATRX
	POMGNT2
	CRAT
	FANCG
	PLXDC1
	OGFOD2
	ZMYM1
	abl1
	PPM1M
	ZBTB14
	DENND1A
	AUNIP
	TMEM238
	TUBGCP6
	FBXL18
	DEAF1
	Zfp740
	MIPOL1
	CUTA
	DHX57
	TMUB2
	OXSM
	MRPL34
	PTPN6
	ttll5
	TTK
	TEP1
	Zfp169
	SSH3
	RANBP6
	PRRC1
	SMIM12
	ANKRD26
	MMAB
	HNRNPR
	SLC38A9
	Zfp944
	NEIL1
	ASB11
	MAN2B1
	IMPA2
	BCKDHA
	C87436
	ACADS
	LRRCC1
	DCAF7
	HS2ST1
	CCNB2
	depdc1a
	IFI30
	SFT2D2
	CREBRF
	MSL3
	PCDHGA7
	GLUL
	PCDHGA9
	ALKBH4
	ARHGEF4
	PCDHGA4
	PNISR
	EXO5
	PCDHGA10
	PCDHGB1
	PCDHGA6
	PCDHGA2
	PCDHGA5
	RPUSD1
	BC017158
	Zfp512b
	PCDHGA12
	Zfp748
	PCDHGB7
	TARBP1
	LPCAT4
	zbtb34
	THEM6
	RHNO1
	FAN1
	IFT27
	TBC1D16
	BCL9
	ABCC8
	PCDHGC4
	PCDHGB4
	DHFR
	IFT172
	MEAF6
	WRAP73
	Zfp637
	SLC25A10
	MPG
	CBR1
	Pcdhgb8
	CREB1
	LAT2
	FAAP100
	ITPR3
	PDLIM2
	PRIM1
	CEP192
	CNPY3
	PCDHGA8
	TMEM38A
	NCAPH2
	HSCB
	NAA10
	RNPEPL1
	coa6
	2810025M15Rik
	SRPK2
	ADCK1
	PCDHGB6
	USP21
	PCDHGB5
	MRPS23
	PCDHGA3
	AASDH
	FUCA2
	DAG1
	XPO7
	TIPIN
	OARD1
	EHMT1
	SMPD4
	WDFY2
	Zfp316
	CENPU
	ATM
	PCDHGA11
	ATG101
	PPP1R16A
	Pigyl
	RPA1
	TBL2
	UBE2D1
	PCDHGB2
	sufu
	ZC3H3
	PCDHGA1
	USF2
	NSUN6
	TRAPPC12
	SMG6
	XRCC6
	MYCBP
	UGDH
	SMC3
	POLD3
	PKD2
	RHOBTB2
	HHEX
	CCDC167
	DENND2C
	CEP128
	NAGA
	CEP55
	POMT2
	MRPL49
	AK3
	Anks1
	RNF138
	KAT6B
	APOPT1
	BOLA1
	HMGN5
	HDDC2
	GLMN
	RECQL5
	REV3L
	CDK20
	G2E3
	XRCC1
	MKI67
	BAHCC1
	TRADD
	BCL2L12
	B3GALT4
	SLC38A10
	TIMM17B
	TUBGCP2
	USP19
	Zfp101
	NUDT1
	Tcam1
	NT5DC2
	PSMG2
	MDC1
	TIMM21
	fam173a
	MCM3
	SHPRH
	RELL1
	CTDSPL2
	MAPK14
	MKS1
	PWWP2A
	PHKB
	serhl
	ANKRA2
	HEATR5A
	SENP8
	SLC35B2
	PPP1R13B
	ACP6
	bag4
	RHOT2
	HPS3
	RFWD3
	UROS
	MGST1
	CENPL
	IRAK4
	gigyf1
	RRM1
[truncated: 854 more rows]
