# Supplementary material for: Age-associated microglial transcriptome leads to diminished immunogenicity and dysregulation of MCT4 and P2RY12/P2RY13 related functions
Source: Cell Death Discov. 2025 Jan 19;11:16. doi: 10.1038/s41420-025-02295-1 (PMC11743796; doi:10.1038/s41420-025-02295-1)
Supplement: Supplementary file 6 — Supplementary Table_4 [file 41420_2025_2295_MOESM6_ESM.xlsx]

## Sheet: RT-qPCR primers
	Sequence Forward (5´-3´)	Sequence Reverse (5´-3´)
P2ry12	TACCCTACAGAAACACTCAAG	GCTGAATCTGAAGGATATGAG
P2ry13	AGTGGGTTGGTCAAAATAAC	TTTGCTGACTAAACACTTCC
Lagls3	CATGCTGATCACAATCATGG	CTGACTGTCTTTCTTCCTTTC
Tmem119	CCAGAGCTGGTTCCATAG	GGGAGTGACACAGAGTAG
Cd52	TCCTCACTATCATTCTTCTGG	GGTAGAAGAGGCACATTAAG
Tlr2	CTAGAAGTGGAAAAGATGTCG	TAGCATCCTCTGAGATTTGAC
Axl	AGAGCTGAAGGAGAAACTAC	TGGCAATTTTCATGGTCTTC
Clec7a	CCAAACTACAGGAGGTTTTTC	GTCTCTTACTTCCATACCAGG
Apoe	ACCTGATGGAGAAGATACAG	GATATGGATGTTGTTGCAGG
Anxa5	CGCAGTGTGTCTCATTTAAG	TCAATGGTTTCCTCAATCTG
Csf1	TAGAAAGGATTCTATGCTGGG	CTCTTTGGTTGAGAGTCTAAG
Cst7	GCCTGAAATATATGCTGGAG	TAGCAATATAGAGTCCGCTTC
Mmp12	AACACTACTGGAGGTATGATG	CTGCATCAATTTTAGGCTTG
Csf3	CAGATGGAAAACCTAGGGG	TGGAAGGCAGAAGTGAAG
Trem2	CTGCTGATCACAGCCCTGTCCCAA	CCCCCAGTGCTTCAAGGCGTCATA
H2-Ab1	TCCGAGATTGTAAAGCGTGAAGA	GAACCCAAGCTCACAGGGAA
Actin	GATGTATGAAGGCTTTGGTC	TGTGCACTTTTATTGGTCTC
Il1beta	GCTGCTTCCAAACCTTTGAC	TTCTCCACAGCCACAATGAG
Tnfalpha	CTGAGGTCAATCTGCCCAA	CTTCACAGAGCAATGACTCCAAG
Nos2	GCGGAGTGACGGCAAACAT	AGGTCGATGCACAACTGGG
Il-6	GGACCAAGACCATCCAATTC	GGCATAACGCACTAGGTTTG
Trem1	CTGGTGGTGACCAAGGGTTC	CTTGGGTAGGGATCGGGTTG
Il-10	CCAAGCCTTATCGGAAATGA	TTTTCACAGGGGAGAAATCG
Nfkb1	AGGACATGGGATTTCAGGA	GGAGGTGGATGATGGCTAA
Gpnmb	AGAAATGGAGCTTTGTCTA	CTTCGAGATGGGAATGTAT
Spp1	AGCAAGAAACTCTTCCAAGCAA	GTGAGATTCGTCAGATTCATCCG
Tgfbeta	TGCGCTTGCAGAGATTAAAA	CGTCAAAAGACAGCCACTCA
Slc16a3	CCTCTTTGCGTCCCTGGGAAT	CCAGACCCAAGCCAGTGATG
