# Supplementary material for: Age-associated microglial transcriptome leads to diminished immunogenicity and dysregulation of MCT4 and P2RY12/P2RY13 related functions
Source: Cell Death Discov. 2025 Jan 19;11:16. doi: 10.1038/s41420-025-02295-1 (PMC11743796; doi:10.1038/s41420-025-02295-1)
Supplement: Supplementary file 7 — Supplementary Table_5 [file 41420_2025_2295_MOESM7_ESM.xlsx]

## Sheet: Stat. Figure 1
		(f) Immunoblot	(g) RT-qPCR
	Table Analyzed	S6 ribosomal subunit	Spp1	Cst7	Csf1	Mmp12	Gpnmb	Tlr2	Tgf-beta	Clec7a	Apoe	Anxa5	Axl	Cd52	Nfkb1	Tmem119	Lgals3	Trem1	Trem2	IL-1beta	Nos2	Il-6	H2-Ab1	Csf3	Tnfalpha	Il10
	Column B	Aged	Aged	Aged	Aged	Aged	Aged	Aged	Aged	Aged	Aged	Aged	Aged	Aged	Aged	Aged	Aged	Aged	Aged	Aged	Aged	Aged	Aged	Aged	Aged	Aged
	vs.	vs,	vs,	vs,	vs,	vs,	vs,	vs,	vs,	vs,	vs,	vs,	vs,	vs,	vs,	vs,	vs,	vs,	vs,	vs,	vs,	vs,	vs,	vs,	vs,	vs,
	Column A	Young	Young	Young	Young	Young	Young	Young	Young	Young	Young	Young	Young	Young	Young	Young	Young	Young	Young	Young	Young	Young	Young	Young	Young	Young
	Unpaired t test
	P value	0.041	0.0064	0.0012	0.0349	0.0353	0.0714	0.0432	0.0021	0.0135	0.0186	0.7849	0.0051	0.0189	0.5084	0.6621	0.5037	0.8425	0.4869	0.022	<0,0001	0.3859	0.6782	0.2306	0.9136	<0,0001
	P value summary	*	**	**	*	*	ns	*	**	*	*	ns	**	*	ns	ns	ns	ns	ns	*	****	ns	ns	ns	ns	****
	Significantly different (P < 0.05)?	Yes	Yes	Yes	Yes	Yes	No	Yes	Yes	Yes	Yes	No	Yes	Yes	No	No	No	No	No	Yes	Yes	No	No	No	No	Yes
	One- or two-tailed P value?	Two-tailed	Two-tailed	Two-tailed	Two-tailed	Two-tailed	Two-tailed	Two-tailed	Two-tailed	Two-tailed	Two-tailed	Two-tailed	Two-tailed	Two-tailed	Two-tailed	Two-tailed	Two-tailed	Two-tailed	Two-tailed	Two-tailed	Two-tailed	Two-tailed	Two-tailed	Two-tailed	Two-tailed	Two-tailed
	t, df	t=2,593, df=6	t=4,095, df=6	t=8,272, df=4	t=2,715, df=6	t=3,128, df=4	t=2,187, df=6	t=2,555, df=6	t=4,481, df=8	t=4,215, df=4	t=3,833, df=4	t=0,2823, df=8	t=3,814, df=8	t=2,934, df=8	t=0,7030, df=6	t=0,4537, df=8	t=0,7111, df=6	t=0,2052, df=8	t=0,7288, df=8	t=3,068, df=6	t=15,67, df=6	t=0,9172, df=8	t=0,4305, df=8	t=1,334, df=6	t=0,1120, df=8	t=13,79, df=6
	How big is the difference?
	Mean of column A	1	1	1	1	1	1	1	1	1	1	1	1	1	1	1	1	1	1	1	1	1	1	1	1	1
	Mean of column B	1.764	1.993	1.433	1.575	2.237	2.728	1.485	1.27	0.6833	0.8067	1.06	0.478	0.73	1.17	1.144	1.193	1.032	0.92	0.4175	0.1675	1.516	1.238	2.815	1.022	0.215
	Difference between means (B - A) ± SEM	0,7643 ± 0,2947	0,9925 ± 0,2424	0,4333 ± 0,05239	0,5750 ± 0,2118	1,237 ± 0,3954	1,728 ± 0,7899	0,4850 ± 0,1898	0,2700 ± 0,06025	-0,3167 ± 0,07513	-0,1933 ± 0,05044	0,06000 ± 0,2125	-0,5220 ± 0,1369	-0,2700 ± 0,09203	0,1700 ± 0,2418	0,1440 ± 0,3174	0,1925 ± 0,2707	0,03200 ± 0,1559	-0,08000 ± 0,1098	-0,5825 ± 0,1899	-0,8325 ± 0,05313	0,5160 ± 0,5626	0,2380 ± 0,5528	1,815 ± 1,360	0,02200 ± 0,1965	-0,7850 ± 0,05694
	95% confidence interval	0,04319 to 1,485	0,3995 to 1,586	0,2879 to 0,5788	0,05685 to 1,093	0,1390 to 2,334	-0,2054 to 3,660	0,02046 to 0,9495	0,1311 to 0,4089	-0,5253 to -0,1081	-0,3334 to -0,05328	-0,4301 to 0,5501	-0,8376 to -0,2064	-0,4822 to -0,05777	-0,4217 to 0,7617	-0,5878 to 0,8758	-0,4699 to 0,8549	-0,3276 to 0,3916	-0,3331 to 0,1731	-1,047 to -0,1179	-0,9625 to -0,7025	-0,7813 to 1,813	-1,037 to 1,513	-1,514 to 5,144	-0,4311 to 0,4751	-0,9243 to -0,6457
	R squared (eta squared)	0.5285	0.7365	0.9448	0.5513	0.7098	0.4436	0.521	0.7151	0.8162	0.786	0.009864	0.6452	0.5183	0.07609	0.02509	0.07774	0.005237	0.06226	0.6107	0.9761	0.09515	0.02264	0.2288	0.001564	0.9694
	F test to compare variances
	F, DFn, Dfd	Infinity, 3, 3	Infinity, 3, 3	Infinity, 2, 2	Infinity, 3, 3	Infinity, 2, 2	Infinity, 3, 3	Infinity, 3, 3	Infinity, 4, 4	Infinity, 2, 2	Infinity, 2, 2	Infinity, 4, 4	Infinity, 4, 4	Infinity, 4, 4	Infinity, 3, 3	Infinity, 4, 4	Infinity, 3, 3	Infinity, 4, 4	Infinity, 4, 4	Infinity, 3, 3	Infinity, 3, 3	Infinity, 4, 4	Infinity, 4, 4	Infinity, 3, 3	Infinity, 4, 4	Infinity, 3, 3
	P value	<0,0001	<0,0001	<0,0001	<0,0001	<0,0001	<0,0001	<0,0001	<0,0001	<0,0001	<0,0001	<0,0001	<0,0001	<0,0001	<0,0001	<0,0001	<0,0001	<0,0001	<0,0001	<0,0001	<0,0001	<0,0001	<0,0001	<0,0001	<0,0001	<0,0001
	P value summary	****	****	****	****	****	****	****	****	****	****	****	****	****	****	****	****	****	****	****	****	****	****	****	****	****
	Significantly different (P < 0.05)?	Yes	Yes	Yes	Yes	Yes	Yes	Yes	Yes	Yes	Yes	Yes	Yes	Yes	Yes	Yes	Yes	Yes	Yes	Yes	Yes	Yes	Yes	Yes	Yes	Yes
	Data analyzed
	Sample size, column A	4	4	3	4	3	4	4	5	3	3	5	5	5	4	5	4	5	5	4	4	5	5	4	5	4
	Sample size, column B	4	4	3	4	3	4	4	5	3	3	5	5	5	4	5	4	5	5	4	4	5	5	4	5	4

## Sheet: Stat. Figure 2
		(d, e) RT-qPCR					(d) LEGENDplex™				(f) Immunoblot	(g) Griess assay
	Table Analyzed	Csf3	Il-6	TNFalpha	Il-10	Nos2	TNFalpha	IL-6	Csf3	IL-10	NOS2/iNOS	Nitrite conc.
	Column B	Aged_LPS	Aged_LPS	Aged_LPS	Aged_LPS	Aged_LPS	Aged_LPS	Aged_LPS	Aged_LPS	Aged_LPS	Aged_LPS	Aged_LPS
	vs.	vs,	vs,	vs,	vs,	vs,	vs,	vs,	vs,	vs,	vs,	vs,
	Column A	Young_LPS	Young_LPS	Young_LPS	Young_LPS	Young_LPS	Young_LPS	Young_LPS	Young_LPS	Young_LPS	Young_LPS	Young_LPS
	Unpaired t test
	P value	0.7321	0.0232	0.9351	0.0035	0.025	0.4931	0.0042	0.024	0.846	0.464	0.0007
	P value summary	ns	*	ns	**	*	ns	**	*	ns	ns	***
	Significantly different (P < 0.05)?	No	Yes	No	Yes	Yes	No	Yes	Yes	No	No	Yes
	One- or two-tailed P value?	Two-tailed	Two-tailed	Two-tailed	Two-tailed	Two-tailed	Two-tailed	Two-tailed	Two-tailed	Two-tailed	Two-tailed	Two-tailed
	t, df	t=0,3587, df=6	t=3,025, df=6	t=0,08489, df=6	t=4,646, df=6	t=2,970, df=6	t=0,7296, df=6	t=3,959, df=8	t=3,001, df=6	t=0,2028, df=6	t=0,7691, df=8	t=6,300, df=6
	How big is the difference?
	Mean of column A	116.4	43.33	13.6	1.278	99.06	1115	96.98	73.47	8.481	25.86	33.05
	Mean of column B	148.9	10.5	13.18	2.808	421.5	1351	19.54	122.9	7.916	19.18	11.44
	Difference between means (B - A) ± SEM	32,48 ± 90,55	-32,83 ± 10,85	-0,4175 ± 4,918	1,530 ± 0,3293	322,5 ± 108,6	235,8 ± 323,3	-77,44 ± 19,56	49,41 ± 16,46	-0,5650 ± 2,786	-6,680 ± 8,686	-21,60 ± 3,429
	95% confidence interval	-189,1 to 254,1	-59,38 to -6,277	-12,45 to 11,62	0,7242 to 2,336	56,76 to 588,2	-555,2 to 1027	-122,5 to -32,34	9,127 to 89,70	-7,381 to 6,251	-26,71 to 13,35	-30,00 to -13,21
	R squared (eta squared)	0.021	0.604	0.0012	0.7825	0.5951	0.08148	0.6621	0.6002	0.00681	0.06884	0.8687
	F test to compare variances
	F, DFn, Dfd	3,953, 3, 3	16,09, 3, 3	1,698, 3, 3	3,345, 3, 3	4,797, 3, 3	1,136, 3, 3	31,46, 4, 4	8,793, 3, 3	1,767, 3, 3	1,948, 4, 4	4,735, 3, 3
	P value	0.2886	0.0472	0.6744	0.3478	0.2303	0.919	0.0056	0.1073	0.6516	0.5344	0.2339
	P value summary	ns	*	ns	ns	ns	ns	**	ns	ns	ns	ns
	Significantly different (P < 0.05)?	No	Yes	No	No	No	No	Yes	No	No	No	No
	Data analyzed
	Sample size, column A	4	4	4	4	4	4	5	4	4	5	4
	Sample size, column B	4	4	4	4	4	4	5	4	4	5	4

## Sheet: Stat. Figure 3
	(a) Bacterial phagocytosis																(c) Amyloid-β positive cells																	(d) Amyloid-β uptake Mean of Fluorescent Intensity
	Table Analyzed																Table Analyzed	Abeta % of pos cells																Table Analyzed	Abeta MIF
	Two-way RM ANOVA	Matching: Stacked						Compare each cell mean with the other cell mean in that row									Two-way RM ANOVA	Matching: Both factors																Two-way RM ANOVA	Matching: Both factors
	Assume sphericity?	Yes															Assume sphericity?	No							Within each row, compare columns (simple effects within rows)									Assume sphericity?	No							Within each row, compare columns (simple effects within rows)
	Alpha	0.05						Number of families	1								Alpha	0.05																Alpha	0.05
								Number of comparisons per family	3																Number of families	2																Number of families	2
	Source of Variation	% of total variation	P value	P value summary	Significant?			Alpha	0.05								Source of Variation	% of total variation	P value	P value summary	Significant?	Geisser-Greenhouse's epsilon			Number of comparisons per family	10								Source of Variation	% of total variation	P value	P value summary	Significant?	Geisser-Greenhouse's epsilon			Number of comparisons per family	10
	Time x Column Factor	6.28	0.0782	ns	No												aging	0.06997	0.0495	*	Yes	1			Alpha	0.05								aging	2.273e-07	0.998	ns	No	1			Alpha	0.05
	Time	52.75	<0,0001	****	Yes			Šídák's multiple comparisons test	Mean Diff,	95,00% CI of diff,	Below threshold?	Summary	Adjusted P Value				time	97.96	0.0047	**	Yes	0.2699												time	98.62	0.0017	**	Yes	0.2965
	Column Factor	4.832	0.1957	ns	No												aging x time	0.07861	0.0854	ns	No	0.3567			Tukey's multiple comparisons test	Mean Diff,	95,00% CI of diff,	Below threshold?	Summary	Adjusted P Value				aging x time	0.2319	0.2094	ns	No	0.303			Tukey's multiple comparisons test	Mean Diff,	95,00% CI of diff,	Below threshold?	Summary	Adjusted P Value
	Subject	19.4	0.0725	ns	No			Old passage BV2 - Young passage BV2									Subject x aging	0.00748																Subject x aging	0.0587
								Row 1	1523	66,68 to 2979	Yes	*	0.0385				Subject x time	1.259							Young									Subject x time	0.7481							Young
	ANOVA table	SS	DF	MS	F (DFn, DFd)	P value		Row 2	240	-1216 to 1696	No	ns	0.966				Subject	0.6018							4° C vs. 3	-47.7	-49,64 to -45,76	Yes	****	<0,0001				Subject	0.184							4° C vs. 3	-48216	-59941 to -36490	Yes	**	0.0019
	Time x Column Factor	3358565	2	1679283	F (2, 16) = 3,002	P=0,0782		Row 3	-2	-1458 to 1454	No	ns	>0,9999												4° C vs. 6	-58.6	-85,48 to -31,72	Yes	*	0.0113												4° C vs. 6	-53679	-71493 to -35865	Yes	**	0.006
	Time	28209972	2	14104986	F (2, 16) = 25,21	P<0,0001											ANOVA table	SS	DF	MS	F (DFn, DFd)	P value			4° C vs. 24	-81.03	-128,4 to -33,71	Yes	*	0.0176				ANOVA table	SS	DF	MS	F (DFn, DFd)	P value			4° C vs. 24	-60177	-75772 to -44582	Yes	**	0.0026
	Column Factor	2584268	1	2584268	F (1, 8) = 1,993	P=0,1957											aging	22.53	1	22.53	F (1,000, 2,000) = 18,71	P=0,0495			4° C vs. 48	-93.8	-97,35 to -90,25	Yes	****	<0,0001				aging	40.83	1	40.83	F (1,000, 2,000) = 7,745e-006	P=0,9980			4° C vs. 48	-69101	-89006 to -49197	Yes	**	0.004
	Subject	10373517	8	1296690	F (8, 16) = 2,318	P=0,0725		Test details	Mean 1	Mean 2	Mean Diff,	SE of diff,	N1	N2	t	DF	time	31546	4	7887	F (1,080, 2,159) = 155,6	P=0,0047			3 vs. 6	-10.9	-38,10 to 16,30	No	ns	0.2583				time	17714647491	4	4428661873	F (1,186, 2,372) = 263,7	P=0,0017			3 vs. 6	-5463	-26727 to 15800	No	ns	0.4826
	Residual	8951513	16	559470													aging x time	25.32	4	6.329	F (1,427, 2,853) = 6,652	P=0,0854			3 vs. 24	-33.33	-81,33 to 14,66	No	ns	0.0995				aging x time	41650598	4	10412649	F (1,212, 2,424) = 2,992	P=0,2094			3 vs. 24	-11961	-37954 to 14032	No	ns	0.2061
								Old passage BV2 - Young passage BV2									Subject x aging	2.409	2	1.204					3 vs. 48	-46.1	-48,04 to -44,16	Yes	****	<0,0001				Subject x aging	10544431	2	5272215					3 vs. 48	-20886	-36914 to -4858	Yes	*	0.0299
	Difference between column means							Row 1	3037	1514	1523	567.5	5	5	2.684	24	Subject x time	405.5	8	50.69					6 vs. 24	-22.43	-44,13 to -0,7332	Yes	*	0.0469				Subject x time	134366734	8	16795842					6 vs. 24	-6498	-21824 to 8829	No	ns	0.236
	Mean of Old passage BV2	1232						Row 2	656	416	240	567.5	5	5	0.4229	24	Subject	193.8	2	96.9					6 vs. 48	-35.2	-64,06 to -6,339	Yes	*	0.034				Subject	33044485	2	16522243					6 vs. 48	-15422	-27247 to -3598	Yes	*	0.0299
	Mean of Young passage BV2	645.3						Row 3	4	6	-2	567.5	5	5	0.003524	24	Residual	7.611	8	0.9514					24 vs. 48	-12.77	-62,56 to 37,03	No	ns	0.4838				Residual	27843398	8	3480425					24 vs. 48	-8925	-34237 to 16388	No	ns	0.3147
	Difference between means	587
	SE of difference	415.8															Difference between row means								Aged									Difference between row means								Aged
	95% CI of difference	-371,8 to 1546															Mean of Young	56.23							4° C vs. 3	-42.93	-50,07 to -35,79	Yes	****	<0,0001				Mean of Young	46235							4° C vs. 3	-49798	-66081 to -33515	Yes	**	0.0058
																	Mean of Aged	54.49							4° C vs. 6	-56.87	-86,37 to -27,36	Yes	*	0.0141				Mean of Aged	46237							4° C vs. 6	-50777	-53473 to -48080	Yes	****	<0,0001
	Data summary																Difference between means	1.733							4° C vs. 24	-78.57	-124,5 to -32,65	Yes	*	0.0176				Difference between means	-2.333							4° C vs. 24	-58018	-77792 to -38245	Yes	**	0.0064
	Number of columns (Column Factor)	2															SE of difference	0.4007							4° C vs. 48	-94.1	-96,04 to -92,16	Yes	****	<0,0001				SE of difference	838.4							4° C vs. 48	-72592	-89113 to -56071	Yes	**	0.0013
	Number of rows (Time)	3															95% CI of difference	0,009168 to 3,457							3 vs. 6	-13.93	-50,40 to 22,53	No	ns	0.2784				95% CI of difference	-3610 to 3605							3 vs. 6	-979	-19958 to 18000	No	ns	0.9909
	Number of subjects (Subject)	10																							3 vs. 24	-35.63	-86,85 to 15,58	No	ns	0.0992												3 vs. 24	-8221	-43335 to 26893	No	ns	0.5369
	Number of missing values	0															Data summary								3 vs. 48	-51.17	-58,08 to -44,25	Yes	****	<0,0001				Data summary								3 vs. 48	-22794	-26181 to -19407	Yes	****	<0,0001
																	Number of columns (time)	5							6 vs. 24	-21.7	-47,02 to 3,621	No	ns	0.0671				Number of columns (time)	5							6 vs. 24	-7242	-24667 to 10184	No	ns	0.2437
																	Number of rows (aging)	2							6 vs. 48	-37.23	-66,80 to -7,666	Yes	*	0.032				Number of rows (aging)	2							6 vs. 48	-21815	-40974 to -2656	Yes	*	0.0389
																	Number of subjects (Subject)	3							24 vs. 48	-15.53	-60,49 to 29,43	No	ns	0.3243				Number of subjects (Subject)	3							24 vs. 48	-14573	-50577 to 21431	No	ns	0.2543
																	Number of missing values	0																Number of missing values	0
																									Test details	Mean 1	Mean 2	Mean Diff,	SE of diff,	N1	N2	q	DF									Test details	Mean 1	Mean 2	Mean Diff,	SE of diff,	N1	N2	q
																									Young																	Young
																									4° C vs. 3	0	47.7	-47.7	0.2517	3	3	268.1	2									4° C vs. 3	0	48216	-48216	1524	3	3	44.74
																									4° C vs. 6	0	58.6	-58.6	3.493	3	3	23.72	2									4° C vs. 6	0	53679	-53679	2315	3	3	32.79
																									4° C vs. 24	0	81.03	-81.03	6.151	3	3	18.63	2									4° C vs. 24	0	60177	-60177	2027	3	3	41.99
																									4° C vs. 48	0	93.8	-93.8	0.4619	3	3	287.2	2									4° C vs. 48	0	69101	-69101	2587	3	3	37.78
																									3 vs. 6	47.7	58.6	-10.9	3.535	3	3	4.361	2									3 vs. 6	48216	53679	-5463	2764	3	3	2.796
																									3 vs. 24	47.7	81.03	-33.33	6.238	3	3	7.557	2									3 vs. 24	48216	60177	-11961	3378	3	3	5.007
																									3 vs. 48	47.7	93.8	-46.1	0.2517	3	3	259.1	2									3 vs. 48	48216	69101	-20886	2083	3	3	14.18
																									6 vs. 24	58.6	81.03	-22.43	2.82	3	3	11.25	2									6 vs. 24	53679	60177	-6498	1992	3	3	4.613
																									6 vs. 48	58.6	93.8	-35.2	3.751	3	3	13.27	2									6 vs. 48	53679	69101	-15422	1537	3	3	14.19
																									24 vs. 48	81.03	93.8	-12.77	6.472	3	3	2.79	2									24 vs. 48	60177	69101	-8925	3290	3	3	3.836
																									Aged																	Aged
																									4° C vs. 3	0	42.93	-42.93	0.928	3	3	65.43	2									4° C vs. 3	0	49798	-49798	2116	3	3	33.28
																									4° C vs. 6	0	56.87	-56.87	3.835	3	3	20.97	2									4° C vs. 6	0	50777	-50777	350.5	3	3	204.9
																									4° C vs. 24	0	78.57	-78.57	5.967	3	3	18.62	2									4° C vs. 24	0	58018	-58018	2570	3	3	31.93
																									4° C vs. 48	0	94.1	-94.1	0.2517	3	3	528.8	2									4° C vs. 48	0	72592	-72592	2147	3	3	47.81
																									3 vs. 6	42.93	56.87	-13.93	4.739	3	3	4.158	2									3 vs. 6	49798	50777	-979	2467	3	3	0.5613
																									3 vs. 24	42.93	78.57	-35.63	6.656	3	3	7.571	2									3 vs. 24	49798	58018	-8221	4564	3	3	2.547
																									3 vs. 48	42.93	94.1	-51.17	0.8988	3	3	80.51	2									3 vs. 48	49798	72592	-22794	440.2	3	3	73.23
																									6 vs. 24	56.87	78.57	-21.7	3.291	3	3	9.325	2									6 vs. 24	50777	58018	-7242	2265	3	3	4.522
																									6 vs. 48	56.87	94.1	-37.23	3.843	3	3	13.7	2									6 vs. 48	50777	72592	-21815	2490	3	3	12.39
																									24 vs. 48	78.57	94.1	-15.53	5.844	3	3	3.759	2									24 vs. 48	58018	72592	-14573	4679	3	3	4.404
[truncated: 19 more columns]

## Sheet: Stat. Figure 5
		(a) RT-qPCR	(b) Immunoblot	(c) Lactate															(e) Seahorse ECAR
	Table Analyzed	Slc16a3	MCT4	Table Analyzed															Table Analyzed	SINGLE ECAR column data						Number of families	1
				Data sets analyzed	A-D					Number of families	1								Data sets analyzed	A-D						Number of comparisons per family	6
	Column B	AGED	AGED							Number of comparisons per family	4															Alpha	0.05
	vs.	vs,	vs,	ANOVA summary						Alpha	0.05								ANOVA summary
	Column A	CTRL	CTRL	F	5.529														F	62.75						Holm-Šídák's multiple comparisons test	Mean Diff,	Below threshold?	Summary	Adjusted P Value
				P value	0.0128					Šídák's multiple comparisons test	Mean Diff,	95,00% CI of diff,	Below threshold?	Summary	Adjusted P Value				P value	<0,0001						Young vs. Aged	-0.1048	No	ns	0.7796	A-B
	Unpaired t test			P value summary	*					CTRL vs. CTRL LPS	-0.4288	-0,8293 to -0,02837	Yes	*	0.0342	A-B			P value summary	****						Young vs. Young LPS	-4.145	Yes	****	<0,0001	A-C
	P value	0.0094	0.0089	Significant diff. among means (P < 0.05)?	Yes					CTRL vs. AGED	0.07204	-0,3284 to 0,4725	No	ns	0.9765	A-C			Significant diff. among means (P < 0.05)?	Yes						Young vs. Aged Lps	-2.803	Yes	****	<0,0001	A-D
	P value summary	**	**	R squared	0.5802					CTRL LPS vs. AGED LPS	0.2011	-0,1994 to 0,6015	No	ns	0.5202	B-D			R squared	0.9401						Aged vs. Young LPS	-4.04	Yes	****	<0,0001	B-C
	Significantly different (P < 0.05)?	Yes	Yes							AGED vs. AGED LPS	-0.2998	-0,7002 to 0,1007	No	ns	0.1824	C-D										Aged vs. Aged Lps	-2.698	Yes	****	<0,0001	B-D
	One- or two-tailed P value?	Two-tailed	Two-tailed	Brown-Forsythe test															Brown-Forsythe test							Young LPS vs. Aged Lps	1.342	Yes	**	0.0065	C-D
	t, df	t=3,088, df=12	t=3,237, df=10	F (DFn, DFd)	0,3929 (3, 12)					Test details	Mean 1	Mean 2	Mean Diff,	SE of diff,	n1	n2	t	DF	F (DFn, DFd)	4,921 (3, 12)
				P value	0.7604					CTRL vs. CTRL LPS	3.869	4.297	-0.4288	0.1369	4	4	3.131	12	P value	0.0187						Test details	Mean 1	Mean 2	Mean Diff,	SE of diff,	n1	n2	t	DF
	How big is the difference?			P value summary	ns					CTRL vs. AGED	3.869	3.797	0.07204	0.1369	4	4	0.526	12	P value summary	*						Young vs. Aged	1	1.105	-0.1048	0.3661	4	4	0.2862	12
	Mean of column A	1	1	Are SDs significantly different (P < 0.05)?	No					CTRL LPS vs. AGED LPS	4.297	4.096	0.2011	0.1369	4	4	1.468	12	Are SDs significantly different (P < 0.05)?	Yes						Young vs. Young LPS	1	5.145	-4.145	0.3661	4	4	11.32	12
	Mean of column B	1.416	1.339							AGED vs. AGED LPS	3.797	4.096	-0.2998	0.1369	4	4	2.189	12								Young vs. Aged Lps	1	3.803	-2.803	0.3661	4	4	7.657	12
	Difference between means (B - A) ± SEM	0,4157 ± 0,1346	0,3390 ± 0,1047	Bartlett's test															Bartlett's test							Aged vs. Young LPS	1.105	5.145	-4.04	0.3661	4	4	11.04	12
	95% confidence interval	0,1224 to 0,7091	0,1057 to 0,5723	Bartlett's statistic (corrected)	3.137														Bartlett's statistic (corrected)							Aged vs. Aged Lps	1.105	3.803	-2.698	0.3661	4	4	7.371	12
	R squared (eta squared)	0.4427	0.5117	P value	0.371														P value							Young LPS vs. Aged Lps	5.145	3.803	1.342	0.3661	4	4	3.666	12
				P value summary	ns														P value summary
	F test to compare variances			Are SDs significantly different (P < 0.05)?	No														Are SDs significantly different (P < 0.05)?
	F, DFn, Dfd	Infinity, 6, 6	Infinity, 5, 5
	P value	<0,0001	<0,0001	ANOVA table	SS	DF	MS	F (DFn, DFd)	P value										ANOVA table	SS	DF	MS	F (DFn, DFd)	P value
	P value summary	****	****	Treatment (between columns)	0.6221	3	0.2074	F (3, 12) = 5,529	P=0,0128										Treatment (between columns)	50.45	3	16.82	F (3, 12) = 62,75	P<0,0001
	Significantly different (P < 0.05)?	Yes	Yes	Residual (within columns)	0.4501	12	0.03751												Residual (within columns)	3.216	12	0.268
				Total	1.072	15													Total	53.67	15
	Data analyzed
	Sample size, column A	7	6	Data summary															Data summary
	Sample size, column B	7	6	Number of treatments (columns)	4														Number of treatments (columns)	4
				Number of values (total)	16														Number of values (total)	16

## Sheet: Stat. Figure 6
		(a. b) RT-qPCR		(d, f ) FACS		(g) migration	(h )scratch assay				(i) ATP migration
	Table Analyzed	P2RY12	P2RY13	P2RY12	P2RY13			young	aged	global (shared)	Table Analyzed	AGED vs CTRL
							Comparison of Fits											Compare each cell mean with the other cell mean in that row
	Column B	AGED	AGED	AGED	AGED	AGED	Null hypothesis			One curve for all data sets	Two-way ANOVA	Ordinary
	vs.	vs,	vs,	vs,	vs,	vs,	Alternative hypothesis			Different curve for at least one data set	Alpha	0.05						Number of families	1
	Column A	CTRL	CTRL	CTRL	CTRL	CTRL	P value			0.0003								Number of comparisons per family	5
							Conclusion (alpha = 0.05)			Reject null hypothesis	Source of Variation	% of total variation	P value	P value summary	Significant?			Alpha	0.05
	Unpaired t test						Preferred model			Different curve for at least one data set	Interaction	5.156	0.4054	ns	No
	P value	<0,0001	<0,0001	0.011	<0,001	0.0204	F (DFn, DFd)			5,844 (4, 88)	concentration	16.94	0.0181	*	Yes			Šídák's multiple comparisons test	Mean Diff,	95,00% CI of diff,	Below threshold?	Summary	Adjusted P Value
	P value summary	****	****	*	***	*					age	27.68	<0,0001	****	Yes
	Significantly different (P < 0.05)?	Yes	Yes	Yes	Yes	Yes	Different curve for at least one data set											Young - Aged
	One- or two-tailed P value?	Two-tailed	Two-tailed	Two-tailed	Two-tailed	Two-tailed	Best-fit values				ANOVA table	SS	DF	MS	F (DFn, DFd)	P value		0.1	-0.216	-0,6448 to 0,2128	No	ns	0.6338
	t, df	t=8,814, df=8	t=15,95, df=8	t=3,628, df=6	t=10,3, df=6	t=2,885, df=8	Bottom	-10.99	-4.092		Interaction	0.2597	4	0.06491	F (4, 40) = 1,027	P=0,4054		1	-0.5075	-0,9363 to -0,07864	Yes	*	0.0137
							Top	100	91.51		concentration	0.8529	4	0.2132	F (4, 40) = 3,372	P=0,0181		10	-0.1355	-0,5643 to 0,2934	No	ns	0.9218
	How big is the difference?						V50	17.87	17.71		age	1.394	1	1.394	F (1, 40) = 22,04	P<0,0001		50	-0.477	-0,9058 to -0,04813	Yes	*	0.023
	Mean of column A	1	1	1	1	1	Slope	7.76	4.722		Residual	2.529	40	0.06323				100	-0.3338	-0,7626 to 0,09508	No	ns	0.194
	Mean of column B	0.666	0.614	0.6558	0.611	0.7562	95% CI (profile likelihood)
	Difference between means (B - A) ± SEM	-0,3340 ± 0,03789	-0,3860 ± 0,02421	-0,3442 ± 0,09486	-0,389 ± 0,0377	-0,2438 ± 0,08453	Bottom	-27,25 to -2,554	-9,289 to 0,03005		Difference between column means
	95% confidence interval	-0,4214 to -0,2466	-0,4418 to -0,3302	-0,5763 to -0,1121	-0,481 to -0,297	-0,4388 to -0,04892	Top	91,20 to 116,6	86,58 to 97,51		Mean of Young	1.18						Test details	Mean 1	Mean 2	Mean Diff,	SE of diff,	N1	N2	t	DF
	R squared (eta squared)	0.9066	0.9695	0.6869	0.947	0.5098	V50	16,20 to 19,54	16,85 to 18,59		Mean of Aged	1.514
							Slope	6,034 to 10,99	3,937 to 5,756		Difference between means	-0.3339						Young - Aged
	F test to compare variances						Goodness of Fit				SE of difference	0.07112						0.1	1.178	1.394	-0.216	0.159	5	5	1.358	40
	F, DFn, Dfd	Infinity, 4, 4	Infinity, 4, 4	Infinity, 3, 3	Infinity, 3, 3	Infinity, 4, 4	Degrees of Freedom	44	44		95% CI of difference	-0,4777 to -0,1902						1	1.289	1.796	-0.5075	0.159	5	5	3.191	40
	P value	<0,0001	<0,0001	<0,0001	<0,001	<0,0001	R squared	0.979	0.9804									10	1.302	1.438	-0.1355	0.159	5	5	0.8519	40
	P value summary	****	****	****	***	****	Sum of Squares	886.4	1023		Data summary							50	1.152	1.629	-0.477	0.159	5	5	2.999	40
	Significantly different (P < 0.05)?	Yes	Yes	Yes	Yes	Yes	Sy.x	4.488	4.821		Number of columns (age)	2						100	0.9777	1.311	-0.3338	0.159	5	5	2.099	40
											Number of rows (concentration)	5
	Data analyzed						One curve for all data sets				Number of values	50
	Sample size, column A	5	5	4	4	5	Best-fit values
	Sample size, column B	5	5	4	4	5	Bottom	-5.646	-5.646	-5.646
							Top	94.13	94.13	94.13
							V50	17.83	17.83	17.83
							Slope	5.836	5.836	5.836
							95% CI (profile likelihood)
							Bottom	-11,28 to -1,397	-11,28 to -1,397	-11,28 to -1,397
							Top	89,35 to 100,3	89,35 to 100,3	89,35 to 100,3
							V50	16,99 to 18,68	16,99 to 18,68	16,99 to 18,68
							Slope	4,979 to 6,980	4,979 to 6,980	4,979 to 6,980
							Goodness of Fit
							Degrees of Freedom			92
							R squared	0.973	0.9755	0.9744
							Sum of Squares	1140	1276	2416
							Sy.x			5.125
							Constraints
							Bottom	Bottom is shared	Bottom is shared
							Top	Top is shared	Top is shared
							V50	V50 is shared	V50 is shared
							Slope	Slope is shared	Slope is shared
							Number of points
							# of X values	80	80
							# Y values analyzed	48	48

## Sheet: Stat. Figure 7
	Table Analyzed	(b) MCT4 size	(c) MCT4 Alexa488*size - single microglia	(d) MCT4 Alexa488*size - by case	(f) P2RY12 size	(g) P2RY12 Alexa488*size - single microglia	(h) P2RY12 Alexa488*size - by case	G-power calculation
								MCT4
	Column B	AGED	AGED	AGED	AGED	AGED	AGED	t tests - Means: Difference between two independent means (two groups)
	vs.	vs,	vs,	vs,	vs,	vs,	vs,	Analysis:	Post hoc: Compute achieved power
	Column A	CTRL	CTRL	CTRL	CTRL	CTRL	CTRL	Input:	Tail(s)	=	Two
									Effect size d	=	0.5
	Unpaired t test								α err prob	=	0.05
	P value	<0,0001	0.0016	0.0228	0.0003	<0,0001	0.0227		Sample size group 1	=	65
	P value summary	****	**	*	***	****	*		Sample size group 2	=	57
	Significantly different (P < 0.05)?	Yes	Yes	Yes	Yes	Yes	Yes	Output:	Noncentrality parameter δ	=	2.7553971
	One- or two-tailed P value?	Two-tailed	Two-tailed	Two-tailed	Two-tailed	Two-tailed	Two-tailed		Critical t	=	1.9799304
	t, df	t=4,056, df=120	t=3,232, df=120	t=2,811, df=8	t=3,670, df=138	t=4,890, df=138	t=2,813, df=8		Df	=	120
									Power (1-β err prob)	=	0.7803346
	How big is the difference?
	Mean of column A	114.1	645484	641410	126.7	1048864	1038619	P2RY12
	Mean of column B	161.2	853461	862932	179.2	533594	504536	t tests - Means: Difference between two independent means (two groups)
	Difference between means (B - A) ± SEM	47,12 ± 11,62	207977 ± 64342	221522 ± 78817	52,46 ± 14,29	-515270 ± 105383	-534083 ± 189879	Analysis:	Post hoc: Compute achieved power
	95% confidence interval	24,12 to 70,13	80584 to 335370	39768 to 403275	24,19 to 80,72	-723644 to -306896	-971946 to -96220	Input:	Tail(s)	=	Two
	R squared (eta squared)	0.1206	0.08009	0.4968	0.08892	0.1477	0.4972		Effect size d	=	0.5
									α err prob	=	0.05
	F test to compare variances								Sample size group 1	=	62
	F, DFn, Dfd	1,717, 56, 64	2,578, 56, 64	1,683, 4, 4	2,552, 61, 77	3,724, 77, 61	3,452, 4, 4		Sample size group 2	=	78
	P value	0.0369	0.0003	0.6263	0.0001	<0,0001	0.2574	Output:	Noncentrality parameter δ	=	2.9386586
	P value summary	*	***	ns	***	****	ns		Critical t	=	1.9773035
	Significantly different (P < 0.05)?	Yes	Yes	No	Yes	Yes	No		Df	=	138
									Power (1-β err prob)	=	0.8310157
	Data analyzed
	Sample size, column A	65	65	5	78	78	5
	Sample size, column B	57	57	5	62	62	5

## Sheet: Stat. Suppl. Fig. 2
		(c) Cell cycle phases			(d, e, f) RT-qPCR of cell cycle regulators			(g) relative telomere length
	Table Analyzed	G1 phase	S phase	G2/M phase	Cdkn2a	Cdkn1a	Tp53
	Column B	aged	aged	aged	Aged	Aged	Aged	Aged
	vs.	vs,	vs,	vs,	vs,	vs,	vs,	vs,
	Column A	young	young	young	Young	Young	Young	Young
	Unpaired t test
	P value	0.4749	0.7646	0.8694	0.0367	0.0103	0.0967	0.0097
	P value summary	ns	ns	ns	*	*	ns	**
	Significantly different (P < 0.05)?	No	No	No	Yes	Yes	No	Yes
	One- or two-tailed P value?	Two-tailed	Two-tailed	Two-tailed	Two-tailed	Two-tailed	Two-tailed	Two-tailed
	t, df	t=0,7497, df=8	t=0,3099, df=8	t=0,1698, df=8	t=2,504, df=8	t=3,333, df=8	t=1,882, df=8	t=3,378, df=8
	How big is the difference?
	Mean of column A	48.42	30.48	21.1	1	1	1	1
	Mean of column B	44.44	32.08	20.8	0.66	0.648	0.836	1.12
	Difference between means (B - A) ± SEM	-3,980 ± 5,309	1,600 ± 5,163	-0,3000 ± 1,767	-0,3400 ± 0,1358	-0,3520 ± 0,1056	-0,1640 ± 0,08716	0,1203 ± 0,03561
	95% confidence interval	-16,22 to 8,262	-10,31 to 13,51	-4,374 to 3,774	-0,6531 to -0,02694	-0,5955 to -0,1085	-0,3650 to 0,03698	0,03818 to 0,2024
	R squared (eta squared)	0.06564	0.01186	0.003592	0.4395	0.5813	0.3068	0.5879
	F test to compare variances
	F, DFn, Dfd	1,812, 4, 4	1,614, 4, 4	10,65, 4, 4	Infinity, 4, 4	Infinity, 4, 4	Infinity, 4, 4	Infinity, 4, 4
	P value	0.5789	0.6542	0.0417	<0,0001	<0,0001	<0,0001	<0,0001
	P value summary	ns	ns	*	****	****	****	****
	Significantly different (P < 0.05)?	No	No	Yes	Yes	Yes	Yes	Yes
	Data analyzed
	Sample size, column A	5	5	5	5	5	5	5
	Sample size, column B	5	5	5	5	5	5	5

## Sheet: Stat. Suppl. Fig. 3
		(b) Acridin Orange		(C) MitoTracker	(d) TMRE	(e) MITO SOX
	Table Analyzed	AO - green	AO - red			Table Analyzed	MitoSox					Compare cell means regardless of rows and columns
	Column B	AGED	AGED	AGED	AGED	Two-way ANOVA	Ordinary					Number of families	1
	vs.	vs,	vs,	vs,	vs,	Alpha	0.05					Number of comparisons per family	6
	Column A	CTRL	CTRL	CTRL	CTRL							Alpha	0.05
						Source of Variation	% of total variation	P value	P value summary	Significant?
	Unpaired t test					Interaction	0.04568	0.8851	ns	No		Tukey's multiple comparisons test	Mean Diff,	95,00% CI of diff,	Below threshold?	Summary	Adjusted P Value
	P value	0.5304	0.1089	0.9097	0.8456	Row Factor	0.002347	0.9739	ns	No
	P value summary	ns	ns	ns	ns	Column Factor	66.04	<0,0001	****	Yes		CTRL:H2O2 vs. CTRL:samples	4155	1220 to 7090	Yes	**	0.0046
	Significantly different (P < 0.05)?	No	No	No	No							CTRL:H2O2 vs. AGED:H2O2	130.6	-2804 to 3065	No	ns	0.9992
	One- or two-tailed P value?	Two-tailed	Two-tailed	Two-tailed	Two-tailed	ANOVA table	SS	DF	MS	F (DFn, DFd)	P value	CTRL:H2O2 vs. AGED:samples	4073	1138 to 7007	Yes	**	0.0054
	t, df	t=0,6557, df=8	t=1,804, df=8	t=0,1170, df=8	t=0,2012, df=8	Interaction	56689	1	56689	F (1, 16) = 0,02155	P=0,8851	CTRL:samples vs. AGED:H2O2	-4024	-6959 to -1090	Yes	**	0.006
						Row Factor	2913	1	2913	F (1, 16) = 0,001107	P=0,9739	CTRL:samples vs. AGED:samples	-82.34	-3017 to 2852	No	ns	0.9998
	How big is the difference?					Column Factor	81954470	1	81954470	F (1, 16) = 31,16	P<0,0001	AGED:H2O2 vs. AGED:samples	3942	1008 to 6877	Yes	**	0.007
	Mean of column A	2911	1867	4722	35018	Residual	42083237	16	2630202
	Mean of column B	2374	1203	4682	35974
	Difference between means (B - A) ± SEM	-536,5 ± 818,3	-664,2 ± 368,1	-40,29 ± 344,3	955,8 ± 4751	Difference between column means						Test details	Mean 1	Mean 2	Mean Diff,	SE of diff,	N1	N2	q	DF
	95% confidence interval	-2424 to 1351	-1513 to 184,8	-834,2 to 753,6	-9999 to 11911	Mean of H2O2	5367
	R squared (eta squared)	0.05099	0.2892	0.001709	0.005034	Mean of samples	1318					CTRL:H2O2 vs. CTRL:samples	5432	1277	4155	1026	5	5	5.729	16
						Difference between means	4049					CTRL:H2O2 vs. AGED:H2O2	5432	5302	130.6	1026	5	5	0.1801	16
	F test to compare variances					SE of difference	725.3					CTRL:H2O2 vs. AGED:samples	5432	1360	4073	1026	5	5	5.615	16
	F, DFn, Dfd	7,482, 4, 4	1,265, 4, 4	1,495, 4, 4	1,487, 4, 4	95% CI of difference	2511 to 5586					CTRL:samples vs. AGED:H2O2	1277	5302	-4024	1026	5	5	5.549	16
	P value	0.0768	0.8251	0.7064	0.7102							CTRL:samples vs. AGED:samples	1277	1360	-82.34	1026	5	5	0.1135	16
	P value summary	ns	ns	ns	ns	Difference between row means						AGED:H2O2 vs. AGED:samples	5302	1360	3942	1026	5	5	5.435	16
	Significantly different (P < 0.05)?	No	No	No	No	Mean of CTRL	3355
						Mean of AGED	3331
	Data analyzed					Difference between means	24.14
	Sample size, column A	5	5	5	5	SE of difference	725.3
	Sample size, column B	5	5	5	5	95% CI of difference	-1513 to 1562
						Interaction CI
						Mean diff, A1 - B1	4155
						Mean diff, A2 - B2	3942
						(A1 -B1) - (A2 - B2)	213
						95% CI of difference	-2862 to 3288
						(B1 - A1) - (B2 - A2)	-213
						95% CI of difference	-3288 to 2862
						Data summary
						Number of columns (Column Factor)	2
						Number of rows (Row Factor)	2
						Number of values	20

## Sheet: Stat. Suppl. Fig. 14
	MN9D direct co-culture - effect of CellTracker and LPS 6 h															MN9D direct co-culture - effect of CellTracker and LPS 24 h
	Table Analyzed	Co-culture controls 6h														Table Analyzed	Co-culture controls 24h
	Data sets analyzed	A-D														Data sets analyzed	A-D
	ANOVA summary						Number of families	1								ANOVA summary						Number of families	1
	F	0.829					Number of comparisons per family	6								F	1.037					Number of comparisons per family	6
	P value	0.4997					Alpha	0.05								P value	0.4111					Alpha	0.05
	P value summary	ns														P value summary	ns
	Significant diff. among means (P < 0.05)?	No					Tukey's multiple comparisons test	Mean Diff,	95,00% CI of diff,	Below threshold?	Summary	Adjusted P Value				Significant diff. among means (P < 0.05)?	No					Tukey's multiple comparisons test	Mean Diff,	95,00% CI of diff,	Below threshold?	Summary	Adjusted P Value
	R squared	0.1509					MN9D vs. Cell Tracker	-1.08	-4,149 to 1,989	No	ns	0.7392	A-B			R squared	0.2059					MN9D vs. Cell Tracker	-0.56	-1,958 to 0,8377	No	ns	0.6444	A-B
							MN9D vs. LPS	-0.325	-3,560 to 2,910	No	ns	0.9909	A-C									MN9D vs. LPS	-0.8667	-2,429 to 0,6960	No	ns	0.3911	A-C
	Brown-Forsythe test						MN9D vs. Cell Tracker + LPS	-1.48	-4,549 to 1,589	No	ns	0.5186	A-D			Brown-Forsythe test						MN9D vs. Cell Tracker + LPS	-0.68	-2,078 to 0,7177	No	ns	0.4977	A-D
	F (DFn, DFd)	0,8060 (3, 14)					Cell Tracker vs. LPS	0.755	-2,314 to 3,824	No	ns	0.8895	B-C			F (DFn, DFd)	0,1502 (3, 12)					Cell Tracker vs. LPS	-0.3067	-1,704 to 1,091	No	ns	0.913	B-C
	P value	0.5112					Cell Tracker vs. Cell Tracker + LPS	-0.4	-3,293 to 2,493	No	ns	0.9772	B-D			P value	0.9276					Cell Tracker vs. Cell Tracker + LPS	-0.12	-1,330 to 1,090	No	ns	0.9907	B-D
	P value summary	ns					LPS vs. Cell Tracker + LPS	-1.155	-4,224 to 1,914	No	ns	0.6988	C-D			P value summary	ns					LPS vs. Cell Tracker + LPS	0.1867	-1,211 to 1,584	No	ns	0.9779	C-D
	Are SDs significantly different (P < 0.05)?	No														Are SDs significantly different (P < 0.05)?	No
							Test details	Mean 1	Mean 2	Mean Diff,	SE of diff,	n1	n2	q	DF							Test details	Mean 1	Mean 2	Mean Diff,	SE of diff,	n1	n2	q	DF
	Bartlett's test						MN9D vs. Cell Tracker	4.6	5.68	-1.08	1.056	4	5	1.447	14	Bartlett's test						MN9D vs. Cell Tracker	4.3	4.86	-0.56	0.4708	3	5	1.682	12
	Bartlett's statistic (corrected)	11.23					MN9D vs. LPS	4.6	4.925	-0.325	1.113	4	4	0.413	14	Bartlett's statistic (corrected)						MN9D vs. LPS	4.3	5.167	-0.8667	0.5263	3	3	2.329	12
	P value	0.0105					MN9D vs. Cell Tracker + LPS	4.6	6.08	-1.48	1.056	4	5	1.982	14	P value						MN9D vs. Cell Tracker + LPS	4.3	4.98	-0.68	0.4708	3	5	2.043	12
	P value summary	*					Cell Tracker vs. LPS	5.68	4.925	0.755	1.056	5	4	1.011	14	P value summary						Cell Tracker vs. LPS	4.86	5.167	-0.3067	0.4708	5	3	0.9212	12
	Are SDs significantly different (P < 0.05)?	Yes					Cell Tracker vs. Cell Tracker + LPS	5.68	6.08	-0.4	0.9955	5	5	0.5683	14	Are SDs significantly different (P < 0.05)?						Cell Tracker vs. Cell Tracker + LPS	4.86	4.98	-0.12	0.4077	5	5	0.4162	12
							LPS vs. Cell Tracker + LPS	4.925	6.08	-1.155	1.056	4	5	1.547	14							LPS vs. Cell Tracker + LPS	5.167	4.98	0.1867	0.4708	3	5	0.5607	12
	ANOVA table	SS	DF	MS	F (DFn, DFd)	P value										ANOVA table	SS	DF	MS	F (DFn, DFd)	P value
	Treatment (between columns)	6.162	3	2.054	F (3, 14) = 0,8290	P=0,4997										Treatment (between columns)	1.293	3	0.4311	F (3, 12) = 1,037	P=0,4111
	Residual (within columns)	34.68	14	2.477												Residual (within columns)	4.987	12	0.4156
	Total	40.85	17													Total	6.28	15
	Data summary															Data summary
	Number of treatments (columns)	4														Number of treatments (columns)	4
	Number of values (total)	18														Number of values (total)	16
